# Supplementary material for: Identification of transporter-dependent capsular loci associated with the invasive potential of Escherichia coli
Source: Nat Microbiol. 2026 Mar 25;11(5):1205–16. doi: 10.1038/s41564-026-02283-w (PMC13171598; doi:10.1038/s41564-026-02283-w)
Supplement: Supplementary file 3 — Accessions and metadata. [file 41564_2026_2283_MOESM3_ESM.xlsx]

## Sheet: T1-Data
Accession/FTP	ID		Designation	Group	Group simple	Phylotype	Lineage	CC131 clade	Country	Paper	Colleciton type	country-collection	Data type	Top K-type selection	Inferred invasiveness	Collection year	MDR
Deposited at https://zenodo.org/records/14000489	14792_19_clean_Escherichia_coli-SC20_ST59		KL110	G2-atypical	G2	F	PP20_CC59	NA	UK	Maklin 2022/Shao 2024	neonatal carriage	UK_neonatal carriage	metagenomic assemblies	include	include	2014-2017	NA
Deposited at https://zenodo.org/records/14000489	14792_20_clean_Escherichia_coli-SC20_ST59		KL110	G2-atypical	G2	F	PP20_CC59	NA	UK	Maklin 2022/Shao 2024	neonatal carriage	UK_neonatal carriage	metagenomic assemblies	non-independent	non-independent	2014-2017	NA
Deposited at https://zenodo.org/records/14000489	14792_21_clean_Escherichia_coli-SC20_ST59		KL110	G2-atypical	G2	F	PP20_CC59	NA	UK	Maklin 2022/Shao 2024	neonatal carriage	UK_neonatal carriage	metagenomic assemblies	include	include	2014-2017	NA
Deposited at https://zenodo.org/records/14000489	14792_22_clean_Escherichia_coli-SC20_ST59		KL110	G2-atypical	G2	F	PP20_CC59	NA	UK	Maklin 2022/Shao 2024	neonatal carriage	UK_neonatal carriage	metagenomic assemblies	non-independent	non-independent	2014-2017	NA
Deposited at https://zenodo.org/records/14000489	14792_23_clean_Escherichia_coli-SC20_ST59		KL110	G2-atypical	G2	F	PP20_CC59	NA	UK	Maklin 2022/Shao 2024	neonatal carriage	UK_neonatal carriage	metagenomic assemblies	non-independent	non-independent	2014-2017	NA
Deposited at https://zenodo.org/records/14000489	14794_10_clean_Escherichia_coli-SC16_ST38		K5	G2	G2	D	PP16_CC38	NA	UK	Maklin 2022/Shao 2024	neonatal carriage	UK_neonatal carriage	metagenomic assemblies	include	include	2014-2017	NA
Deposited at https://zenodo.org/records/14000489	14794_11_clean_Escherichia_coli-SC16_ST38		K5	G2	G2	D	PP16_CC38	NA	UK	Maklin 2022/Shao 2024	neonatal carriage	UK_neonatal carriage	metagenomic assemblies	non-independent	non-independent	2014-2017	NA
Deposited at https://zenodo.org/records/14000489	14794_12_clean_Escherichia_coli-SC16_ST38		K5	G2	G2	D	PP16_CC38	NA	UK	Maklin 2022/Shao 2024	neonatal carriage	UK_neonatal carriage	metagenomic assemblies	non-independent	non-independent	2014-2017	NA
Deposited at https://zenodo.org/records/14000489	14794_13_clean_Escherichia_coli-SC16_ST38		K5	G2	G2	D	PP16_CC38	NA	UK	Maklin 2022/Shao 2024	neonatal carriage	UK_neonatal carriage	metagenomic assemblies	non-independent	non-independent	2014-2017	NA
Deposited at https://zenodo.org/records/14000489	14794_15_clean_Escherichia_coli-SC6_ST69		K54_K96	G3-A	G3	D	PP6_CC69	NA	UK	Maklin 2022/Shao 2024	neonatal carriage	UK_neonatal carriage	metagenomic assemblies	include	include	2014-2017	NA
Deposited at https://zenodo.org/records/14000489	14794_16_clean_Escherichia_coli-SC6_ST69		K54_K96	G3-A	G3	D	PP6_CC69	NA	UK	Maklin 2022/Shao 2024	neonatal carriage	UK_neonatal carriage	metagenomic assemblies	non-independent	non-independent	2014-2017	NA
Deposited at https://zenodo.org/records/14000489	14794_17_clean_Escherichia_coli-SC6_ST69		K54_K96	G3-A	G3	D	PP6_CC69	NA	UK	Maklin 2022/Shao 2024	neonatal carriage	UK_neonatal carriage	metagenomic assemblies	non-independent	non-independent	2014-2017	NA
Deposited at https://zenodo.org/records/14000489	14794_18_clean_Escherichia_coli-SC6_ST69		K54_K96	G3-A	G3	D	PP6_CC69	NA	UK	Maklin 2022/Shao 2024	neonatal carriage	UK_neonatal carriage	metagenomic assemblies	non-independent	non-independent	2014-2017	NA
Deposited at https://zenodo.org/records/14000489	14794_1_clean_Escherichia_coli-SC11_ST127		K14	G2	G2	B2	PP11_CC127	NA	UK	Maklin 2022/Shao 2024	neonatal carriage	UK_neonatal carriage	metagenomic assemblies	include	include	2014-2017	NA
Deposited at https://zenodo.org/records/14000489	14794_2_clean_Escherichia_coli-SC11_ST127		K14	G2	G2	B2	PP11_CC127	NA	UK	Maklin 2022/Shao 2024	neonatal carriage	UK_neonatal carriage	metagenomic assemblies	non-independent	non-independent	2014-2017	NA
Deposited at https://zenodo.org/records/14000489	14794_3_clean_Escherichia_coli-SC11_ST127		K14	G2	G2	B2	PP11_CC127	NA	UK	Maklin 2022/Shao 2024	neonatal carriage	UK_neonatal carriage	metagenomic assemblies	non-independent	non-independent	2014-2017	NA
Deposited at https://zenodo.org/records/14000489	14794_4_clean_Escherichia_coli-SC11_ST127		K14	G2	G2	B2	PP11_CC127	NA	UK	Maklin 2022/Shao 2024	neonatal carriage	UK_neonatal carriage	metagenomic assemblies	non-independent	non-independent	2014-2017	NA
Deposited at https://zenodo.org/records/14000489	14794_5_clean_Escherichia_coli-SC6_ST69		KL111	G2	G2	D	PP6_CC69	NA	UK	Maklin 2022/Shao 2024	neonatal carriage	UK_neonatal carriage	metagenomic assemblies	include	include	2014-2017	NA
Deposited at https://zenodo.org/records/14000489	14794_6_clean_Escherichia_coli-SC6_ST69		KL111	G2	G2	D	PP6_CC69	NA	UK	Maklin 2022/Shao 2024	neonatal carriage	UK_neonatal carriage	metagenomic assemblies	non-independent	non-independent	2014-2017	NA
Deposited at https://zenodo.org/records/14000489	14794_7_clean_Escherichia_coli-SC6_ST69		KL111	G2	G2	D	PP6_CC69	NA	UK	Maklin 2022/Shao 2024	neonatal carriage	UK_neonatal carriage	metagenomic assemblies	non-independent	non-independent	2014-2017	NA
Deposited at https://zenodo.org/records/14000489	14794_8_clean_Escherichia_coli-SC6_ST69		KL111	G2	G2	D	PP6_CC69	NA	UK	Maklin 2022/Shao 2024	neonatal carriage	UK_neonatal carriage	metagenomic assemblies	non-independent	non-independent	2014-2017	NA
Deposited at https://zenodo.org/records/14000489	14794_9_clean_Escherichia_coli-SC16_ST38		K5	G2	G2	D	PP16_CC38	NA	UK	Maklin 2022/Shao 2024	neonatal carriage	UK_neonatal carriage	metagenomic assemblies	non-independent	non-independent	2014-2017	NA
Deposited at https://zenodo.org/records/14000489	14795_61_clean_Escherichia_coli-SC60_ST420		K1	G2	G2	B2	PP60_CC420	NA	UK	Maklin 2022/Shao 2024	neonatal carriage	UK_neonatal carriage	metagenomic assemblies	include	include	2014-2017	NA
Deposited at https://zenodo.org/records/14000489	14801_38_clean_Escherichia_coli-SC77_ST409		KL130	G2	G2	A	PP77_CC409	NA	UK	Maklin 2022/Shao 2024	neonatal carriage	UK_neonatal carriage	metagenomic assemblies	include	include	2014-2017	NA
Deposited at https://zenodo.org/records/14000489	14801_43_clean_Escherichia_coli-SC3_ST73		K13_K23	G2	G2	B2	PP3_CC73	NA	UK	Maklin 2022/Shao 2024	neonatal carriage	UK_neonatal carriage	metagenomic assemblies	include	include	2014-2017	NA
Deposited at https://zenodo.org/records/14000489	14801_43_clean_Escherichia_coli-SC5_ST95		K1	G2	G2	B2	PP5_CC95	NA	UK	Maklin 2022/Shao 2024	neonatal carriage	UK_neonatal carriage	metagenomic assemblies	include	include	2014-2017	NA
Deposited at https://zenodo.org/records/14000489	18403_10_clean_Escherichia_coli-SC6_ST69		K52	G2	G2	D	PP6_CC69	NA	UK	Maklin 2022/Shao 2024	neonatal carriage	UK_neonatal carriage	metagenomic assemblies	include	include	2014-2017	NA
Deposited at https://zenodo.org/records/14000489	18403_11_clean_Escherichia_coli-SC6_ST69		K52	G2	G2	D	PP6_CC69	NA	UK	Maklin 2022/Shao 2024	neonatal carriage	UK_neonatal carriage	metagenomic assemblies	include	include	2014-2017	NA
Deposited at https://zenodo.org/records/14000489	18403_12_clean_Escherichia_coli-SC65_ST399		Non G2-G3	likely G1-G4		A	PP65_CC399	NA	UK	Maklin 2022/Shao 2024	neonatal carriage	UK_neonatal carriage	metagenomic assemblies	include	include	2014-2017	NA
Deposited at https://zenodo.org/records/14000489	18403_15_clean_Escherichia_coli-SC163_ST1567		Non G2-G3	likely G1-G4		D	PP163_CC1567	NA	UK	Maklin 2022/Shao 2024	neonatal carriage	UK_neonatal carriage	metagenomic assemblies	include	include	2014-2017	NA
Deposited at https://zenodo.org/records/14000489	18403_16_clean_Escherichia_coli-SC18_ST141		K1	G2	G2	B2	PP18_CC141	NA	UK	Maklin 2022/Shao 2024	neonatal carriage	UK_neonatal carriage	metagenomic assemblies	include	include	2014-2017	NA
Deposited at https://zenodo.org/records/14000489	18403_20_clean_Escherichia_coli-SC5_ST95		K1	G2	G2	B2	PP5_CC95	NA	UK	Maklin 2022/Shao 2024	neonatal carriage	UK_neonatal carriage	metagenomic assemblies	include	include	2014-2017	NA
Deposited at https://zenodo.org/records/14000489	18403_21_clean_Escherichia_coli-SC5_ST95		K1	G2	G2	B2	PP5_CC95	NA	UK	Maklin 2022/Shao 2024	neonatal carriage	UK_neonatal carriage	metagenomic assemblies	include	include	2014-2017	NA
Deposited at https://zenodo.org/records/14000489	18403_23_clean_Escherichia_coli-SC82_ST362		K98	G3-A	G3	D	PP82_CC362	NA	UK	Maklin 2022/Shao 2024	neonatal carriage	UK_neonatal carriage	metagenomic assemblies	include	include	2014-2017	NA
Deposited at https://zenodo.org/records/14000489	18403_3_clean_Escherichia_coli-SC11_ST127		K2	G2	G2	B2	PP11_CC127	NA	UK	Maklin 2022/Shao 2024	neonatal carriage	UK_neonatal carriage	metagenomic assemblies	include	include	2014-2017	NA
Deposited at https://zenodo.org/records/14000489	18403_5_clean_Escherichia_coli-SC8_ST1193		K5	G2	G2	B2	PP8_CC1193	NA	UK	Maklin 2022/Shao 2024	neonatal carriage	UK_neonatal carriage	metagenomic assemblies	include	include	2014-2017	NA
Deposited at https://zenodo.org/records/14000489	18403_7_clean_Escherichia_coli-SC43_ST206		Non G2-G3	likely G1-G4		A	PP443	NA	UK	Maklin 2022/Shao 2024	neonatal carriage	UK_neonatal carriage	metagenomic assemblies	include	include	2014-2017	NA
Deposited at https://zenodo.org/records/14000489	18403_7_clean_Escherichia_coli-SC46_ST746		Non G2-G3	likely G1-G4		A	PP446_CC746	NA	UK	Maklin 2022/Shao 2024	neonatal carriage	UK_neonatal carriage	metagenomic assemblies	include	include	2014-2017	NA
Deposited at https://zenodo.org/records/14000489	18403_7_clean_Escherichia_coli-SC4_ST10		Non G2-G3	likely G1-G4		A	PP4_CC10	NA	UK	Maklin 2022/Shao 2024	neonatal carriage	UK_neonatal carriage	metagenomic assemblies	include	include	2014-2017	NA
Deposited at https://zenodo.org/records/14000489	19646_4_14_clean_Escherichia_coli-SC18_ST141		K1	G2	G2	B2	PP18_CC141	NA	UK	Maklin 2022/Shao 2024	neonatal carriage	UK_neonatal carriage	metagenomic assemblies	include	include	2014-2017	NA
Deposited at https://zenodo.org/records/14000489	19646_4_16_clean_Escherichia_coli-SC14_ST405		K5	G2	G2	D	PP14_CC405	NA	UK	Maklin 2022/Shao 2024	neonatal carriage	UK_neonatal carriage	metagenomic assemblies	include	include	2014-2017	NA
Deposited at https://zenodo.org/records/14000489	19646_4_19_clean_Escherichia_coli-SC6_ST69		K54_K96	G3-A	G3	D	PP6_CC69	NA	UK	Maklin 2022/Shao 2024	neonatal carriage	UK_neonatal carriage	metagenomic assemblies	include	include	2014-2017	NA
Deposited at https://zenodo.org/records/14000489	19646_4_19_clean_Escherichia_coli-SC92_ST1722		KL117	G2-atypical	G2	F	PP92_CC1722	NA	UK	Maklin 2022/Shao 2024	neonatal carriage	UK_neonatal carriage	metagenomic assemblies	include	include	2014-2017	NA
Deposited at https://zenodo.org/records/14000489	19646_4_1_clean_Escherichia_coli-SC8_ST1193		K5	G2	G2	B2	PP8_CC1193	NA	UK	Maklin 2022/Shao 2024	neonatal carriage	UK_neonatal carriage	metagenomic assemblies	include	include	2014-2017	NA
Deposited at https://zenodo.org/records/14000489	19646_4_21_clean_Escherichia_coli-SC4_ST10		Non G2-G3	likely G1-G4		A	PP4_CC10	NA	UK	Maklin 2022/Shao 2024	neonatal carriage	UK_neonatal carriage	metagenomic assemblies	include	include	2014-2017	NA
Deposited at https://zenodo.org/records/14000489	19646_4_3_clean_Escherichia_coli-SC51_ST93		KL111	G2	G2	A	PP51_CC93	NA	UK	Maklin 2022/Shao 2024	neonatal carriage	UK_neonatal carriage	metagenomic assemblies	include	include	2014-2017	NA
Deposited at https://zenodo.org/records/14000489	19646_4_4_clean_Escherichia_coli-SC51_ST93		KL111	G2	G2	A	PP51_CC93	NA	UK	Maklin 2022/Shao 2024	neonatal carriage	UK_neonatal carriage	metagenomic assemblies	non-independent	non-independent	2014-2017	NA
Deposited at https://zenodo.org/records/14000489	19646_5_10_clean_Escherichia_coli-SC27_ST328		Non G2-G3	likely G1-G4		B1	PP27_CC328	NA	UK	Maklin 2022/Shao 2024	neonatal carriage	UK_neonatal carriage	metagenomic assemblies	include	include	2014-2017	NA
Deposited at https://zenodo.org/records/14000489	19646_5_17_clean_Escherichia_coli-SC65_ST399		Non G2-G3	likely G1-G4		A	PP65_CC399	NA	UK	Maklin 2022/Shao 2024	neonatal carriage	UK_neonatal carriage	metagenomic assemblies	include	include	2014-2017	NA
Deposited at https://zenodo.org/records/14000489	19646_5_20_clean_Escherichia_coli-SC2_ST131		K5	G2	G2	B2	PP2_CC131	B	UK	Maklin 2022/Shao 2024	neonatal carriage	UK_neonatal carriage	metagenomic assemblies	include	include	2014-2017	NA
Deposited at https://zenodo.org/records/14000489	19646_5_21_clean_Escherichia_coli-SC2_ST131		K5	G2	G2	B2	PP2_CC131	B	UK	Maklin 2022/Shao 2024	neonatal carriage	UK_neonatal carriage	metagenomic assemblies	non-independent	non-independent	2014-2017	NA
Deposited at https://zenodo.org/records/14000489	19646_5_22_clean_Escherichia_coli-SC65_ST399		Non G2-G3	likely G1-G4		A	PP65_CC399	NA	UK	Maklin 2022/Shao 2024	neonatal carriage	UK_neonatal carriage	metagenomic assemblies	include	include	2014-2017	NA
Deposited at https://zenodo.org/records/14000489	19646_5_2_clean_Escherichia_coli-SC2_ST131		K100	G2	G2	B2	PP2_CC131	A	UK	Maklin 2022/Shao 2024	neonatal carriage	UK_neonatal carriage	metagenomic assemblies	include	include	2014-2017	NA
Deposited at https://zenodo.org/records/14000489	19646_5_3_clean_Escherichia_coli-SC3_ST73		K13_K23	G2	G2	B2	PP3_CC73	NA	UK	Maklin 2022/Shao 2024	neonatal carriage	UK_neonatal carriage	metagenomic assemblies	include	include	2014-2017	NA
Deposited at https://zenodo.org/records/14000489	19646_5_3_clean_Escherichia_coli-SC51_ST93		KL122	G2	G2	A	PP51_CC93	NA	UK	Maklin 2022/Shao 2024	neonatal carriage	UK_neonatal carriage	metagenomic assemblies	include	include	2014-2017	NA
Deposited at https://zenodo.org/records/14000489	19646_5_8_clean_Escherichia_coli-SC14_ST405		K5	G2	G2	D	PP14_CC405	NA	UK	Maklin 2022/Shao 2024	neonatal carriage	UK_neonatal carriage	metagenomic assemblies	include	include	2014-2017	NA
Deposited at https://zenodo.org/records/14000489	20596_4_13_clean_Escherichia_coli-SC5_ST95		K1	G2	G2	B2	PP5_CC95	NA	UK	Maklin 2022/Shao 2024	neonatal carriage	UK_neonatal carriage	metagenomic assemblies	include	include	2014-2017	NA
Deposited at https://zenodo.org/records/14000489	20596_4_14_clean_Escherichia_coli-SC5_ST95		K1	G2	G2	B2	PP5_CC95	NA	UK	Maklin 2022/Shao 2024	neonatal carriage	UK_neonatal carriage	metagenomic assemblies	non-independent	non-independent	2014-2017	NA
Deposited at https://zenodo.org/records/14000489	20596_4_15_clean_Escherichia_coli-SC5_ST95		K1	G2	G2	B2	PP5_CC95	NA	UK	Maklin 2022/Shao 2024	neonatal carriage	UK_neonatal carriage	metagenomic assemblies	non-independent	non-independent	2014-2017	NA
Deposited at https://zenodo.org/records/14000489	20596_4_18_clean_Escherichia_coli-SC6_ST69		KL130	G2	G2	D	PP6_CC69	NA	UK	Maklin 2022/Shao 2024	neonatal carriage	UK_neonatal carriage	metagenomic assemblies	include	include	2014-2017	NA
Deposited at https://zenodo.org/records/14000489	20596_4_1_clean_Escherichia_coli-SC12_ST410		Non G2-G3	likely G1-G4		C	PP12_CC410	NA	UK	Maklin 2022/Shao 2024	neonatal carriage	UK_neonatal carriage	metagenomic assemblies	include	include	2014-2017	NA
Deposited at https://zenodo.org/records/14000489	20596_4_21_clean_Escherichia_coli-SC3_ST73		K13_K23	G2	G2	B2	PP3_CC73	NA	UK	Maklin 2022/Shao 2024	neonatal carriage	UK_neonatal carriage	metagenomic assemblies	include	include	2014-2017	NA
Deposited at https://zenodo.org/records/14000489	20596_4_22_clean_Escherichia_coli-SC3_ST73		K13_K23	G2	G2	B2	PP3_CC73	NA	UK	Maklin 2022/Shao 2024	neonatal carriage	UK_neonatal carriage	metagenomic assemblies	non-independent	non-independent	2014-2017	NA
Deposited at https://zenodo.org/records/14000489	20596_4_23_clean_Escherichia_coli-SC3_ST73		K13_K23	G2	G2	B2	PP3_CC73	NA	UK	Maklin 2022/Shao 2024	neonatal carriage	UK_neonatal carriage	metagenomic assemblies	non-independent	non-independent	2014-2017	NA
Deposited at https://zenodo.org/records/14000489	20596_4_5_clean_Escherichia_coli-SC5_ST95		K1	G2	G2	B2	PP5_CC95	NA	UK	Maklin 2022/Shao 2024	neonatal carriage	UK_neonatal carriage	metagenomic assemblies	include	include	2014-2017	NA
Deposited at https://zenodo.org/records/14000489	20596_4_7_clean_Escherichia_coli-SC65_ST399		Non G2-G3	likely G1-G4		A	PP65_CC399	NA	UK	Maklin 2022/Shao 2024	neonatal carriage	UK_neonatal carriage	metagenomic assemblies	include	include	2014-2017	NA
Deposited at https://zenodo.org/records/14000489	20596_5_10_clean_Escherichia_coli-SC18_ST141		K1	G2	G2	B2	PP18_CC141	NA	UK	Maklin 2022/Shao 2024	neonatal carriage	UK_neonatal carriage	metagenomic assemblies	include	include	2014-2017	NA
Deposited at https://zenodo.org/records/14000489	20596_5_10_clean_Escherichia_coli-SC4_ST10		Non G2-G3	likely G1-G4		A	PP4_CC10	NA	UK	Maklin 2022/Shao 2024	neonatal carriage	UK_neonatal carriage	metagenomic assemblies	include	include	2014-2017	NA
Deposited at https://zenodo.org/records/14000489	20596_5_11_clean_Escherichia_coli-SC18_ST141		K1	G2	G2	B2	PP18_CC141	NA	UK	Maklin 2022/Shao 2024	neonatal carriage	UK_neonatal carriage	metagenomic assemblies	non-independent	non-independent	2014-2017	NA
Deposited at https://zenodo.org/records/14000489	20596_5_18_clean_Escherichia_coli-SC46_ST746		Non G2-G3	likely G1-G4		A	PP46_CC746	NA	UK	Maklin 2022/Shao 2024	neonatal carriage	UK_neonatal carriage	metagenomic assemblies	include	include	2014-2017	NA
Deposited at https://zenodo.org/records/14000489	20596_5_18_clean_Escherichia_coli-SC4_ST10		Non G2-G3	likely G1-G4		A	PP4_CC10	NA	UK	Maklin 2022/Shao 2024	neonatal carriage	UK_neonatal carriage	metagenomic assemblies	include	include	2014-2017	NA
Deposited at https://zenodo.org/records/14000489	20596_5_1_clean_Escherichia_coli-SC5_ST95		K1	G2	G2	B2	PP5_CC95	NA	UK	Maklin 2022/Shao 2024	neonatal carriage	UK_neonatal carriage	metagenomic assemblies	include	include	2014-2017	NA
Deposited at https://zenodo.org/records/14000489	20596_5_23_clean_Escherichia_coli-SC198_ST720		KL119	G2	G2	D	PP198_CC720	NA	UK	Maklin 2022/Shao 2024	neonatal carriage	UK_neonatal carriage	metagenomic assemblies	include	include	2014-2017	NA
Deposited at https://zenodo.org/records/14000489	20596_5_24_clean_Escherichia_coli-SC198_ST720		KL119	G2	G2	D	PP198_CC720	NA	UK	Maklin 2022/Shao 2024	neonatal carriage	UK_neonatal carriage	metagenomic assemblies	non-independent	non-independent	2014-2017	NA
Deposited at https://zenodo.org/records/14000489	20596_5_2_clean_Escherichia_coli-SC5_ST95		K1	G2	G2	B2	PP5_CC95	NA	UK	Maklin 2022/Shao 2024	neonatal carriage	UK_neonatal carriage	metagenomic assemblies	non-independent	non-independent	2014-2017	NA
Deposited at https://zenodo.org/records/14000489	20596_5_3_clean_Escherichia_coli-SC5_ST95		K1	G2	G2	B2	PP5_CC95	NA	UK	Maklin 2022/Shao 2024	neonatal carriage	UK_neonatal carriage	metagenomic assemblies	non-independent	non-independent	2014-2017	NA
Deposited at https://zenodo.org/records/14000489	20727_3_10_clean_Escherichia_coli-SC6_ST69		K5	G2	G2	D	PP6_CC69	NA	UK	Maklin 2022/Shao 2024	neonatal carriage	UK_neonatal carriage	metagenomic assemblies	include	include	2014-2017	NA
Deposited at https://zenodo.org/records/14000489	20727_3_11_clean_Escherichia_coli-SC6_ST69		K5	G2	G2	D	PP6_CC69	NA	UK	Maklin 2022/Shao 2024	neonatal carriage	UK_neonatal carriage	metagenomic assemblies	non-independent	non-independent	2014-2017	NA
Deposited at https://zenodo.org/records/14000489	20727_3_20_clean_Escherichia_coli-SC65_ST399		K19	G3-C	G3	A	PP65_CC399	NA	UK	Maklin 2022/Shao 2024	neonatal carriage	UK_neonatal carriage	metagenomic assemblies	include	include	2014-2017	NA
Deposited at https://zenodo.org/records/14000489	20727_3_22_clean_Escherichia_coli-SC65_ST399		Non G2-G3	likely G1-G4		A	PP65_CC399	NA	UK	Maklin 2022/Shao 2024	neonatal carriage	UK_neonatal carriage	metagenomic assemblies	include	include	2014-2017	NA
Deposited at https://zenodo.org/records/14000489	20727_3_23_clean_Escherichia_coli-SC65_ST399		Non G2-G3	likely G1-G4		A	PP65_CC399	NA	UK	Maklin 2022/Shao 2024	neonatal carriage	UK_neonatal carriage	metagenomic assemblies	non-independent	non-independent	2014-2017	NA
Deposited at https://zenodo.org/records/14000489	20727_3_2_clean_Escherichia_coli-SC32_ST80		K1	G2	G2	B2	PP32_CC80	NA	UK	Maklin 2022/Shao 2024	neonatal carriage	UK_neonatal carriage	metagenomic assemblies	include	include	2014-2017	NA
Deposited at https://zenodo.org/records/14000489	20727_3_3_clean_Escherichia_coli-SC32_ST80		K1	G2	G2	B2	PP32_CC80	NA	UK	Maklin 2022/Shao 2024	neonatal carriage	UK_neonatal carriage	metagenomic assemblies	non-independent	non-independent	2014-2017	NA
Deposited at https://zenodo.org/records/14000489	20727_4_10_clean_Escherichia_coli-SC65_ST399		Non G2-G3	likely G1-G4		A	PP65_CC399	NA	UK	Maklin 2022/Shao 2024	neonatal carriage	UK_neonatal carriage	metagenomic assemblies	include	include	2014-2017	NA
Deposited at https://zenodo.org/records/14000489	20727_4_24_clean_Escherichia_coli-SC5_ST95		K1	G2	G2	B2	PP5_CC95	NA	UK	Maklin 2022/Shao 2024	neonatal carriage	UK_neonatal carriage	metagenomic assemblies	include	include	2014-2017	NA
Deposited at https://zenodo.org/records/14000489	20727_5_15_clean_Escherichia_coli-SC5_ST95		K1	G2	G2	B2	PP5_CC95	NA	UK	Maklin 2022/Shao 2024	neonatal carriage	UK_neonatal carriage	metagenomic assemblies	include	include	2014-2017	NA
Deposited at https://zenodo.org/records/14000489	20727_5_16_clean_Escherichia_coli-SC5_ST95		K1	G2	G2	B2	PP5_CC95	NA	UK	Maklin 2022/Shao 2024	neonatal carriage	UK_neonatal carriage	metagenomic assemblies	non-independent	non-independent	2014-2017	NA
Deposited at https://zenodo.org/records/14000489	20727_5_17_clean_Escherichia_coli-SC10_ST17		Non G2-G3	likely G1-G4		B1	PP10_CC17	NA	UK	Maklin 2022/Shao 2024	neonatal carriage	UK_neonatal carriage	metagenomic assemblies	include	include	2014-2017	NA
Deposited at https://zenodo.org/records/14000489	20727_5_18_clean_Escherichia_coli-SC61_ST91		K4	G2	G2	B2	PP61_CC91	NA	UK	Maklin 2022/Shao 2024	neonatal carriage	UK_neonatal carriage	metagenomic assemblies	include	include	2014-2017	NA
Deposited at https://zenodo.org/records/14000489	20727_5_19_clean_Escherichia_coli-SC61_ST91		K4	G2	G2	B2	PP61_CC91	NA	UK	Maklin 2022/Shao 2024	neonatal carriage	UK_neonatal carriage	metagenomic assemblies	non-independent	non-independent	2014-2017	NA
Deposited at https://zenodo.org/records/14000489	20727_5_1_clean_Escherichia_coli-SC5_ST95		K1	G2	G2	B2	PP5_CC95	NA	UK	Maklin 2022/Shao 2024	neonatal carriage	UK_neonatal carriage	metagenomic assemblies	non-independent	non-independent	2014-2017	NA
Deposited at https://zenodo.org/records/14000489	20727_5_20_clean_Escherichia_coli-SC18_ST141		K1	G2	G2	B2	PP18_CC141	NA	UK	Maklin 2022/Shao 2024	neonatal carriage	UK_neonatal carriage	metagenomic assemblies	include	include	2014-2017	NA
Deposited at https://zenodo.org/records/14000489	20727_5_21_clean_Escherichia_coli-SC18_ST141		K1	G2	G2	B2	PP18_CC141	NA	UK	Maklin 2022/Shao 2024	neonatal carriage	UK_neonatal carriage	metagenomic assemblies	non-independent	non-independent	2014-2017	NA
Deposited at https://zenodo.org/records/14000489	20727_5_2_clean_Escherichia_coli-SC5_ST95		K1	G2	G2	B2	PP5_CC95	NA	UK	Maklin 2022/Shao 2024	neonatal carriage	UK_neonatal carriage	metagenomic assemblies	non-independent	non-independent	2014-2017	NA
Deposited at https://zenodo.org/records/14000489	20727_5_3_clean_Escherichia_coli-SC70_ST607		Non G2-G3	likely G1-G4		A	PP70_CC607	NA	UK	Maklin 2022/Shao 2024	neonatal carriage	UK_neonatal carriage	metagenomic assemblies	include	include	2014-2017	NA
Deposited at https://zenodo.org/records/14000489	20727_5_3_clean_Escherichia_coli-SC8_ST1193		K1	G2	G2	B2	PP8_CC1193	NA	UK	Maklin 2022/Shao 2024	neonatal carriage	UK_neonatal carriage	metagenomic assemblies	include	include	2014-2017	NA
Deposited at https://zenodo.org/records/14000489	20727_5_8_clean_Escherichia_coli-SC229_ST401		Non G2-G3	likely G1-G4		A	PP229_CC401	NA	UK	Maklin 2022/Shao 2024	neonatal carriage	UK_neonatal carriage	metagenomic assemblies	include	include	2014-2017	NA
Deposited at https://zenodo.org/records/14000489	20727_5_9_clean_Escherichia_coli-SC229_ST401		Non G2-G3	likely G1-G4		A	PP229_CC401	NA	UK	Maklin 2022/Shao 2024	neonatal carriage	UK_neonatal carriage	metagenomic assemblies	non-independent	non-independent	2014-2017	NA
Deposited at https://zenodo.org/records/14000489	20727_6_10_clean_Escherichia_coli-SC4_ST10		Non G2-G3	likely G1-G4		A	PP4_CC10	NA	UK	Maklin 2022/Shao 2024	neonatal carriage	UK_neonatal carriage	metagenomic assemblies	non-independent	non-independent	2014-2017	NA
Deposited at https://zenodo.org/records/14000489	20727_6_10_clean_Escherichia_coli-SC81_ST13		Non G2-G3	likely G1-G4		B1	PP81_CC13	NA	UK	Maklin 2022/Shao 2024	neonatal carriage	UK_neonatal carriage	metagenomic assemblies	include	include	2014-2017	NA
Deposited at https://zenodo.org/records/14000489	20727_6_15_clean_Escherichia_coli-SC3_ST73		K5	G2	G2	B2	PP3_CC73	NA	UK	Maklin 2022/Shao 2024	neonatal carriage	UK_neonatal carriage	metagenomic assemblies	include	include	2014-2017	NA
Deposited at https://zenodo.org/records/14000489	20727_6_16_clean_Escherichia_coli-SC3_ST73		K7	G2	G2	B2	PP3_CC73	NA	UK	Maklin 2022/Shao 2024	neonatal carriage	UK_neonatal carriage	metagenomic assemblies	include	include	2014-2017	NA
Deposited at https://zenodo.org/records/14000489	20727_6_24_clean_Escherichia_coli-SC16_ST38		KL116	G2	G2	D	PP16_CC38	NA	UK	Maklin 2022/Shao 2024	neonatal carriage	UK_neonatal carriage	metagenomic assemblies	include	include	2014-2017	NA
Deposited at https://zenodo.org/records/14000489	20727_6_2_clean_Escherichia_coli-SC65_ST399		Non G2-G3	likely G1-G4		A	PP65_CC399	NA	UK	Maklin 2022/Shao 2024	neonatal carriage	UK_neonatal carriage	metagenomic assemblies	include	include	2014-2017	NA
Deposited at https://zenodo.org/records/14000489	20727_6_4_clean_Escherichia_coli-SC4_ST10		KL115	G2	G2	A	PP4_CC10	NA	UK	Maklin 2022/Shao 2024	neonatal carriage	UK_neonatal carriage	metagenomic assemblies	include	include	2014-2017	NA
Deposited at https://zenodo.org/records/14000489	20727_6_5_clean_Escherichia_coli-SC11_ST127		K14	G2	G2	B2	PP11_CC127	NA	UK	Maklin 2022/Shao 2024	neonatal carriage	UK_neonatal carriage	metagenomic assemblies	include	include	2014-2017	NA
Deposited at https://zenodo.org/records/14000489	20727_6_7_clean_Escherichia_coli-SC65_ST399		Non G2-G3	likely G1-G4		A	PP65_CC399	NA	UK	Maklin 2022/Shao 2024	neonatal carriage	UK_neonatal carriage	metagenomic assemblies	include	include	2014-2017	NA
Deposited at https://zenodo.org/records/14000489	20727_6_8_clean_Escherichia_coli-SC4_ST10		K1	G2	G2	A	PP4_CC10	NA	UK	Maklin 2022/Shao 2024	neonatal carriage	UK_neonatal carriage	metagenomic assemblies	include	include	2014-2017	NA
Deposited at https://zenodo.org/records/14000489	20727_6_8_clean_Escherichia_coli-SC81_ST13		Non G2-G3	likely G1-G4		B1	PP81_CC13	NA	UK	Maklin 2022/Shao 2024	neonatal carriage	UK_neonatal carriage	metagenomic assemblies	non-independent	non-independent	2014-2017	NA
Deposited at https://zenodo.org/records/14000489	20727_6_9_clean_Escherichia_coli-SC4_ST10		K1	G2	G2	A	PP4_CC10	NA	UK	Maklin 2022/Shao 2024	neonatal carriage	UK_neonatal carriage	metagenomic assemblies	include	include	2014-2017	NA
Deposited at https://zenodo.org/records/14000489	20727_6_9_clean_Escherichia_coli-SC81_ST13		Non G2-G3	likely G1-G4		B1	PP81_CC13	NA	UK	Maklin 2022/Shao 2024	neonatal carriage	UK_neonatal carriage	metagenomic assemblies	non-independent	non-independent	2014-2017	NA
Deposited at https://zenodo.org/records/14000489	20727_7_11_clean_Escherichia_coli-SC69_ST349		K1	G2	G2	D	PP69_CC349	NA	UK	Maklin 2022/Shao 2024	neonatal carriage	UK_neonatal carriage	metagenomic assemblies	include	include	2014-2017	NA
Deposited at https://zenodo.org/records/14000489	20727_7_12_clean_Escherichia_coli-SC69_ST349		K1	G2	G2	D	PP69_CC349	NA	UK	Maklin 2022/Shao 2024	neonatal carriage	UK_neonatal carriage	metagenomic assemblies	non-independent	non-independent	2014-2017	NA
Deposited at https://zenodo.org/records/14000489	20727_7_13_clean_Escherichia_coli-SC17_ST58		Non G2-G3	likely G1-G4		B1	PP17_CC58	NA	UK	Maklin 2022/Shao 2024	neonatal carriage	UK_neonatal carriage	metagenomic assemblies	include	include	2014-2017	NA
Deposited at https://zenodo.org/records/14000489	20727_7_13_clean_Escherichia_coli-SC25_ST517		Non G2-G3	likely G1-G4		B1	PP25_CC517	NA	UK	Maklin 2022/Shao 2024	neonatal carriage	UK_neonatal carriage	metagenomic assemblies	non-independent	non-independent	2014-2017	NA
Deposited at https://zenodo.org/records/14000489	20727_7_13_clean_Escherichia_coli-SC28_ST101		Non G2-G3	likely G1-G4		B1	PP28_CC101	NA	UK	Maklin 2022/Shao 2024	neonatal carriage	UK_neonatal carriage	metagenomic assemblies	non-independent	non-independent	2014-2017	NA
Deposited at https://zenodo.org/records/14000489	20727_7_13_clean_Escherichia_coli-SC42_ST678		Non G2-G3	likely G1-G4		B1	PP42_CC678	NA	UK	Maklin 2022/Shao 2024	neonatal carriage	UK_neonatal carriage	metagenomic assemblies	include	include	2014-2017	NA
Deposited at https://zenodo.org/records/14000489	20727_7_13_clean_Escherichia_coli-SC87_ST937		Non G2-G3	likely G1-G4		B1	PP87_CC937	NA	UK	Maklin 2022/Shao 2024	neonatal carriage	UK_neonatal carriage	metagenomic assemblies	non-independent	non-independent	2014-2017	NA
Deposited at https://zenodo.org/records/14000489	20727_7_13_clean_Escherichia_coli-SC99_ST1727		Non G2-G3	likely G1-G4		B1	PP99_CC1727	NA	UK	Maklin 2022/Shao 2024	neonatal carriage	UK_neonatal carriage	metagenomic assemblies	non-independent	non-independent	2014-2017	NA
Deposited at https://zenodo.org/records/14000489	20727_7_14_clean_Escherichia_coli-SC17_ST58		Non G2-G3	likely G1-G4		B1	PP387_CC1065	NA	UK	Maklin 2022/Shao 2024	neonatal carriage	UK_neonatal carriage	metagenomic assemblies	include	include	2014-2017	NA
Deposited at https://zenodo.org/records/14000489	20727_7_14_clean_Escherichia_coli-SC25_ST517		Non G2-G3	likely G1-G4		B1	PP387_CC1065	NA	UK	Maklin 2022/Shao 2024	neonatal carriage	UK_neonatal carriage	metagenomic assemblies	non-independent	non-independent	2014-2017	NA
Deposited at https://zenodo.org/records/14000489	20727_7_14_clean_Escherichia_coli-SC28_ST101		Non G2-G3	likely G1-G4		B1	PP387_CC1065	NA	UK	Maklin 2022/Shao 2024	neonatal carriage	UK_neonatal carriage	metagenomic assemblies	non-independent	non-independent	2014-2017	NA
Deposited at https://zenodo.org/records/14000489	20727_7_14_clean_Escherichia_coli-SC42_ST678		Non G2-G3	likely G1-G4		B1	PP42_CC678	NA	UK	Maklin 2022/Shao 2024	neonatal carriage	UK_neonatal carriage	metagenomic assemblies	non-independent	non-independent	2014-2017	NA
Deposited at https://zenodo.org/records/14000489	20727_7_15_clean_Escherichia_coli-SC3_ST73		K5	G2	G2	B2	PP3_CC73	NA	UK	Maklin 2022/Shao 2024	neonatal carriage	UK_neonatal carriage	metagenomic assemblies	include	include	2014-2017	NA
Deposited at https://zenodo.org/records/14000489	20727_7_16_clean_Escherichia_coli-SC3_ST73		K5	G2	G2	B2	PP3_CC73	NA	UK	Maklin 2022/Shao 2024	neonatal carriage	UK_neonatal carriage	metagenomic assemblies	non-independent	non-independent	2014-2017	NA
Deposited at https://zenodo.org/records/14000489	20727_7_20_clean_Escherichia_coli-SC4_ST10		K2	G2	G2	A	PP4_CC10	NA	UK	Maklin 2022/Shao 2024	neonatal carriage	UK_neonatal carriage	metagenomic assemblies	include	include	2014-2017	NA
Deposited at https://zenodo.org/records/14000489	20727_7_21_clean_Escherichia_coli-SC3_ST73		K5	G2	G2	B2	PP3_CC73	NA	UK	Maklin 2022/Shao 2024	neonatal carriage	UK_neonatal carriage	metagenomic assemblies	include	include	2014-2017	NA
Deposited at https://zenodo.org/records/14000489	20727_7_22_clean_Escherichia_coli-SC3_ST73		K5	G2	G2	B2	PP3_CC73	NA	UK	Maklin 2022/Shao 2024	neonatal carriage	UK_neonatal carriage	metagenomic assemblies	non-independent	non-independent	2014-2017	NA
Deposited at https://zenodo.org/records/14000489	20727_7_6_clean_Escherichia_coli-SC65_ST399		Non G2-G3	likely G1-G4		A	PP65_CC399	NA	UK	Maklin 2022/Shao 2024	neonatal carriage	UK_neonatal carriage	metagenomic assemblies	include	include	2014-2017	NA
Deposited at https://zenodo.org/records/14000489	21127_3_10_clean_Escherichia_coli-SC60_ST420		K1	G2	G2	B2	PP60_CC420	NA	UK	Maklin 2022/Shao 2024	neonatal carriage	UK_neonatal carriage	metagenomic assemblies	include	include	2014-2017	NA
Deposited at https://zenodo.org/records/14000489	21127_3_15_clean_Escherichia_coli-SC96_ST4038		Non G2-G3	likely G1-G4		B1	PP96_CC4038	NA	UK	Maklin 2022/Shao 2024	neonatal carriage	UK_neonatal carriage	metagenomic assemblies	include	include	2014-2017	NA
Deposited at https://zenodo.org/records/14000489	21127_3_17_clean_Escherichia_coli-SC105_ST636		KL116	G2	G2	B2	PP105_CC636	NA	UK	Maklin 2022/Shao 2024	neonatal carriage	UK_neonatal carriage	metagenomic assemblies	include	include	2014-2017	NA
Deposited at https://zenodo.org/records/14000489	21127_3_18_clean_Escherichia_coli-SC105_ST636		KL116	G2	G2	B2	PP105_CC636	NA	UK	Maklin 2022/Shao 2024	neonatal carriage	UK_neonatal carriage	metagenomic assemblies	non-independent	non-independent	2014-2017	NA
Deposited at https://zenodo.org/records/14000489	21127_3_19_clean_Escherichia_coli-SC17_ST58		Non G2-G3	likely G1-G4		B1	PP75_CC940	NA	UK	Maklin 2022/Shao 2024	neonatal carriage	UK_neonatal carriage	metagenomic assemblies	include	include	2014-2017	NA
Deposited at https://zenodo.org/records/14000489	21127_3_19_clean_Escherichia_coli-SC42_ST678		Non G2-G3	likely G1-G4		B1	PP42_CC678	NA	UK	Maklin 2022/Shao 2024	neonatal carriage	UK_neonatal carriage	metagenomic assemblies	non-independent	non-independent	2014-2017	NA
Deposited at https://zenodo.org/records/14000489	21127_3_1_clean_Escherichia_coli-SC21_ST393		K100	G2	G2	D	PP21_CC393	NA	UK	Maklin 2022/Shao 2024	neonatal carriage	UK_neonatal carriage	metagenomic assemblies	include	include	2014-2017	NA
Deposited at https://zenodo.org/records/14000489	21127_3_20_clean_Escherichia_coli-SC21_ST393		K100	G2	G2	D	PP21_CC393	NA	UK	Maklin 2022/Shao 2024	neonatal carriage	UK_neonatal carriage	metagenomic assemblies	non-independent	non-independent	2014-2017	NA
Deposited at https://zenodo.org/records/14000489	21127_3_21_clean_Escherichia_coli-SC3_ST73		K5	G2	G2	B2	PP3_CC73	NA	UK	Maklin 2022/Shao 2024	neonatal carriage	UK_neonatal carriage	metagenomic assemblies	non-independent	non-independent	2014-2017	NA
Deposited at https://zenodo.org/records/14000489	21127_3_23_clean_Escherichia_coli-SC60_ST420		K1	G2	G2	B2	PP60_CC420	NA	UK	Maklin 2022/Shao 2024	neonatal carriage	UK_neonatal carriage	metagenomic assemblies	non-independent	non-independent	2014-2017	NA
Deposited at https://zenodo.org/records/14000489	21127_3_24_clean_Escherichia_coli-SC60_ST420		K1	G2	G2	B2	PP60_CC420	NA	UK	Maklin 2022/Shao 2024	neonatal carriage	UK_neonatal carriage	metagenomic assemblies	non-independent	non-independent	2014-2017	NA
Deposited at https://zenodo.org/records/14000489	21127_3_5_clean_Escherichia_coli-SC21_ST393		K100	G2	G2	D	PP21_CC393	NA	UK	Maklin 2022/Shao 2024	neonatal carriage	UK_neonatal carriage	metagenomic assemblies	non-independent	non-independent	2014-2017	NA
Deposited at https://zenodo.org/records/14000489	21127_3_8_clean_Escherichia_coli-SC60_ST420		K1	G2	G2	B2	PP60_CC420	NA	UK	Maklin 2022/Shao 2024	neonatal carriage	UK_neonatal carriage	metagenomic assemblies	non-independent	non-independent	2014-2017	NA
Deposited at https://zenodo.org/records/14000489	21127_4_10_clean_Escherichia_coli-SC121_ST452		KL116	G2	G2	B2	PP121_CC452	NA	UK	Maklin 2022/Shao 2024	neonatal carriage	UK_neonatal carriage	metagenomic assemblies	include	include	2014-2017	NA
Deposited at https://zenodo.org/records/14000489	21127_4_10_clean_Escherichia_coli-SC4_ST10		K1	G2	G2	A	PP4_CC10	NA	UK	Maklin 2022/Shao 2024	neonatal carriage	UK_neonatal carriage	metagenomic assemblies	include	include	2014-2017	NA
Deposited at https://zenodo.org/records/14000489	21127_4_11_clean_Escherichia_coli-SC34_ST641		K10	G3-A	G3	B1	PP34_CC641	NA	UK	Maklin 2022/Shao 2024	neonatal carriage	UK_neonatal carriage	metagenomic assemblies	include	include	2014-2017	NA
Deposited at https://zenodo.org/records/14000489	21127_4_12_clean_Escherichia_coli-SC25_ST517		Non G2-G3	likely G1-G4		B1	PP25_CC517	NA	UK	Maklin 2022/Shao 2024	neonatal carriage	UK_neonatal carriage	metagenomic assemblies	include	include	2014-2017	NA
Deposited at https://zenodo.org/records/14000489	21127_4_12_clean_Escherichia_coli-SC58_ST2773		Non G2-G3	likely G1-G4		B1	PP58_CC2773	NA	UK	Maklin 2022/Shao 2024	neonatal carriage	UK_neonatal carriage	metagenomic assemblies	include	include	2014-2017	NA
Deposited at https://zenodo.org/records/14000489	21127_4_12_clean_Escherichia_coli-SC87_ST937		Non G2-G3	likely G1-G4		B1	PP87_CC937	NA	UK	Maklin 2022/Shao 2024	neonatal carriage	UK_neonatal carriage	metagenomic assemblies	non-independent	non-independent	2014-2017	NA
Deposited at https://zenodo.org/records/14000489	21127_4_18_clean_Escherichia_coli-SC2_ST131		K100	G2	G2	B2	PP2_CC131	A	UK	Maklin 2022/Shao 2024	neonatal carriage	UK_neonatal carriage	metagenomic assemblies	include	include	2014-2017	NA
Deposited at https://zenodo.org/records/14000489	21127_4_18_clean_Escherichia_coli-SC96_ST4038		Non G2-G3	likely G1-G4		B1	PP96_CC4038	NA	UK	Maklin 2022/Shao 2024	neonatal carriage	UK_neonatal carriage	metagenomic assemblies	include	include	2014-2017	NA
Deposited at https://zenodo.org/records/14000489	21127_4_20_clean_Escherichia_coli-SC9_ST12		K3	G3-A	G3	B2	PP9_CC12	NA	UK	Maklin 2022/Shao 2024	neonatal carriage	UK_neonatal carriage	metagenomic assemblies	include	include	2014-2017	NA
Deposited at https://zenodo.org/records/14000489	21127_4_22_clean_Escherichia_coli-SC201_ST543		Non G2-G3	likely G1-G4		E	PP201_CC543	NA	UK	Maklin 2022/Shao 2024	neonatal carriage	UK_neonatal carriage	metagenomic assemblies	include	include	2014-2017	NA
Deposited at https://zenodo.org/records/14000489	21127_4_5_clean_Escherichia_coli-SC34_ST641		K10	G3-A	G3	B1	PP34_CC641	NA	UK	Maklin 2022/Shao 2024	neonatal carriage	UK_neonatal carriage	metagenomic assemblies	non-independent	non-independent	2014-2017	NA
Deposited at https://zenodo.org/records/14000489	21127_4_8_clean_Escherichia_coli-SC229_ST401		Non G2-G3	likely G1-G4		A	PP229_CC401	NA	UK	Maklin 2022/Shao 2024	neonatal carriage	UK_neonatal carriage	metagenomic assemblies	include	include	2014-2017	NA
Deposited at https://zenodo.org/records/14000489	21127_4_9_clean_Escherichia_coli-SC8_ST1193		K5	G2	G2	B2	PP8_CC1193	NA	UK	Maklin 2022/Shao 2024	neonatal carriage	UK_neonatal carriage	metagenomic assemblies	include	include	2014-2017	NA
Deposited at https://zenodo.org/records/14000489	21127_5_10_clean_Escherichia_coli-SC121_ST452		KL116	G2	G2	B2	PP121_CC452	NA	UK	Maklin 2022/Shao 2024	neonatal carriage	UK_neonatal carriage	metagenomic assemblies	non-independent	non-independent	2014-2017	NA
Deposited at https://zenodo.org/records/14000489	21127_5_12_clean_Escherichia_coli-SC214_ST5148		K14	G2	G2	D	PP214_CC5148	NA	UK	Maklin 2022/Shao 2024	neonatal carriage	UK_neonatal carriage	metagenomic assemblies	include	include	2014-2017	NA
Deposited at https://zenodo.org/records/14000489	21127_5_12_clean_Escherichia_coli-SC38_ST62		K1	G2	G2	F	PP38_CC62	NA	UK	Maklin 2022/Shao 2024	neonatal carriage	UK_neonatal carriage	metagenomic assemblies	include	include	2014-2017	NA
Deposited at https://zenodo.org/records/14000489	21127_5_12_clean_Escherichia_coli-SC4_ST10		Non G2-G3	likely G1-G4		A	PP4_CC10	NA	UK	Maklin 2022/Shao 2024	neonatal carriage	UK_neonatal carriage	metagenomic assemblies	include	include	2014-2017	NA
Deposited at https://zenodo.org/records/14000489	21127_5_13_clean_Escherichia_coli-SC12_ST410		Non G2-G3	likely G1-G4		C	PP12_CC410	NA	UK	Maklin 2022/Shao 2024	neonatal carriage	UK_neonatal carriage	metagenomic assemblies	include	include	2014-2017	NA
Deposited at https://zenodo.org/records/14000489	21127_5_14_clean_Escherichia_coli-SC12_ST410		Non G2-G3	likely G1-G4		C	PP12_CC410	NA	UK	Maklin 2022/Shao 2024	neonatal carriage	UK_neonatal carriage	metagenomic assemblies	non-independent	non-independent	2014-2017	NA
Deposited at https://zenodo.org/records/14000489	21127_5_15_clean_Escherichia_coli-SC34_ST641		K10	G3-A	G3	B1	PP34_CC641	NA	UK	Maklin 2022/Shao 2024	neonatal carriage	UK_neonatal carriage	metagenomic assemblies	non-independent	non-independent	2014-2017	NA
Deposited at https://zenodo.org/records/14000489	21127_5_16_clean_Escherichia_coli-SC105_ST636		KL116	G2	G2	B2	PP105_CC636	NA	UK	Maklin 2022/Shao 2024	neonatal carriage	UK_neonatal carriage	metagenomic assemblies	non-independent	non-independent	2014-2017	NA
Deposited at https://zenodo.org/records/14000489	21127_5_20_clean_Escherichia_coli-SC60_ST420		K1	G2	G2	B2	PP60_CC420	NA	UK	Maklin 2022/Shao 2024	neonatal carriage	UK_neonatal carriage	metagenomic assemblies	include	include	2014-2017	NA
Deposited at https://zenodo.org/records/14000489	21127_5_22_clean_Escherichia_coli-SC12_ST410		Non G2-G3	likely G1-G4		C	PP12_CC410	NA	UK	Maklin 2022/Shao 2024	neonatal carriage	UK_neonatal carriage	metagenomic assemblies	non-independent	non-independent	2014-2017	NA
Deposited at https://zenodo.org/records/14000489	21127_5_23_clean_Escherichia_coli-SC11_ST127		K14	G2	G2	B2	PP11_CC127	NA	UK	Maklin 2022/Shao 2024	neonatal carriage	UK_neonatal carriage	metagenomic assemblies	include	include	2014-2017	NA
Deposited at https://zenodo.org/records/14000489	21127_5_2_clean_Escherichia_coli-SC9_ST12		K3	G3-A	G3	B2	PP9_CC12	NA	UK	Maklin 2022/Shao 2024	neonatal carriage	UK_neonatal carriage	metagenomic assemblies	non-independent	non-independent	2014-2017	NA
Deposited at https://zenodo.org/records/14000489	21127_5_3_clean_Escherichia_coli-SC60_ST420		K1	G2	G2	B2	PP60_CC420	NA	UK	Maklin 2022/Shao 2024	neonatal carriage	UK_neonatal carriage	metagenomic assemblies	non-independent	non-independent	2014-2017	NA
Deposited at https://zenodo.org/records/14000489	21127_5_4_clean_Escherichia_coli-SC65_ST399		Non G2-G3	likely G1-G4		A	PP65_CC399	NA	UK	Maklin 2022/Shao 2024	neonatal carriage	UK_neonatal carriage	metagenomic assemblies	include	include	2014-2017	NA
Deposited at https://zenodo.org/records/14000489	21127_5_5_clean_Escherichia_coli-SC4_ST10		Non G2-G3	likely G1-G4		A	PP4_CC10	NA	UK	Maklin 2022/Shao 2024	neonatal carriage	UK_neonatal carriage	metagenomic assemblies	include	include	2014-2017	NA
Deposited at https://zenodo.org/records/14000489	21127_5_6_clean_Escherichia_coli-SC4_ST10		KL130	G2	G2	A	PP4_CC10	NA	UK	Maklin 2022/Shao 2024	neonatal carriage	UK_neonatal carriage	metagenomic assemblies	include	include	2014-2017	NA
Deposited at https://zenodo.org/records/14000489	21127_5_9_clean_Escherichia_coli-SC20_ST59		K1	G2	G2	F	PP20_CC59	NA	UK	Maklin 2022/Shao 2024	neonatal carriage	UK_neonatal carriage	metagenomic assemblies	include	include	2014-2017	NA
Deposited at https://zenodo.org/records/14000489	21127_6_12_clean_Escherichia_coli-SC61_ST91		K4	G2	G2	B2	PP61_CC91	NA	UK	Maklin 2022/Shao 2024	neonatal carriage	UK_neonatal carriage	metagenomic assemblies	include	include	2014-2017	NA
Deposited at https://zenodo.org/records/14000489	21127_6_13_clean_Escherichia_coli-SC11_ST127		K14	G2	G2	B2	PP11_CC127	NA	UK	Maklin 2022/Shao 2024	neonatal carriage	UK_neonatal carriage	metagenomic assemblies	non-independent	non-independent	2014-2017	NA
Deposited at https://zenodo.org/records/14000489	21127_6_14_clean_Escherichia_coli-SC33_ST357		K1	G2	G2	B2	PP33_CC357	NA	UK	Maklin 2022/Shao 2024	neonatal carriage	UK_neonatal carriage	metagenomic assemblies	include	include	2014-2017	NA
Deposited at https://zenodo.org/records/14000489	21127_6_16_clean_Escherichia_coli-SC3_ST73		K2	G2	G2	B2	PP3_CC73	NA	UK	Maklin 2022/Shao 2024	neonatal carriage	UK_neonatal carriage	metagenomic assemblies	include	include	2014-2017	NA
Deposited at https://zenodo.org/records/14000489	21127_6_16_clean_Escherichia_coli-SC60_ST420		K1	G2	G2	B2	PP60_CC420	NA	UK	Maklin 2022/Shao 2024	neonatal carriage	UK_neonatal carriage	metagenomic assemblies	include	include	2014-2017	NA
Deposited at https://zenodo.org/records/14000489	21127_6_17_clean_Escherichia_coli-SC4_ST10		Non G2-G3	likely G1-G4		A	PP4_CC10	NA	UK	Maklin 2022/Shao 2024	neonatal carriage	UK_neonatal carriage	metagenomic assemblies	non-independent	non-independent	2014-2017	NA
Deposited at https://zenodo.org/records/14000489	21127_6_18_clean_Escherichia_coli-SC54_ST538		K92	G2	G2	B2	PP54_CC538	NA	UK	Maklin 2022/Shao 2024	neonatal carriage	UK_neonatal carriage	metagenomic assemblies	include	include	2014-2017	NA
Deposited at https://zenodo.org/records/14000489	21127_6_20_clean_Escherichia_coli-SC4_ST10		K11	G3-B	G3	A	PP4_CC10	NA	UK	Maklin 2022/Shao 2024	neonatal carriage	UK_neonatal carriage	metagenomic assemblies	include	include	2014-2017	NA
Deposited at https://zenodo.org/records/14000489	21127_6_20_clean_Escherichia_coli-SC6_ST69		K11	G3-B	G3	D	PP6_CC69	NA	UK	Maklin 2022/Shao 2024	neonatal carriage	UK_neonatal carriage	metagenomic assemblies	include	include	2014-2017	NA
Deposited at https://zenodo.org/records/14000489	21127_6_2_clean_Escherichia_coli-SC38_ST62		K1	G2	G2	F	PP38_CC62	NA	UK	Maklin 2022/Shao 2024	neonatal carriage	UK_neonatal carriage	metagenomic assemblies	non-independent	non-independent	2014-2017	NA
Deposited at https://zenodo.org/records/14000489	21127_6_3_clean_Escherichia_coli-SC65_ST399		Non G2-G3	likely G1-G4		A	PP65_CC399	NA	UK	Maklin 2022/Shao 2024	neonatal carriage	UK_neonatal carriage	metagenomic assemblies	non-independent	non-independent	2014-2017	NA
Deposited at https://zenodo.org/records/14000489	21127_6_5_clean_Escherichia_coli-SC4_ST10		Non G2-G3	likely G1-G4		A	PP4_CC10	NA	UK	Maklin 2022/Shao 2024	neonatal carriage	UK_neonatal carriage	metagenomic assemblies	non-independent	non-independent	2014-2017	NA
Deposited at https://zenodo.org/records/14000489	21127_6_6_clean_Escherichia_coli-SC4_ST10		Untypeable G2-G3	G2-G3	G2-G3	A	PP4_CC10	NA	UK	Maklin 2022/Shao 2024	neonatal carriage	UK_neonatal carriage	metagenomic assemblies	non-independent	non-independent	2014-2017	NA
Deposited at https://zenodo.org/records/14000489	21127_6_9_clean_Escherichia_coli-SC20_ST59		K1	G2	G2	F	PP20_CC59	NA	UK	Maklin 2022/Shao 2024	neonatal carriage	UK_neonatal carriage	metagenomic assemblies	non-independent	non-independent	2014-2017	NA
Deposited at https://zenodo.org/records/14000489	21127_7_13_clean_Escherichia_coli-SC6_ST69		Untypeable G2-G3	G2-G3	G2-G3	D	PP6_CC69	NA	UK	Maklin 2022/Shao 2024	neonatal carriage	UK_neonatal carriage	metagenomic assemblies	non-independent	non-independent	2014-2017	NA
Deposited at https://zenodo.org/records/14000489	21127_7_14_clean_Escherichia_coli-SC33_ST357		K1	G2	G2	B2	PP33_CC357	NA	UK	Maklin 2022/Shao 2024	neonatal carriage	UK_neonatal carriage	metagenomic assemblies	non-independent	non-independent	2014-2017	NA
Deposited at https://zenodo.org/records/14000489	21127_7_15_clean_Escherichia_coli-SC4_ST10		K2	G2	G2	A	PP4_CC10	NA	UK	Maklin 2022/Shao 2024	neonatal carriage	UK_neonatal carriage	metagenomic assemblies	include	include	2014-2017	NA
Deposited at https://zenodo.org/records/14000489	21127_7_1_clean_Escherichia_coli-SC11_ST127		K14	G2	G2	B2	PP11_CC127	NA	UK	Maklin 2022/Shao 2024	neonatal carriage	UK_neonatal carriage	metagenomic assemblies	non-independent	non-independent	2014-2017	NA
Deposited at https://zenodo.org/records/14000489	21127_7_21_clean_Escherichia_coli-SC20_ST59		K1	G2	G2	F	PP20_CC59	NA	UK	Maklin 2022/Shao 2024	neonatal carriage	UK_neonatal carriage	metagenomic assemblies	non-independent	non-independent	2014-2017	NA
Deposited at https://zenodo.org/records/14000489	21127_7_3_clean_Escherichia_coli-SC33_ST357		K1	G2	G2	B2	PP33_CC357	NA	UK	Maklin 2022/Shao 2024	neonatal carriage	UK_neonatal carriage	metagenomic assemblies	non-independent	non-independent	2014-2017	NA
Deposited at https://zenodo.org/records/14000489	21127_7_5_clean_Escherichia_coli-SC5_ST95		K1	G2	G2	B2	PP5_CC95	NA	UK	Maklin 2022/Shao 2024	neonatal carriage	UK_neonatal carriage	metagenomic assemblies	include	include	2014-2017	NA
Deposited at https://zenodo.org/records/14000489	21127_7_6_clean_Escherichia_coli-SC61_ST91		K4	G2	G2	B2	PP61_CC91	NA	UK	Maklin 2022/Shao 2024	neonatal carriage	UK_neonatal carriage	metagenomic assemblies	non-independent	non-independent	2014-2017	NA
Deposited at https://zenodo.org/records/14000489	21127_7_8_clean_Escherichia_coli-SC28_ST101		Non G2-G3	likely G1-G4		B1	PP28_CC101	NA	UK	Maklin 2022/Shao 2024	neonatal carriage	UK_neonatal carriage	metagenomic assemblies	include	include	2014-2017	NA
Deposited at https://zenodo.org/records/14000489	21242_12_clean_Escherichia_coli-SC4_ST10		KL121	G2	G2	A	PP4_CC10	NA	UK	Maklin 2022/Shao 2024	neonatal carriage	UK_neonatal carriage	metagenomic assemblies	include	include	2014-2017	NA
Deposited at https://zenodo.org/records/14000489	21242_13_clean_Escherichia_coli-SC58_ST2773		Non G2-G3	likely G1-G4		B1	PP58_CC2773	NA	UK	Maklin 2022/Shao 2024	neonatal carriage	UK_neonatal carriage	metagenomic assemblies	include	include	2014-2017	NA
Deposited at https://zenodo.org/records/14000489	21242_15_clean_Escherichia_coli-SC147_ST2178		K20	G2	G2	B1	PP147_CC2178	NA	UK	Maklin 2022/Shao 2024	neonatal carriage	UK_neonatal carriage	metagenomic assemblies	include	include	2014-2017	NA
Deposited at https://zenodo.org/records/14000489	21242_15_clean_Escherichia_coli-SC6_ST69		KL121	G2	G2	D	PP6_CC69	NA	UK	Maklin 2022/Shao 2024	neonatal carriage	UK_neonatal carriage	metagenomic assemblies	include	include	2014-2017	NA
Deposited at https://zenodo.org/records/14000489	21242_16_clean_Escherichia_coli-SC6_ST69		Untypeable G2-G3	G2-G3	G2-G3	D	PP6_CC69	NA	UK	Maklin 2022/Shao 2024	neonatal carriage	UK_neonatal carriage	metagenomic assemblies	non-independent	non-independent	2014-2017	NA
Deposited at https://zenodo.org/records/14000489	21242_18_clean_Escherichia_coli-SC2_ST131		K2	G2	G2	B2	PP2_CC131	B	UK	Maklin 2022/Shao 2024	neonatal carriage	UK_neonatal carriage	metagenomic assemblies	include	include	2014-2017	NA
Deposited at https://zenodo.org/records/14000489	21242_18_clean_Escherichia_coli-SC4_ST10		Non G2-G3	likely G1-G4		A	PP4_CC10	NA	UK	Maklin 2022/Shao 2024	neonatal carriage	UK_neonatal carriage	metagenomic assemblies	non-independent	non-independent	2014-2017	NA
Deposited at https://zenodo.org/records/14000489	21242_19_clean_Escherichia_coli-SC4_ST10		KL130	G2	G2	A	PP4_CC10	NA	UK	Maklin 2022/Shao 2024	neonatal carriage	UK_neonatal carriage	metagenomic assemblies	include	include	2014-2017	NA
Deposited at https://zenodo.org/records/14000489	21242_1_clean_Escherichia_coli-SC6_ST69		K54_K96	G3-A	G3	D	PP6_CC69	NA	UK	Maklin 2022/Shao 2024	neonatal carriage	UK_neonatal carriage	metagenomic assemblies	include	include	2014-2017	NA
Deposited at https://zenodo.org/records/14000489	21242_22_clean_Escherichia_coli-SC58_ST2773		Non G2-G3	likely G1-G4		B1	PP58_CC2773	NA	UK	Maklin 2022/Shao 2024	neonatal carriage	UK_neonatal carriage	metagenomic assemblies	non-independent	non-independent	2014-2017	NA
Deposited at https://zenodo.org/records/14000489	21242_25_clean_Escherichia_coli-SC11_ST127		K14	G2	G2	B2	PP11_CC127	NA	UK	Maklin 2022/Shao 2024	neonatal carriage	UK_neonatal carriage	metagenomic assemblies	include	include	2014-2017	NA
Deposited at https://zenodo.org/records/14000489	21242_27_clean_Escherichia_coli-SC13_ST442		KL129	G2	G2	B1	PP13_CC442	NA	UK	Maklin 2022/Shao 2024	neonatal carriage	UK_neonatal carriage	metagenomic assemblies	include	include	2014-2017	NA
Deposited at https://zenodo.org/records/14000489	21242_28_clean_Escherichia_coli-SC6_ST69		Non G2-G3	likely G1-G4		D	PP6_CC69	NA	UK	Maklin 2022/Shao 2024	neonatal carriage	UK_neonatal carriage	metagenomic assemblies	include	include	2014-2017	NA
Deposited at https://zenodo.org/records/14000489	21242_2_clean_Escherichia_coli-SC6_ST69		K54_K96	G3-A	G3	D	PP6_CC69	NA	UK	Maklin 2022/Shao 2024	neonatal carriage	UK_neonatal carriage	metagenomic assemblies	non-independent	non-independent	2014-2017	NA
Deposited at https://zenodo.org/records/14000489	21242_30_clean_Escherichia_coli-SC2_ST131		K2	G2	G2	B2	PP2_CC131	B	UK	Maklin 2022/Shao 2024	neonatal carriage	UK_neonatal carriage	metagenomic assemblies	non-independent	non-independent	2014-2017	NA
Deposited at https://zenodo.org/records/14000489	21242_30_clean_Escherichia_coli-SC4_ST10		Non G2-G3	likely G1-G4		A	PP4_CC10	NA	UK	Maklin 2022/Shao 2024	neonatal carriage	UK_neonatal carriage	metagenomic assemblies	non-independent	non-independent	2014-2017	NA
Deposited at https://zenodo.org/records/14000489	21242_31_clean_Escherichia_coli-SC2_ST131		K5	G2	G2	B2	PP2_CC131	B	UK	Maklin 2022/Shao 2024	neonatal carriage	UK_neonatal carriage	metagenomic assemblies	include	include	2014-2017	NA
Deposited at https://zenodo.org/records/14000489	21242_32_clean_Escherichia_coli-SC11_ST127		K14	G2	G2	B2	PP11_CC127	NA	UK	Maklin 2022/Shao 2024	neonatal carriage	UK_neonatal carriage	metagenomic assemblies	non-independent	non-independent	2014-2017	NA
Deposited at https://zenodo.org/records/14000489	21242_34_clean_Escherichia_coli-SC45_ST297		Non G2-G3	likely G1-G4		B1	PP45_CC297	NA	UK	Maklin 2022/Shao 2024	neonatal carriage	UK_neonatal carriage	metagenomic assemblies	include	include	2014-2017	NA
Deposited at https://zenodo.org/records/14000489	21242_34_clean_Escherichia_coli-SC4_ST10		KL130	G2	G2	A	PP4_CC10	NA	UK	Maklin 2022/Shao 2024	neonatal carriage	UK_neonatal carriage	metagenomic assemblies	include	include	2014-2017	NA
Deposited at https://zenodo.org/records/14000489	21242_35_clean_Escherichia_coli-SC2_ST131		K100	G2	G2	B2	PP2_CC131	A	UK	Maklin 2022/Shao 2024	neonatal carriage	UK_neonatal carriage	metagenomic assemblies	include	include	2014-2017	NA
Deposited at https://zenodo.org/records/14000489	21242_37_clean_Escherichia_coli-SC2_ST131		K100	G2	G2	B2	PP2_CC131	A	UK	Maklin 2022/Shao 2024	neonatal carriage	UK_neonatal carriage	metagenomic assemblies	non-independent	non-independent	2014-2017	NA
Deposited at https://zenodo.org/records/14000489	21242_38_clean_Escherichia_coli-SC2_ST131		K100	G2	G2	B2	PP2_CC131	A	UK	Maklin 2022/Shao 2024	neonatal carriage	UK_neonatal carriage	metagenomic assemblies	non-independent	non-independent	2014-2017	NA
Deposited at https://zenodo.org/records/14000489	21242_42_clean_Escherichia_coli-SC2_ST131		K5	G2	G2	B2	PP2_CC131	B	UK	Maklin 2022/Shao 2024	neonatal carriage	UK_neonatal carriage	metagenomic assemblies	non-independent	non-independent	2014-2017	NA
Deposited at https://zenodo.org/records/14000489	21242_43_clean_Escherichia_coli-SC187_ST1674		K52	G2	G2	F	PP187_CC1674	NA	UK	Maklin 2022/Shao 2024	neonatal carriage	UK_neonatal carriage	metagenomic assemblies	include	include	2014-2017	NA
Deposited at https://zenodo.org/records/14000489	21242_48_clean_Escherichia_coli-SC201_ST543		Non G2-G3	likely G1-G4		E	PP201_CC543	NA	UK	Maklin 2022/Shao 2024	neonatal carriage	UK_neonatal carriage	metagenomic assemblies	include	include	2014-2017	NA
Deposited at https://zenodo.org/records/14000489	21242_49_clean_Escherichia_coli-SC201_ST543		Non G2-G3	likely G1-G4		E	PP201_CC543	NA	UK	Maklin 2022/Shao 2024	neonatal carriage	UK_neonatal carriage	metagenomic assemblies	non-independent	non-independent	2014-2017	NA
Deposited at https://zenodo.org/records/14000489	21242_53_clean_Escherichia_coli-SC4_ST10		Non G2-G3	likely G1-G4		A	PP4_CC10	NA	UK	Maklin 2022/Shao 2024	neonatal carriage	UK_neonatal carriage	metagenomic assemblies	include	include	2014-2017	NA
Deposited at https://zenodo.org/records/14000489	21242_54_clean_Escherichia_coli-SC2_ST131		Non G2-G3	likely G1-G4		B2	PP2_CC131	A	UK	Maklin 2022/Shao 2024	neonatal carriage	UK_neonatal carriage	metagenomic assemblies	include	include	2014-2017	NA
Deposited at https://zenodo.org/records/14000489	21242_55_clean_Escherichia_coli-SC2_ST131		K5	G2	G2	B2	PP2_CC131	B	UK	Maklin 2022/Shao 2024	neonatal carriage	UK_neonatal carriage	metagenomic assemblies	include	include	2014-2017	NA
Deposited at https://zenodo.org/records/14000489	21242_56_clean_Escherichia_coli-SC58_ST2773		Non G2-G3	likely G1-G4		B1	PP58_CC2773	NA	UK	Maklin 2022/Shao 2024	neonatal carriage	UK_neonatal carriage	metagenomic assemblies	non-independent	non-independent	2014-2017	NA
Deposited at https://zenodo.org/records/14000489	21242_57_clean_Escherichia_coli-SC4_ST10		Non G2-G3	likely G1-G4		A	PP4_CC10	NA	UK	Maklin 2022/Shao 2024	neonatal carriage	UK_neonatal carriage	metagenomic assemblies	non-independent	non-independent	2014-2017	NA
Deposited at https://zenodo.org/records/14000489	21242_58_clean_Escherichia_coli-SC4_ST10		KL130	G2	G2	A	PP4_CC10	NA	UK	Maklin 2022/Shao 2024	neonatal carriage	UK_neonatal carriage	metagenomic assemblies	non-independent	non-independent	2014-2017	NA
Deposited at https://zenodo.org/records/14000489	21242_59_clean_Escherichia_coli-SC2_ST131		K100	G2	G2	B2	PP2_CC131	A	UK	Maklin 2022/Shao 2024	neonatal carriage	UK_neonatal carriage	metagenomic assemblies	non-independent	non-independent	2014-2017	NA
Deposited at https://zenodo.org/records/14000489	21242_62_clean_Escherichia_coli-SC6_ST69		K54_K96	G3-A	G3	D	PP6_CC69	NA	UK	Maklin 2022/Shao 2024	neonatal carriage	UK_neonatal carriage	metagenomic assemblies	non-independent	non-independent	2014-2017	NA
Deposited at https://zenodo.org/records/14000489	21242_63_clean_Escherichia_coli-SC2_ST131		K5	G2	G2	B2	PP2_CC131	B	UK	Maklin 2022/Shao 2024	neonatal carriage	UK_neonatal carriage	metagenomic assemblies	non-independent	non-independent	2014-2017	NA
Deposited at https://zenodo.org/records/14000489	21242_67_clean_Escherichia_coli-SC2_ST131		Untypeable G2-G3	G2-G3	G2-G3	B2	PP2_CC131	A	UK	Maklin 2022/Shao 2024	neonatal carriage	UK_neonatal carriage	metagenomic assemblies	non-independent	non-independent	2014-2017	NA
Deposited at https://zenodo.org/records/14000489	21242_70_clean_Escherichia_coli-SC4_ST10		KL130	G2	G2	A	PP4_CC10	NA	UK	Maklin 2022/Shao 2024	neonatal carriage	UK_neonatal carriage	metagenomic assemblies	non-independent	non-independent	2014-2017	NA
Deposited at https://zenodo.org/records/14000489	21242_71_clean_Escherichia_coli-SC2_ST131		K100	G2	G2	B2	PP2_CC131	A	UK	Maklin 2022/Shao 2024	neonatal carriage	UK_neonatal carriage	metagenomic assemblies	non-independent	non-independent	2014-2017	NA
Deposited at https://zenodo.org/records/14000489	21242_72_clean_Escherichia_coli-SC201_ST543		Non G2-G3	likely G1-G4		E	PP201_CC543	NA	UK	Maklin 2022/Shao 2024	neonatal carriage	UK_neonatal carriage	metagenomic assemblies	non-independent	non-independent	2014-2017	NA
Deposited at https://zenodo.org/records/14000489	21242_73_clean_Escherichia_coli-SC9_ST12		K3	G3-A	G3	B2	PP9_CC12	NA	UK	Maklin 2022/Shao 2024	neonatal carriage	UK_neonatal carriage	metagenomic assemblies	non-independent	non-independent	2014-2017	NA
Deposited at https://zenodo.org/records/14000489	21242_75_clean_Escherichia_coli-SC147_ST2178		Non G2-G3	likely G1-G4		B1	PP147_CC2178	NA	UK	Maklin 2022/Shao 2024	neonatal carriage	UK_neonatal carriage	metagenomic assemblies	include	include	2014-2017	NA
Deposited at https://zenodo.org/records/14000489	21242_75_clean_Escherichia_coli-SC28_ST101		K15	G2	G2	B1	PP28_CC101	NA	UK	Maklin 2022/Shao 2024	neonatal carriage	UK_neonatal carriage	metagenomic assemblies	include	include	2014-2017	NA
Deposited at https://zenodo.org/records/14000489	21242_75_clean_Escherichia_coli-SC55_ST906		Non G2-G3	likely G1-G4		B1	PP55_CC906	NA	UK	Maklin 2022/Shao 2024	neonatal carriage	UK_neonatal carriage	metagenomic assemblies	include	include	2014-2017	NA
Deposited at https://zenodo.org/records/14000489	21242_75_clean_Escherichia_coli-SC65_ST399		Non G2-G3	likely G1-G4		A	PP65_CC399	NA	UK	Maklin 2022/Shao 2024	neonatal carriage	UK_neonatal carriage	metagenomic assemblies	include	include	2014-2017	NA
Deposited at https://zenodo.org/records/14000489	21242_75_clean_Escherichia_coli-SC69_ST349		K15	G2	G2	D	PP69_CC349	NA	UK	Maklin 2022/Shao 2024	neonatal carriage	UK_neonatal carriage	metagenomic assemblies	include	include	2014-2017	NA
Deposited at https://zenodo.org/records/14000489	21242_75_clean_Escherichia_coli-SC73_ST156		Non G2-G3	likely G1-G4		B1	PP73_CC156	NA	UK	Maklin 2022/Shao 2024	neonatal carriage	UK_neonatal carriage	metagenomic assemblies	non-independent	non-independent	2014-2017	NA
Deposited at https://zenodo.org/records/14000489	21242_75_clean_Escherichia_coli-SC99_ST1727		Non G2-G3	likely G1-G4		B1	PP99_CC1727	NA	UK	Maklin 2022/Shao 2024	neonatal carriage	UK_neonatal carriage	metagenomic assemblies	non-independent	non-independent	2014-2017	NA
Deposited at https://zenodo.org/records/14000489	21242_77_clean_Escherichia_coli-SC2_ST131		K5	G2	G2	B2	PP2_CC131	C2	UK	Maklin 2022/Shao 2024	neonatal carriage	UK_neonatal carriage	metagenomic assemblies	include	include	2014-2017	NA
Deposited at https://zenodo.org/records/14000489	21242_79_clean_Escherichia_coli-SC58_ST2773		Non G2-G3	likely G1-G4		B1	PP58_CC2773	NA	UK	Maklin 2022/Shao 2024	neonatal carriage	UK_neonatal carriage	metagenomic assemblies	non-independent	non-independent	2014-2017	NA
Deposited at https://zenodo.org/records/14000489	21242_7_clean_Escherichia_coli-SC51_ST93		K4	G2	G2	A	PP51_CC93	NA	UK	Maklin 2022/Shao 2024	neonatal carriage	UK_neonatal carriage	metagenomic assemblies	include	include	2014-2017	NA
Deposited at https://zenodo.org/records/14000489	21242_84_clean_Escherichia_coli-SC28_ST101		Non G2-G3	likely G1-G4		B1	PP28_CC101	NA	UK	Maklin 2022/Shao 2024	neonatal carriage	UK_neonatal carriage	metagenomic assemblies	include	include	2014-2017	NA
Deposited at https://zenodo.org/records/14000489	21242_88_clean_Escherichia_coli-SC187_ST1674		K52	G2	G2	F	PP187_CC1674	NA	UK	Maklin 2022/Shao 2024	neonatal carriage	UK_neonatal carriage	metagenomic assemblies	non-independent	non-independent	2014-2017	NA
Deposited at https://zenodo.org/records/14000489	21242_8_clean_Escherichia_coli-SC121_ST452		KL116	G2	G2	B2	PP121_CC452	NA	UK	Maklin 2022/Shao 2024	neonatal carriage	UK_neonatal carriage	metagenomic assemblies	include	include	2014-2017	NA
Deposited at https://zenodo.org/records/14000489	21242_92_clean_Escherichia_coli-SC6_ST69		K54_K96	G3-A	G3	D	PP6_CC69	NA	UK	Maklin 2022/Shao 2024	neonatal carriage	UK_neonatal carriage	metagenomic assemblies	non-independent	non-independent	2014-2017	NA
Deposited at https://zenodo.org/records/14000489	21242_93_clean_Escherichia_coli-SC6_ST69		K54_K96	G3-A	G3	D	PP6_CC69	NA	UK	Maklin 2022/Shao 2024	neonatal carriage	UK_neonatal carriage	metagenomic assemblies	non-independent	non-independent	2014-2017	NA
Deposited at https://zenodo.org/records/14000489	21242_94_clean_Escherichia_coli-SC6_ST69		K54_K96	G3-A	G3	D	PP6_CC69	NA	UK	Maklin 2022/Shao 2024	neonatal carriage	UK_neonatal carriage	metagenomic assemblies	non-independent	non-independent	2014-2017	NA
Deposited at https://zenodo.org/records/14000489	21242_9_clean_Escherichia_coli-SC33_ST357		K1	G2	G2	B2	PP33_CC357	NA	UK	Maklin 2022/Shao 2024	neonatal carriage	UK_neonatal carriage	metagenomic assemblies	non-independent	non-independent	2014-2017	NA
Deposited at https://zenodo.org/records/14000489	21523_4_11_clean_Escherichia_coli-SC108_ST1236		KL121	G2	G2	B2	PP108_CC1236	NA	UK	Maklin 2022/Shao 2024	neonatal carriage	UK_neonatal carriage	metagenomic assemblies	include	include	2014-2017	NA
Deposited at https://zenodo.org/records/14000489	21523_4_11_clean_Escherichia_coli-SC2_ST131		KL119	G2	G2	B2	PP2_CC131	B	UK	Maklin 2022/Shao 2024	neonatal carriage	UK_neonatal carriage	metagenomic assemblies	include	include	2014-2017	NA
Deposited at https://zenodo.org/records/14000489	21523_4_11_clean_Escherichia_coli-SC33_ST357		K1	G2	G2	B2	PP33_CC357	NA	UK	Maklin 2022/Shao 2024	neonatal carriage	UK_neonatal carriage	metagenomic assemblies	include	include	2014-2017	NA
Deposited at https://zenodo.org/records/14000489	21523_4_12_clean_Escherichia_coli-SC17_ST58		Non G2-G3	likely G1-G4		B1	PP17_CC58	NA	UK	Maklin 2022/Shao 2024	neonatal carriage	UK_neonatal carriage	metagenomic assemblies	include	include	2014-2017	NA
Deposited at https://zenodo.org/records/14000489	21523_4_13_clean_Escherichia_coli-SC17_ST58		Non G2-G3	likely G1-G4		B1	PP17_CC58	NA	UK	Maklin 2022/Shao 2024	neonatal carriage	UK_neonatal carriage	metagenomic assemblies	non-independent	non-independent	2014-2017	NA
Deposited at https://zenodo.org/records/14000489	21523_4_4_clean_Escherichia_coli-SC3_ST73		K5	G2	G2	B2	PP3_CC73	NA	UK	Maklin 2022/Shao 2024	neonatal carriage	UK_neonatal carriage	metagenomic assemblies	include	include	2014-2017	NA
Deposited at https://zenodo.org/records/14000489	21523_4_5_clean_Escherichia_coli-SC6_ST69		KL111	G2	G2	D	PP6_CC69	NA	UK	Maklin 2022/Shao 2024	neonatal carriage	UK_neonatal carriage	metagenomic assemblies	include	include	2014-2017	NA
Deposited at https://zenodo.org/records/14000489	21523_4_8_clean_Escherichia_coli-SC17_ST58		Non G2-G3	likely G1-G4		B1	PP17_CC58	NA	UK	Maklin 2022/Shao 2024	neonatal carriage	UK_neonatal carriage	metagenomic assemblies	include	include	2014-2017	NA
Deposited at https://zenodo.org/records/14000489	21673_11_clean_Escherichia_coli-SC8_ST1193		K5	G2	G2	B2	PP8_CC1193	NA	UK	Maklin 2022/Shao 2024	neonatal carriage	UK_neonatal carriage	metagenomic assemblies	include	include	2014-2017	NA
Deposited at https://zenodo.org/records/14000489	21673_12_clean_Escherichia_coli-SC8_ST1193		K100	G2	G2	B2	PP8_CC1193	NA	UK	Maklin 2022/Shao 2024	neonatal carriage	UK_neonatal carriage	metagenomic assemblies	include	include	2014-2017	NA
Deposited at https://zenodo.org/records/14000489	21673_13_clean_Escherichia_coli-SC108_ST1236		KL153	G2	G2	B2	PP108_CC1236	NA	UK	Maklin 2022/Shao 2024	neonatal carriage	UK_neonatal carriage	metagenomic assemblies	include	include	2014-2017	NA
Deposited at https://zenodo.org/records/14000489	21673_13_clean_Escherichia_coli-SC145_ST1170		KL119	G2	G2	B2	PP145_CC1170	NA	UK	Maklin 2022/Shao 2024	neonatal carriage	UK_neonatal carriage	metagenomic assemblies	include	include	2014-2017	NA
Deposited at https://zenodo.org/records/14000489	21673_13_clean_Escherichia_coli-SC2_ST131		Untypeable G2-G3	G2-G3	G2-G3	B2	PP2_CC131	B	UK	Maklin 2022/Shao 2024	neonatal carriage	UK_neonatal carriage	metagenomic assemblies	non-independent	non-independent	2014-2017	NA
Deposited at https://zenodo.org/records/14000489	21673_13_clean_Escherichia_coli-SC33_ST357		K1	G2	G2	B2	PP33_CC357	NA	UK	Maklin 2022/Shao 2024	neonatal carriage	UK_neonatal carriage	metagenomic assemblies	non-independent	non-independent	2014-2017	NA
Deposited at https://zenodo.org/records/14000489	21673_13_clean_Escherichia_coli-SC68_ST83		KL119	G2	G2	B2	PP68_CC83	NA	UK	Maklin 2022/Shao 2024	neonatal carriage	UK_neonatal carriage	metagenomic assemblies	include	include	2014-2017	NA
Deposited at https://zenodo.org/records/14000489	21673_14_clean_Escherichia_coli-SC65_ST399		Non G2-G3	likely G1-G4		A	PP65_CC399	NA	UK	Maklin 2022/Shao 2024	neonatal carriage	UK_neonatal carriage	metagenomic assemblies	include	include	2014-2017	NA
Deposited at https://zenodo.org/records/14000489	21673_15_clean_Escherichia_coli-SC108_ST1236		KL119	G2	G2	B2	PP387_CC1065	NA	UK	Maklin 2022/Shao 2024	neonatal carriage	UK_neonatal carriage	metagenomic assemblies	include	include	2014-2017	NA
Deposited at https://zenodo.org/records/14000489	21673_15_clean_Escherichia_coli-SC145_ST1170		KL119	G2	G2	B2	PP145_CC1170	NA	UK	Maklin 2022/Shao 2024	neonatal carriage	UK_neonatal carriage	metagenomic assemblies	non-independent	non-independent	2014-2017	NA
Deposited at https://zenodo.org/records/14000489	21673_15_clean_Escherichia_coli-SC2_ST131		Untypeable G2-G3	G2-G3	G2-G3	B2	PP387_CC1065	NA	UK	Maklin 2022/Shao 2024	neonatal carriage	UK_neonatal carriage	metagenomic assemblies	non-independent	non-independent	2014-2017	NA
Deposited at https://zenodo.org/records/14000489	21673_15_clean_Escherichia_coli-SC33_ST357		K1	G2	G2	B2	PP33_CC357	NA	UK	Maklin 2022/Shao 2024	neonatal carriage	UK_neonatal carriage	metagenomic assemblies	non-independent	non-independent	2014-2017	NA
Deposited at https://zenodo.org/records/14000489	21673_15_clean_Escherichia_coli-SC61_ST91		KL121	G2	G2	B2	PP61_CC91	NA	UK	Maklin 2022/Shao 2024	neonatal carriage	UK_neonatal carriage	metagenomic assemblies	include	include	2014-2017	NA
Deposited at https://zenodo.org/records/14000489	21673_15_clean_Escherichia_coli-SC68_ST83		K13_K23	G2	G2	B2	PP68_CC83	NA	UK	Maklin 2022/Shao 2024	neonatal carriage	UK_neonatal carriage	metagenomic assemblies	include	include	2014-2017	NA
Deposited at https://zenodo.org/records/14000489	21673_17_clean_Escherichia_coli-SC2_ST131		Untypeable G2-G3	G2-G3	G2-G3	B2	PP387_CC1065	NA	UK	Maklin 2022/Shao 2024	neonatal carriage	UK_neonatal carriage	metagenomic assemblies	non-independent	non-independent	2014-2017	NA
Deposited at https://zenodo.org/records/14000489	21673_18_clean_Escherichia_coli-SC2_ST131		K5	G2	G2	B2	PP2_CC131	C1	UK	Maklin 2022/Shao 2024	neonatal carriage	UK_neonatal carriage	metagenomic assemblies	include	include	2014-2017	NA
Deposited at https://zenodo.org/records/14000489	21673_21_clean_Escherichia_coli-SC357_ST4624		KL125	G2	G2	D	PP357_CC4624	NA	UK	Maklin 2022/Shao 2024	neonatal carriage	UK_neonatal carriage	metagenomic assemblies	include	include	2014-2017	NA
Deposited at https://zenodo.org/records/14000489	21673_23_clean_Escherichia_coli-SC9_ST12		K3	G3-A	G3	B2	PP9_CC12	NA	UK	Maklin 2022/Shao 2024	neonatal carriage	UK_neonatal carriage	metagenomic assemblies	include	include	2014-2017	NA
Deposited at https://zenodo.org/records/14000489	21673_25_clean_Escherichia_coli-SC3_ST73		K5	G2	G2	B2	PP3_CC73	NA	UK	Maklin 2022/Shao 2024	neonatal carriage	UK_neonatal carriage	metagenomic assemblies	include	include	2014-2017	NA
Deposited at https://zenodo.org/records/14000489	21673_29_clean_Escherichia_coli-SC102_ST973		KL126	G2	G2	D	PP102_CC973	NA	UK	Maklin 2022/Shao 2024	neonatal carriage	UK_neonatal carriage	metagenomic assemblies	include	include	2014-2017	NA
Deposited at https://zenodo.org/records/14000489	21673_2_clean_Escherichia_coli-SC15_ST648		K2	G2	G2	F	PP15_CC648	NA	UK	Maklin 2022/Shao 2024	neonatal carriage	UK_neonatal carriage	metagenomic assemblies	include	include	2014-2017	NA
Deposited at https://zenodo.org/records/14000489	21673_2_clean_Escherichia_coli-SC16_ST38		KL115	G2	G2	D	PP16_CC38	NA	UK	Maklin 2022/Shao 2024	neonatal carriage	UK_neonatal carriage	metagenomic assemblies	include	include	2014-2017	NA
Deposited at https://zenodo.org/records/14000489	21673_32_clean_Escherichia_coli-SC3_ST73		K5	G2	G2	B2	PP3_CC73	NA	UK	Maklin 2022/Shao 2024	neonatal carriage	UK_neonatal carriage	metagenomic assemblies	include	include	2014-2017	NA
Deposited at https://zenodo.org/records/14000489	21673_35_clean_Escherichia_coli-SC2_ST131		K5	G2	G2	B2	PP2_CC131	C1	UK	Maklin 2022/Shao 2024	neonatal carriage	UK_neonatal carriage	metagenomic assemblies	non-independent	non-independent	2014-2017	NA
Deposited at https://zenodo.org/records/14000489	21673_37_clean_Escherichia_coli-SC3_ST73		K13_K23	G2	G2	B2	PP3_CC73	NA	UK	Maklin 2022/Shao 2024	neonatal carriage	UK_neonatal carriage	metagenomic assemblies	include	include	2014-2017	NA
Deposited at https://zenodo.org/records/14000489	21673_37_clean_Escherichia_coli-SC4_ST10		K1	G2	G2	A	PP4_CC10	NA	UK	Maklin 2022/Shao 2024	neonatal carriage	UK_neonatal carriage	metagenomic assemblies	include	include	2014-2017	NA
Deposited at https://zenodo.org/records/14000489	21673_38_clean_Escherichia_coli-SC8_ST1193		K100	G2	G2	B2	PP8_CC1193	NA	UK	Maklin 2022/Shao 2024	neonatal carriage	UK_neonatal carriage	metagenomic assemblies	non-independent	non-independent	2014-2017	NA
Deposited at https://zenodo.org/records/14000489	21673_39_clean_Escherichia_coli-SC8_ST1193		K100	G2	G2	B2	PP8_CC1193	NA	UK	Maklin 2022/Shao 2024	neonatal carriage	UK_neonatal carriage	metagenomic assemblies	non-independent	non-independent	2014-2017	NA
Deposited at https://zenodo.org/records/14000489	21673_3_clean_Escherichia_coli-SC17_ST58		KL118	G2	G2	B1	PP17_CC58	NA	UK	Maklin 2022/Shao 2024	neonatal carriage	UK_neonatal carriage	metagenomic assemblies	include	include	2014-2017	NA
Deposited at https://zenodo.org/records/14000489	21673_42_clean_Escherichia_coli-SC9_ST12		K3	G3-A	G3	B2	PP9_CC12	NA	UK	Maklin 2022/Shao 2024	neonatal carriage	UK_neonatal carriage	metagenomic assemblies	non-independent	non-independent	2014-2017	NA
Deposited at https://zenodo.org/records/14000489	21673_43_clean_Escherichia_coli-SC9_ST12		K3	G3-A	G3	B2	PP9_CC12	NA	UK	Maklin 2022/Shao 2024	neonatal carriage	UK_neonatal carriage	metagenomic assemblies	non-independent	non-independent	2014-2017	NA
Deposited at https://zenodo.org/records/14000489	21673_4_clean_Escherichia_coli-SC4_ST10		Non G2-G3	likely G1-G4		A	PP4_CC10	NA	UK	Maklin 2022/Shao 2024	neonatal carriage	UK_neonatal carriage	metagenomic assemblies	non-independent	non-independent	2014-2017	NA
Deposited at https://zenodo.org/records/14000489	21673_50_clean_Escherichia_coli-SC3_ST73		K5	G2	G2	B2	PP3_CC73	NA	UK	Maklin 2022/Shao 2024	neonatal carriage	UK_neonatal carriage	metagenomic assemblies	non-independent	non-independent	2014-2017	NA
Deposited at https://zenodo.org/records/14000489	21673_51_clean_Escherichia_coli-SC8_ST1193		K5	G2	G2	B2	PP8_CC1193	NA	UK	Maklin 2022/Shao 2024	neonatal carriage	UK_neonatal carriage	metagenomic assemblies	non-independent	non-independent	2014-2017	NA
Deposited at https://zenodo.org/records/14000489	21673_52_clean_Escherichia_coli-SC8_ST1193		K5	G2	G2	B2	PP8_CC1193	NA	UK	Maklin 2022/Shao 2024	neonatal carriage	UK_neonatal carriage	metagenomic assemblies	non-independent	non-independent	2014-2017	NA
Deposited at https://zenodo.org/records/14000489	21673_53_clean_Escherichia_coli-SC357_ST4624		KL125	G2	G2	D	PP357_CC4624	NA	UK	Maklin 2022/Shao 2024	neonatal carriage	UK_neonatal carriage	metagenomic assemblies	non-independent	non-independent	2014-2017	NA
Deposited at https://zenodo.org/records/14000489	21673_54_clean_Escherichia_coli-SC357_ST4624		KL125	G2	G2	D	PP357_CC4624	NA	UK	Maklin 2022/Shao 2024	neonatal carriage	UK_neonatal carriage	metagenomic assemblies	non-independent	non-independent	2014-2017	NA
Deposited at https://zenodo.org/records/14000489	21673_55_clean_Escherichia_coli-SC3_ST73		K5	G2	G2	B2	PP3_CC73	NA	UK	Maklin 2022/Shao 2024	neonatal carriage	UK_neonatal carriage	metagenomic assemblies	non-independent	non-independent	2014-2017	NA
Deposited at https://zenodo.org/records/14000489	21673_57_clean_Escherichia_coli-SC17_ST58		Non G2-G3	likely G1-G4		B1	PP17_CC58	NA	UK	Maklin 2022/Shao 2024	neonatal carriage	UK_neonatal carriage	metagenomic assemblies	include	include	2014-2017	NA
Deposited at https://zenodo.org/records/14000489	21673_61_clean_Escherichia_coli-SC6_ST69		KL111	G2	G2	D	PP6_CC69	NA	UK	Maklin 2022/Shao 2024	neonatal carriage	UK_neonatal carriage	metagenomic assemblies	non-independent	non-independent	2014-2017	NA
Deposited at https://zenodo.org/records/14000489	21673_62_clean_Escherichia_coli-SC2_ST131		K5	G2	G2	B2	PP2_CC131	C1	UK	Maklin 2022/Shao 2024	neonatal carriage	UK_neonatal carriage	metagenomic assemblies	non-independent	non-independent	2014-2017	NA
Deposited at https://zenodo.org/records/14000489	21673_63_clean_Escherichia_coli-SC65_ST399		Non G2-G3	likely G1-G4		A	PP65_CC399	NA	UK	Maklin 2022/Shao 2024	neonatal carriage	UK_neonatal carriage	metagenomic assemblies	non-independent	non-independent	2014-2017	NA
Deposited at https://zenodo.org/records/14000489	21673_64_clean_Escherichia_coli-SC65_ST399		Non G2-G3	likely G1-G4		A	PP65_CC399	NA	UK	Maklin 2022/Shao 2024	neonatal carriage	UK_neonatal carriage	metagenomic assemblies	non-independent	non-independent	2014-2017	NA
Deposited at https://zenodo.org/records/14000489	21842_1_10_clean_Escherichia_coli-SC105_ST636		KL125	G2	G2	B2	PP105_CC636	NA	UK	Maklin 2022/Shao 2024	neonatal carriage	UK_neonatal carriage	metagenomic assemblies	include	include	2014-2017	NA
Deposited at https://zenodo.org/records/14000489	21842_1_12_clean_Escherichia_coli-SC105_ST636		KL125	G2	G2	B2	PP105_CC636	NA	UK	Maklin 2022/Shao 2024	neonatal carriage	UK_neonatal carriage	metagenomic assemblies	non-independent	non-independent	2014-2017	NA
Deposited at https://zenodo.org/records/14000489	21842_1_13_clean_Escherichia_coli-SC6_ST69		K54_K96	G3-A	G3	D	PP6_CC69	NA	UK	Maklin 2022/Shao 2024	neonatal carriage	UK_neonatal carriage	metagenomic assemblies	include	include	2014-2017	NA
Deposited at https://zenodo.org/records/14000489	21842_1_16_clean_Escherichia_coli-SC4_ST10		Non G2-G3	likely G1-G4		A	PP387_CC1065	NA	UK	Maklin 2022/Shao 2024	neonatal carriage	UK_neonatal carriage	metagenomic assemblies	include	include	2014-2017	NA
Deposited at https://zenodo.org/records/14000489	21842_1_16_clean_Escherichia_coli-SC88_ST57		Non G2-G3	likely G1-G4		E	PP88_CC57	NA	UK	Maklin 2022/Shao 2024	neonatal carriage	UK_neonatal carriage	metagenomic assemblies	include	include	2014-2017	NA
Deposited at https://zenodo.org/records/14000489	21842_1_16_clean_Escherichia_coli-SC99_ST1727		Non G2-G3	likely G1-G4		B1	PP99_CC1727	NA	UK	Maklin 2022/Shao 2024	neonatal carriage	UK_neonatal carriage	metagenomic assemblies	include	include	2014-2017	NA
Deposited at https://zenodo.org/records/14000489	21842_1_7_clean_Escherichia_coli-SC12_ST410		Non G2-G3	likely G1-G4		C	PP12_CC410	NA	UK	Maklin 2022/Shao 2024	neonatal carriage	UK_neonatal carriage	metagenomic assemblies	include	include	2014-2017	NA
Deposited at https://zenodo.org/records/14000489	21842_2_10_clean_Escherichia_coli-SC4_ST10		Non G2-G3	likely G1-G4		A	PP4_CC10	NA	UK	Maklin 2022/Shao 2024	neonatal carriage	UK_neonatal carriage	metagenomic assemblies	include	include	2014-2017	NA
Deposited at https://zenodo.org/records/14000489	21842_2_12_clean_Escherichia_coli-SC17_ST58		Non G2-G3	likely G1-G4		B1	PP17_CC58	NA	UK	Maklin 2022/Shao 2024	neonatal carriage	UK_neonatal carriage	metagenomic assemblies	include	include	2014-2017	NA
Deposited at https://zenodo.org/records/14000489	21842_2_13_clean_Escherichia_coli-SC17_ST58		Non G2-G3	likely G1-G4		B1	PP17_CC58	NA	UK	Maklin 2022/Shao 2024	neonatal carriage	UK_neonatal carriage	metagenomic assemblies	non-independent	non-independent	2014-2017	NA
Deposited at https://zenodo.org/records/14000489	21842_2_14_clean_Escherichia_coli-SC17_ST58		Non G2-G3	likely G1-G4		B1	PP17_CC58	NA	UK	Maklin 2022/Shao 2024	neonatal carriage	UK_neonatal carriage	metagenomic assemblies	non-independent	non-independent	2014-2017	NA
Deposited at https://zenodo.org/records/14000489	21842_2_18_clean_Escherichia_coli-SC65_ST399		Untypeable G2-G3	G2-G3	G2-G3	A	PP65_CC399	NA	UK	Maklin 2022/Shao 2024	neonatal carriage	UK_neonatal carriage	metagenomic assemblies	non-independent	non-independent	2014-2017	NA
Deposited at https://zenodo.org/records/14000489	21842_2_19_clean_Escherichia_coli-SC4_ST10		Non G2-G3	likely G1-G4		A	PP4_CC10	NA	UK	Maklin 2022/Shao 2024	neonatal carriage	UK_neonatal carriage	metagenomic assemblies	include	include	2014-2017	NA
Deposited at https://zenodo.org/records/14000489	21842_2_20_clean_Escherichia_coli-SC4_ST10		Non G2-G3	likely G1-G4		A	PP4_CC10	NA	UK	Maklin 2022/Shao 2024	neonatal carriage	UK_neonatal carriage	metagenomic assemblies	non-independent	non-independent	2014-2017	NA
Deposited at https://zenodo.org/records/14000489	21842_2_21_clean_Escherichia_coli-SC4_ST10		Non G2-G3	likely G1-G4		A	PP4_CC10	NA	UK	Maklin 2022/Shao 2024	neonatal carriage	UK_neonatal carriage	metagenomic assemblies	non-independent	non-independent	2014-2017	NA
Deposited at https://zenodo.org/records/14000489	21842_2_22_clean_Escherichia_coli-SC6_ST69		KL111	G2	G2	D	PP6_CC69	NA	UK	Maklin 2022/Shao 2024	neonatal carriage	UK_neonatal carriage	metagenomic assemblies	include	include	2014-2017	NA
Deposited at https://zenodo.org/records/14000489	21842_2_3_clean_Escherichia_coli-SC3_ST73		KL121	G2	G2	B2	PP3_CC73	NA	UK	Maklin 2022/Shao 2024	neonatal carriage	UK_neonatal carriage	metagenomic assemblies	include	include	2014-2017	NA
Deposited at https://zenodo.org/records/14000489	21842_2_4_clean_Escherichia_coli-SC3_ST73		KL119	G2	G2	B2	PP3_CC73	NA	UK	Maklin 2022/Shao 2024	neonatal carriage	UK_neonatal carriage	metagenomic assemblies	include	include	2014-2017	NA
Deposited at https://zenodo.org/records/14000489	21842_2_8_clean_Escherichia_coli-SC17_ST58		Non G2-G3	likely G1-G4		B1	PP17_CC58	NA	UK	Maklin 2022/Shao 2024	neonatal carriage	UK_neonatal carriage	metagenomic assemblies	include	include	2014-2017	NA
Deposited at https://zenodo.org/records/14000489	21842_3_10_clean_Escherichia_coli-SC102_ST973		KL126	G2	G2	D	PP102_CC973	NA	UK	Maklin 2022/Shao 2024	neonatal carriage	UK_neonatal carriage	metagenomic assemblies	include	include	2014-2017	NA
Deposited at https://zenodo.org/records/14000489	21842_3_10_clean_Escherichia_coli-SC18_ST141		K1	G2	G2	B2	PP18_CC141	NA	UK	Maklin 2022/Shao 2024	neonatal carriage	UK_neonatal carriage	metagenomic assemblies	include	include	2014-2017	NA
Deposited at https://zenodo.org/records/14000489	21842_3_11_clean_Escherichia_coli-SC102_ST973		KL126	G2	G2	D	PP102_CC973	NA	UK	Maklin 2022/Shao 2024	neonatal carriage	UK_neonatal carriage	metagenomic assemblies	non-independent	non-independent	2014-2017	NA
Deposited at https://zenodo.org/records/14000489	21842_3_11_clean_Escherichia_coli-SC18_ST141		K1	G2	G2	B2	PP18_CC141	NA	UK	Maklin 2022/Shao 2024	neonatal carriage	UK_neonatal carriage	metagenomic assemblies	non-independent	non-independent	2014-2017	NA
Deposited at https://zenodo.org/records/14000489	21842_3_12_clean_Escherichia_coli-SC102_ST973		KL126	G2	G2	D	PP102_CC973	NA	UK	Maklin 2022/Shao 2024	neonatal carriage	UK_neonatal carriage	metagenomic assemblies	non-independent	non-independent	2014-2017	NA
Deposited at https://zenodo.org/records/14000489	21842_3_12_clean_Escherichia_coli-SC18_ST141		K1	G2	G2	B2	PP18_CC141	NA	UK	Maklin 2022/Shao 2024	neonatal carriage	UK_neonatal carriage	metagenomic assemblies	non-independent	non-independent	2014-2017	NA
Deposited at https://zenodo.org/records/14000489	21842_3_21_clean_Escherichia_coli-SC149_ST224		Non G2-G3	likely G1-G4		B1	PP149_CC224	NA	UK	Maklin 2022/Shao 2024	neonatal carriage	UK_neonatal carriage	metagenomic assemblies	include	include	2014-2017	NA
Deposited at https://zenodo.org/records/14000489	21842_3_21_clean_Escherichia_coli-SC55_ST906		Non G2-G3	likely G1-G4		B1	PP55_CC906	NA	UK	Maklin 2022/Shao 2024	neonatal carriage	UK_neonatal carriage	metagenomic assemblies	include	include	2014-2017	NA
Deposited at https://zenodo.org/records/14000489	21842_3_21_clean_Escherichia_coli-SC58_ST2773		Non G2-G3	likely G1-G4		B1	PP387_CC1065	NA	UK	Maklin 2022/Shao 2024	neonatal carriage	UK_neonatal carriage	metagenomic assemblies	include	include	2014-2017	NA
Deposited at https://zenodo.org/records/14000489	21842_3_22_clean_Escherichia_coli-SC149_ST224		Non G2-G3	likely G1-G4		B1	PP149_CC224	NA	UK	Maklin 2022/Shao 2024	neonatal carriage	UK_neonatal carriage	metagenomic assemblies	include	include	2014-2017	NA
Deposited at https://zenodo.org/records/14000489	21842_3_22_clean_Escherichia_coli-SC55_ST906		Non G2-G3	likely G1-G4		B1	PP55_CC906	NA	UK	Maklin 2022/Shao 2024	neonatal carriage	UK_neonatal carriage	metagenomic assemblies	non-independent	non-independent	2014-2017	NA
Deposited at https://zenodo.org/records/14000489	21842_3_22_clean_Escherichia_coli-SC58_ST2773		Non G2-G3	likely G1-G4		B1	PP58_CC2773	NA	UK	Maklin 2022/Shao 2024	neonatal carriage	UK_neonatal carriage	metagenomic assemblies	include	include	2014-2017	NA
Deposited at https://zenodo.org/records/14000489	21842_3_23_clean_Escherichia_coli-SC4_ST10		Non G2-G3	likely G1-G4		A	PP4_CC10	NA	UK	Maklin 2022/Shao 2024	neonatal carriage	UK_neonatal carriage	metagenomic assemblies	include	include	2014-2017	NA
Deposited at https://zenodo.org/records/14000489	21842_3_24_clean_Escherichia_coli-SC3_ST73		K5	G2	G2	B2	PP3_CC73	NA	UK	Maklin 2022/Shao 2024	neonatal carriage	UK_neonatal carriage	metagenomic assemblies	include	include	2014-2017	NA
Deposited at https://zenodo.org/records/14000489	21842_3_7_clean_Escherichia_coli-SC2_ST131		K5	G2	G2	B2	PP2_CC131	C2	UK	Maklin 2022/Shao 2024	neonatal carriage	UK_neonatal carriage	metagenomic assemblies	include	include	2014-2017	NA
Deposited at https://zenodo.org/records/14000489	21842_3_8_clean_Escherichia_coli-SC20_ST59		K1	G2	G2	F	PP20_CC59	NA	UK	Maklin 2022/Shao 2024	neonatal carriage	UK_neonatal carriage	metagenomic assemblies	include	include	2014-2017	NA
Deposited at https://zenodo.org/records/14000489	21842_3_8_clean_Escherichia_coli-SC2_ST131		K5	G2	G2	B2	PP2_CC131	C2	UK	Maklin 2022/Shao 2024	neonatal carriage	UK_neonatal carriage	metagenomic assemblies	non-independent	non-independent	2014-2017	NA
Deposited at https://zenodo.org/records/14000489	21842_3_8_clean_Escherichia_coli-SC3_ST73		K5	G2	G2	B2	PP3_CC73	NA	UK	Maklin 2022/Shao 2024	neonatal carriage	UK_neonatal carriage	metagenomic assemblies	include	include	2014-2017	NA
Deposited at https://zenodo.org/records/14000489	21842_3_9_clean_Escherichia_coli-SC2_ST131		K5	G2	G2	B2	PP2_CC131	C2	UK	Maklin 2022/Shao 2024	neonatal carriage	UK_neonatal carriage	metagenomic assemblies	non-independent	non-independent	2014-2017	NA
Deposited at https://zenodo.org/records/14000489	21842_4_12_clean_Escherichia_coli-SC33_ST357		K1	G2	G2	B2	PP33_CC357	NA	UK	Maklin 2022/Shao 2024	neonatal carriage	UK_neonatal carriage	metagenomic assemblies	include	include	2014-2017	NA
Deposited at https://zenodo.org/records/14000489	21842_4_16_clean_Escherichia_coli-SC6_ST69		K54_K96	G3-A	G3	D	PP6_CC69	NA	UK	Maklin 2022/Shao 2024	neonatal carriage	UK_neonatal carriage	metagenomic assemblies	include	include	2014-2017	NA
Deposited at https://zenodo.org/records/14000489	21842_4_18_clean_Escherichia_coli-SC70_ST607		Non G2-G3	likely G1-G4		A	PP70_CC607	NA	UK	Maklin 2022/Shao 2024	neonatal carriage	UK_neonatal carriage	metagenomic assemblies	include	include	2014-2017	NA
Deposited at https://zenodo.org/records/14000489	21842_4_19_clean_Escherichia_coli-SC77_ST409		Non G2-G3	likely G1-G4		A	PP77_CC409	NA	UK	Maklin 2022/Shao 2024	neonatal carriage	UK_neonatal carriage	metagenomic assemblies	include	include	2014-2017	NA
Deposited at https://zenodo.org/records/14000489	21842_4_1_clean_Escherichia_coli-SC3_ST73		K5	G2	G2	B2	PP3_CC73	NA	UK	Maklin 2022/Shao 2024	neonatal carriage	UK_neonatal carriage	metagenomic assemblies	non-independent	non-independent	2014-2017	NA
Deposited at https://zenodo.org/records/14000489	21842_4_20_clean_Escherichia_coli-SC77_ST409		Non G2-G3	likely G1-G4		A	PP77_CC409	NA	UK	Maklin 2022/Shao 2024	neonatal carriage	UK_neonatal carriage	metagenomic assemblies	non-independent	non-independent	2014-2017	NA
Deposited at https://zenodo.org/records/14000489	21842_4_2_clean_Escherichia_coli-SC3_ST73		K5	G2	G2	B2	PP3_CC73	NA	UK	Maklin 2022/Shao 2024	neonatal carriage	UK_neonatal carriage	metagenomic assemblies	non-independent	non-independent	2014-2017	NA
Deposited at https://zenodo.org/records/14000489	21842_4_6_clean_Escherichia_coli-SC2_ST131		K100	G2	G2	B2	PP2_CC131	A	UK	Maklin 2022/Shao 2024	neonatal carriage	UK_neonatal carriage	metagenomic assemblies	include	include	2014-2017	NA
Deposited at https://zenodo.org/records/14000489	21842_4_9_clean_Escherichia_coli-SC6_ST69		KL113	G2	G2	D	PP6_CC69	NA	UK	Maklin 2022/Shao 2024	neonatal carriage	UK_neonatal carriage	metagenomic assemblies	include	include	2014-2017	NA
Deposited at https://zenodo.org/records/14000489	21940_3_15_clean_Escherichia_coli-SC2_ST131		K100	G2	G2	B2	PP2_CC131	A	UK	Maklin 2022/Shao 2024	neonatal carriage	UK_neonatal carriage	metagenomic assemblies	include	include	2014-2017	NA
Deposited at https://zenodo.org/records/14000489	21940_3_17_clean_Escherichia_coli-SC6_ST69		K54_K96	G3-A	G3	D	PP6_CC69	NA	UK	Maklin 2022/Shao 2024	neonatal carriage	UK_neonatal carriage	metagenomic assemblies	include	include	2014-2017	NA
Deposited at https://zenodo.org/records/14000489	21940_3_1_clean_Escherichia_coli-SC20_ST59		K1	G2	G2	F	PP20_CC59	NA	UK	Maklin 2022/Shao 2024	neonatal carriage	UK_neonatal carriage	metagenomic assemblies	include	include	2014-2017	NA
Deposited at https://zenodo.org/records/14000489	21940_3_1_clean_Escherichia_coli-SC30_ST372		K24	G2	G2	B2	PP30_CC372	NA	UK	Maklin 2022/Shao 2024	neonatal carriage	UK_neonatal carriage	metagenomic assemblies	include	include	2014-2017	NA
Deposited at https://zenodo.org/records/14000489	21940_3_24_clean_Escherichia_coli-SC65_ST399		Non G2-G3	likely G1-G4		A	PP65_CC399	NA	UK	Maklin 2022/Shao 2024	neonatal carriage	UK_neonatal carriage	metagenomic assemblies	include	include	2014-2017	NA
Deposited at https://zenodo.org/records/14000489	21940_3_2_clean_Escherichia_coli-SC20_ST59		K1	G2	G2	F	PP20_CC59	NA	UK	Maklin 2022/Shao 2024	neonatal carriage	UK_neonatal carriage	metagenomic assemblies	non-independent	non-independent	2014-2017	NA
Deposited at https://zenodo.org/records/14000489	21940_3_2_clean_Escherichia_coli-SC30_ST372		K24	G2	G2	B2	PP30_CC372	NA	UK	Maklin 2022/Shao 2024	neonatal carriage	UK_neonatal carriage	metagenomic assemblies	non-independent	non-independent	2014-2017	NA
Deposited at https://zenodo.org/records/14000489	21940_3_2_clean_Escherichia_coli-SC8_ST1193		K1	G2	G2	B2	PP8_CC1193	NA	UK	Maklin 2022/Shao 2024	neonatal carriage	UK_neonatal carriage	metagenomic assemblies	include	include	2014-2017	NA
Deposited at https://zenodo.org/records/14000489	21940_3_3_clean_Escherichia_coli-SC30_ST372		K24	G2	G2	B2	PP30_CC372	NA	UK	Maklin 2022/Shao 2024	neonatal carriage	UK_neonatal carriage	metagenomic assemblies	non-independent	non-independent	2014-2017	NA
Deposited at https://zenodo.org/records/14000489	21989_6_12_clean_Escherichia_coli-SC2_ST131		K5	G2	G2	B2	PP2_CC131	C1	UK	Maklin 2022/Shao 2024	neonatal carriage	UK_neonatal carriage	metagenomic assemblies	include	include	2014-2017	NA
Deposited at https://zenodo.org/records/14000489	21989_6_13_clean_Escherichia_coli-SC2_ST131		K5	G2	G2	B2	PP2_CC131	C1	UK	Maklin 2022/Shao 2024	neonatal carriage	UK_neonatal carriage	metagenomic assemblies	non-independent	non-independent	2014-2017	NA
Deposited at https://zenodo.org/records/14000489	21989_6_14_clean_Escherichia_coli-SC2_ST131		K5	G2	G2	B2	PP2_CC131	C1	UK	Maklin 2022/Shao 2024	neonatal carriage	UK_neonatal carriage	metagenomic assemblies	non-independent	non-independent	2014-2017	NA
Deposited at https://zenodo.org/records/14000489	21989_6_16_clean_Escherichia_coli-SC33_ST357		K1	G2	G2	B2	PP33_CC357	NA	UK	Maklin 2022/Shao 2024	neonatal carriage	UK_neonatal carriage	metagenomic assemblies	include	include	2014-2017	NA
Deposited at https://zenodo.org/records/14000489	21989_6_18_clean_Escherichia_coli-SC33_ST357		K1	G2	G2	B2	PP33_CC357	NA	UK	Maklin 2022/Shao 2024	neonatal carriage	UK_neonatal carriage	metagenomic assemblies	non-independent	non-independent	2014-2017	NA
Deposited at https://zenodo.org/records/14000489	21989_6_19_clean_Escherichia_coli-SC132_ST2015		K7	G2	G2	B2	PP132_CC2015	NA	UK	Maklin 2022/Shao 2024	neonatal carriage	UK_neonatal carriage	metagenomic assemblies	include	include	2014-2017	NA
Deposited at https://zenodo.org/records/14000489	21989_6_21_clean_Escherichia_coli-SC132_ST2015		K7	G2	G2	B2	PP132_CC2015	NA	UK	Maklin 2022/Shao 2024	neonatal carriage	UK_neonatal carriage	metagenomic assemblies	non-independent	non-independent	2014-2017	NA
Deposited at https://zenodo.org/records/14000489	21989_6_23_clean_Escherichia_coli-SC133_ST1434		KL140	G3-B	G3	A	PP133_CC1434	NA	UK	Maklin 2022/Shao 2024	neonatal carriage	UK_neonatal carriage	metagenomic assemblies	include	include	2014-2017	NA
Deposited at https://zenodo.org/records/14000489	21989_6_24_clean_Escherichia_coli-SC133_ST1434		KL140	G3-B	G3	A	PP133_CC1434	NA	UK	Maklin 2022/Shao 2024	neonatal carriage	UK_neonatal carriage	metagenomic assemblies	non-independent	non-independent	2014-2017	NA
Deposited at https://zenodo.org/records/14000489	21989_6_4_clean_Escherichia_coli-SC70_ST607		Non G2-G3	likely G1-G4		A	PP70_CC607	NA	UK	Maklin 2022/Shao 2024	neonatal carriage	UK_neonatal carriage	metagenomic assemblies	include	include	2014-2017	NA
Deposited at https://zenodo.org/records/14000489	21989_6_6_clean_Escherichia_coli-SC70_ST607		Non G2-G3	likely G1-G4		A	PP70_CC607	NA	UK	Maklin 2022/Shao 2024	neonatal carriage	UK_neonatal carriage	metagenomic assemblies	non-independent	non-independent	2014-2017	NA
Deposited at https://zenodo.org/records/14000489	21989_6_8_clean_Escherichia_coli-SC17_ST58		Non G2-G3	likely G1-G4		B1	PP17_CC58	NA	UK	Maklin 2022/Shao 2024	neonatal carriage	UK_neonatal carriage	metagenomic assemblies	non-independent	non-independent	2014-2017	NA
Deposited at https://zenodo.org/records/14000489	21989_6_9_clean_Escherichia_coli-SC9_ST12		K3	G3-A	G3	B2	PP9_CC12	NA	UK	Maklin 2022/Shao 2024	neonatal carriage	UK_neonatal carriage	metagenomic assemblies	include	include	2014-2017	NA
Deposited at https://zenodo.org/records/14000489	21989_7_22_clean_Escherichia_coli-SC3_ST73		KL127	G2	G2	B2	PP3_CC73	NA	UK	Maklin 2022/Shao 2024	neonatal carriage	UK_neonatal carriage	metagenomic assemblies	include	include	2014-2017	NA
Deposited at https://zenodo.org/records/14000489	21989_7_23_clean_Escherichia_coli-SC3_ST73		K5	G2	G2	B2	PP3_CC73	NA	UK	Maklin 2022/Shao 2024	neonatal carriage	UK_neonatal carriage	metagenomic assemblies	include	include	2014-2017	NA
Deposited at https://zenodo.org/records/14000489	21989_7_24_clean_Escherichia_coli-SC3_ST73		K5	G2	G2	B2	PP3_CC73	NA	UK	Maklin 2022/Shao 2024	neonatal carriage	UK_neonatal carriage	metagenomic assemblies	non-independent	non-independent	2014-2017	NA
Deposited at https://zenodo.org/records/14000489	21989_7_4_clean_Escherichia_coli-SC149_ST224		Non G2-G3	likely G1-G4		B1	PP149_CC224	NA	UK	Maklin 2022/Shao 2024	neonatal carriage	UK_neonatal carriage	metagenomic assemblies	non-independent	non-independent	2014-2017	NA
Deposited at https://zenodo.org/records/14000489	21989_7_4_clean_Escherichia_coli-SC58_ST2773		Non G2-G3	likely G1-G4		B1	PP58_CC2773	NA	UK	Maklin 2022/Shao 2024	neonatal carriage	UK_neonatal carriage	metagenomic assemblies	non-independent	non-independent	2014-2017	NA
Deposited at https://zenodo.org/records/14000489	21989_7_5_clean_Escherichia_coli-SC32_ST80		K1	G2	G2	B2	PP32_CC80	NA	UK	Maklin 2022/Shao 2024	neonatal carriage	UK_neonatal carriage	metagenomic assemblies	include	include	2014-2017	NA
Deposited at https://zenodo.org/records/14000489	21989_7_9_clean_Escherichia_coli-SC65_ST399		Non G2-G3	likely G1-G4		A	PP65_CC399	NA	UK	Maklin 2022/Shao 2024	neonatal carriage	UK_neonatal carriage	metagenomic assemblies	include	include	2014-2017	NA
Deposited at https://zenodo.org/records/14000489	21999_3_10_clean_Escherichia_coli-SC29_ST144		K1	G2	G2	B2	PP29_CC144	NA	UK	Maklin 2022/Shao 2024	neonatal carriage	UK_neonatal carriage	metagenomic assemblies	include	include	2014-2017	NA
Deposited at https://zenodo.org/records/14000489	21999_3_11_clean_Escherichia_coli-SC29_ST144		K1	G2	G2	B2	PP29_CC144	NA	UK	Maklin 2022/Shao 2024	neonatal carriage	UK_neonatal carriage	metagenomic assemblies	non-independent	non-independent	2014-2017	NA
Deposited at https://zenodo.org/records/14000489	21999_3_12_clean_Escherichia_coli-SC2_ST131		K5	G2	G2	B2	PP2_CC131	B	UK	Maklin 2022/Shao 2024	neonatal carriage	UK_neonatal carriage	metagenomic assemblies	include	include	2014-2017	NA
Deposited at https://zenodo.org/records/14000489	21999_3_13_clean_Escherichia_coli-SC2_ST131		K5	G2	G2	B2	PP2_CC131	B	UK	Maklin 2022/Shao 2024	neonatal carriage	UK_neonatal carriage	metagenomic assemblies	non-independent	non-independent	2014-2017	NA
Deposited at https://zenodo.org/records/14000489	21999_3_14_clean_Escherichia_coli-SC2_ST131		K5	G2	G2	B2	PP2_CC131	B	UK	Maklin 2022/Shao 2024	neonatal carriage	UK_neonatal carriage	metagenomic assemblies	non-independent	non-independent	2014-2017	NA
Deposited at https://zenodo.org/records/14000489	21999_3_16_clean_Escherichia_coli-SC3_ST73		K2	G2	G2	B2	PP3_CC73	NA	UK	Maklin 2022/Shao 2024	neonatal carriage	UK_neonatal carriage	metagenomic assemblies	include	include	2014-2017	NA
Deposited at https://zenodo.org/records/14000489	21999_3_17_clean_Escherichia_coli-SC3_ST73		K2	G2	G2	B2	PP3_CC73	NA	UK	Maklin 2022/Shao 2024	neonatal carriage	UK_neonatal carriage	metagenomic assemblies	non-independent	non-independent	2014-2017	NA
Deposited at https://zenodo.org/records/14000489	21999_3_18_clean_Escherichia_coli-SC3_ST73		K2	G2	G2	B2	PP3_CC73	NA	UK	Maklin 2022/Shao 2024	neonatal carriage	UK_neonatal carriage	metagenomic assemblies	non-independent	non-independent	2014-2017	NA
Deposited at https://zenodo.org/records/14000489	21999_3_8_clean_Escherichia_coli-SC29_ST144		K1	G2	G2	B2	PP29_CC144	NA	UK	Maklin 2022/Shao 2024	neonatal carriage	UK_neonatal carriage	metagenomic assemblies	non-independent	non-independent	2014-2017	NA
Deposited at https://zenodo.org/records/14000489	21999_3_9_clean_Escherichia_coli-SC29_ST144		K1	G2	G2	B2	PP29_CC144	NA	UK	Maklin 2022/Shao 2024	neonatal carriage	UK_neonatal carriage	metagenomic assemblies	non-independent	non-independent	2014-2017	NA
Deposited at https://zenodo.org/records/14000489	21999_4_12_clean_Escherichia_coli-SC105_ST636		KL116	G2	G2	B2	PP105_CC636	NA	UK	Maklin 2022/Shao 2024	neonatal carriage	UK_neonatal carriage	metagenomic assemblies	include	include	2014-2017	NA
Deposited at https://zenodo.org/records/14000489	21999_4_13_clean_Escherichia_coli-SC5_ST95		K1	G2	G2	B2	PP5_CC95	NA	UK	Maklin 2022/Shao 2024	neonatal carriage	UK_neonatal carriage	metagenomic assemblies	include	include	2014-2017	NA
Deposited at https://zenodo.org/records/14000489	21999_4_14_clean_Escherichia_coli-SC5_ST95		K1	G2	G2	B2	PP5_CC95	NA	UK	Maklin 2022/Shao 2024	neonatal carriage	UK_neonatal carriage	metagenomic assemblies	non-independent	non-independent	2014-2017	NA
Deposited at https://zenodo.org/records/14000489	21999_4_15_clean_Escherichia_coli-SC5_ST95		K1	G2	G2	B2	PP5_CC95	NA	UK	Maklin 2022/Shao 2024	neonatal carriage	UK_neonatal carriage	metagenomic assemblies	non-independent	non-independent	2014-2017	NA
Deposited at https://zenodo.org/records/14000489	21999_4_16_clean_Escherichia_coli-SC5_ST95		K1	G2	G2	B2	PP5_CC95	NA	UK	Maklin 2022/Shao 2024	neonatal carriage	UK_neonatal carriage	metagenomic assemblies	non-independent	non-independent	2014-2017	NA
Deposited at https://zenodo.org/records/14000489	21999_4_16_clean_Escherichia_coli-SC8_ST1193		K5	G2	G2	B2	PP8_CC1193	NA	UK	Maklin 2022/Shao 2024	neonatal carriage	UK_neonatal carriage	metagenomic assemblies	include	include	2014-2017	NA
Deposited at https://zenodo.org/records/14000489	21999_4_17_clean_Escherichia_coli-SC4_ST10		Non G2-G3	likely G1-G4		A	PP4_CC10	NA	UK	Maklin 2022/Shao 2024	neonatal carriage	UK_neonatal carriage	metagenomic assemblies	include	include	2014-2017	NA
Deposited at https://zenodo.org/records/14000489	21999_4_21_clean_Escherichia_coli-SC4_ST10		Untypeable G2-G3	G2-G3	G2-G3	A	PP387_CC1065	NA	UK	Maklin 2022/Shao 2024	neonatal carriage	UK_neonatal carriage	metagenomic assemblies	include	include	2014-2017	NA
Deposited at https://zenodo.org/records/14000489	21999_4_21_clean_Escherichia_coli-SC79_ST978		KL122	G2	G2	B2	PP79_CC978	NA	UK	Maklin 2022/Shao 2024	neonatal carriage	UK_neonatal carriage	metagenomic assemblies	include	include	2014-2017	NA
Deposited at https://zenodo.org/records/14000489	21999_4_23_clean_Escherichia_coli-SC4_ST10		K10	G3-A	G3	A	PP4_CC10	NA	UK	Maklin 2022/Shao 2024	neonatal carriage	UK_neonatal carriage	metagenomic assemblies	include	include	2014-2017	NA
Deposited at https://zenodo.org/records/14000489	21999_4_23_clean_Escherichia_coli-SC79_ST978		KL122	G2	G2	B2	PP79_CC978	NA	UK	Maklin 2022/Shao 2024	neonatal carriage	UK_neonatal carriage	metagenomic assemblies	non-independent	non-independent	2014-2017	NA
Deposited at https://zenodo.org/records/14000489	21999_4_2_clean_Escherichia_coli-SC8_ST1193		K5	G2	G2	B2	PP8_CC1193	NA	UK	Maklin 2022/Shao 2024	neonatal carriage	UK_neonatal carriage	metagenomic assemblies	include	include	2014-2017	NA
Deposited at https://zenodo.org/records/14000489	21999_4_3_clean_Escherichia_coli-SC8_ST1193		K5	G2	G2	B2	PP8_CC1193	NA	UK	Maklin 2022/Shao 2024	neonatal carriage	UK_neonatal carriage	metagenomic assemblies	non-independent	non-independent	2014-2017	NA
Deposited at https://zenodo.org/records/14000489	21999_4_4_clean_Escherichia_coli-SC8_ST1193		K5	G2	G2	B2	PP8_CC1193	NA	UK	Maklin 2022/Shao 2024	neonatal carriage	UK_neonatal carriage	metagenomic assemblies	non-independent	non-independent	2014-2017	NA
Deposited at https://zenodo.org/records/14000489	21999_4_6_clean_Escherichia_coli-SC147_ST2178		Non G2-G3	likely G1-G4		B1	PP147_CC2178	NA	UK	Maklin 2022/Shao 2024	neonatal carriage	UK_neonatal carriage	metagenomic assemblies	include	include	2014-2017	NA
Deposited at https://zenodo.org/records/14000489	21999_4_6_clean_Escherichia_coli-SC24_ST443		Non G2-G3	likely G1-G4		B1	PP24_CC443	NA	UK	Maklin 2022/Shao 2024	neonatal carriage	UK_neonatal carriage	metagenomic assemblies	include	include	2014-2017	NA
Deposited at https://zenodo.org/records/14000489	21999_4_7_clean_Escherichia_coli-SC28_ST101		Non G2-G3	likely G1-G4		B1	PP28_CC101	NA	UK	Maklin 2022/Shao 2024	neonatal carriage	UK_neonatal carriage	metagenomic assemblies	non-independent	non-independent	2014-2017	NA
Deposited at https://zenodo.org/records/14000489	21999_4_8_clean_Escherichia_coli-SC24_ST443		Non G2-G3	likely G1-G4		B1	PP24_CC443	NA	UK	Maklin 2022/Shao 2024	neonatal carriage	UK_neonatal carriage	metagenomic assemblies	non-independent	non-independent	2014-2017	NA
Deposited at https://zenodo.org/records/14000489	22178_3_17_clean_Escherichia_coli-SC20_ST59		K1	G2	G2	F	PP20_CC59	NA	UK	Maklin 2022/Shao 2024	neonatal carriage	UK_neonatal carriage	metagenomic assemblies	include	include	2014-2017	NA
Deposited at https://zenodo.org/records/14000489	22178_3_20_clean_Escherichia_coli-SC54_ST538		K92	G2	G2	B2	PP54_CC538	NA	UK	Maklin 2022/Shao 2024	neonatal carriage	UK_neonatal carriage	metagenomic assemblies	include	include	2014-2017	NA
Deposited at https://zenodo.org/records/14000489	22178_3_8_clean_Escherichia_coli-SC18_ST141		K1	G2	G2	B2	PP18_CC141	NA	UK	Maklin 2022/Shao 2024	neonatal carriage	UK_neonatal carriage	metagenomic assemblies	include	include	2014-2017	NA
Deposited at https://zenodo.org/records/14000489	22178_4_10_clean_Escherichia_coli-SC6_ST69		K52	G2	G2	D	PP6_CC69	NA	UK	Maklin 2022/Shao 2024	neonatal carriage	UK_neonatal carriage	metagenomic assemblies	include	include	2014-2017	NA
Deposited at https://zenodo.org/records/14000489	22178_4_15_clean_Escherichia_coli-SC3_ST73		K5	G2	G2	B2	PP3_CC73	NA	UK	Maklin 2022/Shao 2024	neonatal carriage	UK_neonatal carriage	metagenomic assemblies	non-independent	non-independent	2014-2017	NA
Deposited at https://zenodo.org/records/14000489	22178_4_16_clean_Escherichia_coli-SC6_ST69		KL111	G2	G2	D	PP6_CC69	NA	UK	Maklin 2022/Shao 2024	neonatal carriage	UK_neonatal carriage	metagenomic assemblies	non-independent	non-independent	2014-2017	NA
Deposited at https://zenodo.org/records/14000489	22178_4_17_clean_Escherichia_coli-SC2_ST131		K2	G2	G2	B2	PP2_CC131	C2	UK	Maklin 2022/Shao 2024	neonatal carriage	UK_neonatal carriage	metagenomic assemblies	include	include	2014-2017	NA
Deposited at https://zenodo.org/records/14000489	22178_4_17_clean_Escherichia_coli-SC6_ST69		KL111	G2	G2	D	PP6_CC69	NA	UK	Maklin 2022/Shao 2024	neonatal carriage	UK_neonatal carriage	metagenomic assemblies	non-independent	non-independent	2014-2017	NA
Deposited at https://zenodo.org/records/14000489	22178_4_18_clean_Escherichia_coli-SC5_ST95		K1	G2	G2	B2	PP5_CC95	NA	UK	Maklin 2022/Shao 2024	neonatal carriage	UK_neonatal carriage	metagenomic assemblies	include	include	2014-2017	NA
Deposited at https://zenodo.org/records/14000489	22178_4_19_clean_Escherichia_coli-SC5_ST95		K1	G2	G2	B2	PP5_CC95	NA	UK	Maklin 2022/Shao 2024	neonatal carriage	UK_neonatal carriage	metagenomic assemblies	non-independent	non-independent	2014-2017	NA
Deposited at https://zenodo.org/records/14000489	22178_4_20_clean_Escherichia_coli-SC5_ST95		K1	G2	G2	B2	PP5_CC95	NA	UK	Maklin 2022/Shao 2024	neonatal carriage	UK_neonatal carriage	metagenomic assemblies	non-independent	non-independent	2014-2017	NA
Deposited at https://zenodo.org/records/14000489	22178_4_3_clean_Escherichia_coli-SC65_ST399		Non G2-G3	likely G1-G4		A	PP65_CC399	NA	UK	Maklin 2022/Shao 2024	neonatal carriage	UK_neonatal carriage	metagenomic assemblies	include	include	2014-2017	NA
Deposited at https://zenodo.org/records/14000489	22178_4_5_clean_Escherichia_coli-SC66_ST135		KL123	G2	G2	B2	PP66_CC135	NA	UK	Maklin 2022/Shao 2024	neonatal carriage	UK_neonatal carriage	metagenomic assemblies	include	include	2014-2017	NA
Deposited at https://zenodo.org/records/14000489	22178_4_6_clean_Escherichia_coli-SC66_ST135		KL123	G2	G2	B2	PP66_CC135	NA	UK	Maklin 2022/Shao 2024	neonatal carriage	UK_neonatal carriage	metagenomic assemblies	non-independent	non-independent	2014-2017	NA
Deposited at https://zenodo.org/records/14000489	22178_5_17_clean_Escherichia_coli-SC38_ST62		K1	G2	G2	F	PP38_CC62	NA	UK	Maklin 2022/Shao 2024	neonatal carriage	UK_neonatal carriage	metagenomic assemblies	include	include	2014-2017	NA
Deposited at https://zenodo.org/records/14000489	22178_5_18_clean_Escherichia_coli-SC38_ST62		K1	G2	G2	F	PP38_CC62	NA	UK	Maklin 2022/Shao 2024	neonatal carriage	UK_neonatal carriage	metagenomic assemblies	non-independent	non-independent	2014-2017	NA
Deposited at https://zenodo.org/records/14000489	22178_5_19_clean_Escherichia_coli-SC38_ST62		K1	G2	G2	F	PP38_CC62	NA	UK	Maklin 2022/Shao 2024	neonatal carriage	UK_neonatal carriage	metagenomic assemblies	non-independent	non-independent	2014-2017	NA
Deposited at https://zenodo.org/records/14000489	22178_5_20_clean_Escherichia_coli-SC51_ST93		K7	G2	G2	A	PP51_CC93	NA	UK	Maklin 2022/Shao 2024	neonatal carriage	UK_neonatal carriage	metagenomic assemblies	include	include	2014-2017	NA
Deposited at https://zenodo.org/records/14000489	22178_5_23_clean_Escherichia_coli-SC6_ST69		K15	G2	G2	D	PP6_CC69	NA	UK	Maklin 2022/Shao 2024	neonatal carriage	UK_neonatal carriage	metagenomic assemblies	include	include	2014-2017	NA
Deposited at https://zenodo.org/records/14000489	22178_5_24_clean_Escherichia_coli-SC6_ST69		K15	G2	G2	D	PP6_CC69	NA	UK	Maklin 2022/Shao 2024	neonatal carriage	UK_neonatal carriage	metagenomic assemblies	non-independent	non-independent	2014-2017	NA
Deposited at https://zenodo.org/records/14000489	22178_5_2_clean_Escherichia_coli-SC33_ST357		K1	G2	G2	B2	PP33_CC357	NA	UK	Maklin 2022/Shao 2024	neonatal carriage	UK_neonatal carriage	metagenomic assemblies	include	include	2014-2017	NA
Deposited at https://zenodo.org/records/14000489	22178_5_7_clean_Escherichia_coli-SC24_ST443		Non G2-G3	likely G1-G4		B1	PP24_CC443	NA	UK	Maklin 2022/Shao 2024	neonatal carriage	UK_neonatal carriage	metagenomic assemblies	include	include	2014-2017	NA
Deposited at https://zenodo.org/records/14000489	22178_5_7_clean_Escherichia_coli-SC28_ST101		Non G2-G3	likely G1-G4		B1	PP387_CC1065	NA	UK	Maklin 2022/Shao 2024	neonatal carriage	UK_neonatal carriage	metagenomic assemblies	include	include	2014-2017	NA
Deposited at https://zenodo.org/records/14000489	22178_6_10_clean_Escherichia_coli-SC6_ST69		KL111	G2	G2	D	PP6_CC69	NA	UK	Maklin 2022/Shao 2024	neonatal carriage	UK_neonatal carriage	metagenomic assemblies	include	include	2014-2017	NA
Deposited at https://zenodo.org/records/14000489	22178_6_12_clean_Escherichia_coli-SC6_ST69		KL111	G2	G2	D	PP6_CC69	NA	UK	Maklin 2022/Shao 2024	neonatal carriage	UK_neonatal carriage	metagenomic assemblies	non-independent	non-independent	2014-2017	NA
Deposited at https://zenodo.org/records/14000489	22178_6_13_clean_Escherichia_coli-SC6_ST69		KL111	G2	G2	D	PP6_CC69	NA	UK	Maklin 2022/Shao 2024	neonatal carriage	UK_neonatal carriage	metagenomic assemblies	non-independent	non-independent	2014-2017	NA
Deposited at https://zenodo.org/records/14000489	22178_6_14_clean_Escherichia_coli-SC60_ST420		K1	G2	G2	B2	PP60_CC420	NA	UK	Maklin 2022/Shao 2024	neonatal carriage	UK_neonatal carriage	metagenomic assemblies	include	include	2014-2017	NA
Deposited at https://zenodo.org/records/14000489	22178_6_15_clean_Escherichia_coli-SC60_ST420		K1	G2	G2	B2	PP60_CC420	NA	UK	Maklin 2022/Shao 2024	neonatal carriage	UK_neonatal carriage	metagenomic assemblies	non-independent	non-independent	2014-2017	NA
Deposited at https://zenodo.org/records/14000489	22178_6_16_clean_Escherichia_coli-SC60_ST420		K1	G2	G2	B2	PP60_CC420	NA	UK	Maklin 2022/Shao 2024	neonatal carriage	UK_neonatal carriage	metagenomic assemblies	non-independent	non-independent	2014-2017	NA
Deposited at https://zenodo.org/records/14000489	22178_6_1_clean_Escherichia_coli-SC6_ST69		K15	G2	G2	D	PP6_CC69	NA	UK	Maklin 2022/Shao 2024	neonatal carriage	UK_neonatal carriage	metagenomic assemblies	non-independent	non-independent	2014-2017	NA
Deposited at https://zenodo.org/records/14000489	22178_6_22_clean_Escherichia_coli-SC60_ST420		K1	G2	G2	B2	PP60_CC420	NA	UK	Maklin 2022/Shao 2024	neonatal carriage	UK_neonatal carriage	metagenomic assemblies	include	include	2014-2017	NA
Deposited at https://zenodo.org/records/14000489	22178_6_23_clean_Escherichia_coli-SC60_ST420		K1	G2	G2	B2	PP60_CC420	NA	UK	Maklin 2022/Shao 2024	neonatal carriage	UK_neonatal carriage	metagenomic assemblies	non-independent	non-independent	2014-2017	NA
Deposited at https://zenodo.org/records/14000489	22178_6_24_clean_Escherichia_coli-SC60_ST420		K1	G2	G2	B2	PP60_CC420	NA	UK	Maklin 2022/Shao 2024	neonatal carriage	UK_neonatal carriage	metagenomic assemblies	non-independent	non-independent	2014-2017	NA
Deposited at https://zenodo.org/records/14000489	22178_6_3_clean_Escherichia_coli-SC17_ST58		Non G2-G3	likely G1-G4		B1	PP17_CC58	NA	UK	Maklin 2022/Shao 2024	neonatal carriage	UK_neonatal carriage	metagenomic assemblies	non-independent	non-independent	2014-2017	NA
Deposited at https://zenodo.org/records/14000489	22178_7_13_clean_Escherichia_coli-SC11_ST127		K14	G2	G2	B2	PP387_CC1065	NA	UK	Maklin 2022/Shao 2024	neonatal carriage	UK_neonatal carriage	metagenomic assemblies	include	include	2014-2017	NA
Deposited at https://zenodo.org/records/14000489	22178_7_16_clean_Escherichia_coli-SC168_ST115		KL116	G2	G2	D	PP168_CC115	NA	UK	Maklin 2022/Shao 2024	neonatal carriage	UK_neonatal carriage	metagenomic assemblies	include	include	2014-2017	NA
Deposited at https://zenodo.org/records/14000489	22178_7_21_clean_Escherichia_coli-SC2_ST131		K5	G2	G2	B2	PP2_CC131	C1	UK	Maklin 2022/Shao 2024	neonatal carriage	UK_neonatal carriage	metagenomic assemblies	include	include	2014-2017	NA
Deposited at https://zenodo.org/records/14000489	22178_7_22_clean_Escherichia_coli-SC2_ST131		K5	G2	G2	B2	PP2_CC131	C1	UK	Maklin 2022/Shao 2024	neonatal carriage	UK_neonatal carriage	metagenomic assemblies	non-independent	non-independent	2014-2017	NA
Deposited at https://zenodo.org/records/14000489	22178_7_23_clean_Escherichia_coli-SC2_ST131		K5	G2	G2	B2	PP2_CC131	C1	UK	Maklin 2022/Shao 2024	neonatal carriage	UK_neonatal carriage	metagenomic assemblies	non-independent	non-independent	2014-2017	NA
Deposited at https://zenodo.org/records/14000489	22178_7_2_clean_Escherichia_coli-SC162_ST108		K12	G2	G2	D	PP162_CC108	NA	UK	Maklin 2022/Shao 2024	neonatal carriage	UK_neonatal carriage	metagenomic assemblies	include	include	2014-2017	NA
Deposited at https://zenodo.org/records/14000489	22178_7_4_clean_Escherichia_coli-SC162_ST108		K12	G2	G2	D	PP162_CC108	NA	UK	Maklin 2022/Shao 2024	neonatal carriage	UK_neonatal carriage	metagenomic assemblies	non-independent	non-independent	2014-2017	NA
Deposited at https://zenodo.org/records/14000489	22607_2_15_clean_Escherichia_coli-SC2_ST131		K82	G2	G2	B2	PP2_CC131	A	UK	Maklin 2022/Shao 2024	neonatal carriage	UK_neonatal carriage	metagenomic assemblies	include	include	2014-2017	NA
Deposited at https://zenodo.org/records/14000489	22607_2_17_clean_Escherichia_coli-SC9_ST12		K3	G3-A	G3	B2	PP9_CC12	NA	UK	Maklin 2022/Shao 2024	neonatal carriage	UK_neonatal carriage	metagenomic assemblies	include	include	2014-2017	NA
Deposited at https://zenodo.org/records/14000489	22607_2_21_clean_Escherichia_coli-SC16_ST38		KL110	G2-atypical	G2	D	PP16_CC38	NA	UK	Maklin 2022/Shao 2024	neonatal carriage	UK_neonatal carriage	metagenomic assemblies	include	include	2014-2017	NA
Deposited at https://zenodo.org/records/14000489	22607_2_22_clean_Escherichia_coli-SC9_ST12		K3	G3-A	G3	B2	PP9_CC12	NA	UK	Maklin 2022/Shao 2024	neonatal carriage	UK_neonatal carriage	metagenomic assemblies	non-independent	non-independent	2014-2017	NA
Deposited at https://zenodo.org/records/14000489	22607_2_23_clean_Escherichia_coli-SC33_ST357		K1	G2	G2	B2	PP33_CC357	NA	UK	Maklin 2022/Shao 2024	neonatal carriage	UK_neonatal carriage	metagenomic assemblies	include	include	2014-2017	NA
Deposited at https://zenodo.org/records/14000489	22607_3_10_clean_Escherichia_coli-SC16_ST38		KL110	G2-atypical	G2	D	PP16_CC38	NA	UK	Maklin 2022/Shao 2024	neonatal carriage	UK_neonatal carriage	metagenomic assemblies	non-independent	non-independent	2014-2017	NA
Deposited at https://zenodo.org/records/14000489	22607_3_16_clean_Escherichia_coli-SC11_ST127		K14	G2	G2	B2	PP11_CC127	NA	UK	Maklin 2022/Shao 2024	neonatal carriage	UK_neonatal carriage	metagenomic assemblies	include	include	2014-2017	NA
Deposited at https://zenodo.org/records/14000489	22607_3_17_clean_Escherichia_coli-SC9_ST12		K3	G3-A	G3	B2	PP9_CC12	NA	UK	Maklin 2022/Shao 2024	neonatal carriage	UK_neonatal carriage	metagenomic assemblies	non-independent	non-independent	2014-2017	NA
Deposited at https://zenodo.org/records/14000489	22607_3_18_clean_Escherichia_coli-SC22_ST398		Non G2-G3	likely G1-G4		A	PP22_CC398	NA	UK	Maklin 2022/Shao 2024	neonatal carriage	UK_neonatal carriage	metagenomic assemblies	include	include	2014-2017	NA
Deposited at https://zenodo.org/records/14000489	22607_3_19_clean_Escherichia_coli-SC5_ST95		K1	G2	G2	B2	PP5_CC95	NA	UK	Maklin 2022/Shao 2024	neonatal carriage	UK_neonatal carriage	metagenomic assemblies	include	include	2014-2017	NA
Deposited at https://zenodo.org/records/14000489	22607_3_19_clean_Escherichia_coli-SC68_ST83		KL125	G2	G2	B2	PP68_CC83	NA	UK	Maklin 2022/Shao 2024	neonatal carriage	UK_neonatal carriage	metagenomic assemblies	include	include	2014-2017	NA
Deposited at https://zenodo.org/records/14000489	22607_3_21_clean_Escherichia_coli-SC33_ST357		K1	G2	G2	B2	PP33_CC357	NA	UK	Maklin 2022/Shao 2024	neonatal carriage	UK_neonatal carriage	metagenomic assemblies	non-independent	non-independent	2014-2017	NA
Deposited at https://zenodo.org/records/14000489	22607_3_22_clean_Escherichia_coli-SC12_ST410		Non G2-G3	likely G1-G4		C	PP12_CC410	NA	UK	Maklin 2022/Shao 2024	neonatal carriage	UK_neonatal carriage	metagenomic assemblies	non-independent	non-independent	2014-2017	NA
Deposited at https://zenodo.org/records/14000489	22607_3_24_clean_Escherichia_coli-SC90_ST685		Non G2-G3	likely G1-G4		A	PP90_CC685	NA	UK	Maklin 2022/Shao 2024	neonatal carriage	UK_neonatal carriage	metagenomic assemblies	include	include	2014-2017	NA
Deposited at https://zenodo.org/records/14000489	22607_3_2_clean_Escherichia_coli-SC12_ST410		Non G2-G3	likely G1-G4		C	PP12_CC410	NA	UK	Maklin 2022/Shao 2024	neonatal carriage	UK_neonatal carriage	metagenomic assemblies	include	include	2014-2017	NA
Deposited at https://zenodo.org/records/14000489	22607_3_6_clean_Escherichia_coli-SC22_ST398		Non G2-G3	likely G1-G4		A	PP22_CC398	NA	UK	Maklin 2022/Shao 2024	neonatal carriage	UK_neonatal carriage	metagenomic assemblies	non-independent	non-independent	2014-2017	NA
Deposited at https://zenodo.org/records/14000489	22607_3_7_clean_Escherichia_coli-SC33_ST357		K1	G2	G2	B2	PP33_CC357	NA	UK	Maklin 2022/Shao 2024	neonatal carriage	UK_neonatal carriage	metagenomic assemblies	non-independent	non-independent	2014-2017	NA
Deposited at https://zenodo.org/records/14000489	22607_3_8_clean_Escherichia_coli-SC11_ST127		K82	G2	G2	B2	PP11_CC127	NA	UK	Maklin 2022/Shao 2024	neonatal carriage	UK_neonatal carriage	metagenomic assemblies	include	include	2014-2017	NA
Deposited at https://zenodo.org/records/14000489	22607_3_8_clean_Escherichia_coli-SC2_ST131		KL119	G2	G2	B2	PP2_CC131	A	UK	Maklin 2022/Shao 2024	neonatal carriage	UK_neonatal carriage	metagenomic assemblies	include	include	2014-2017	NA
Deposited at https://zenodo.org/records/14000489	22607_3_9_clean_Escherichia_coli-SC12_ST410		Non G2-G3	likely G1-G4		C	PP12_CC410	NA	UK	Maklin 2022/Shao 2024	neonatal carriage	UK_neonatal carriage	metagenomic assemblies	non-independent	non-independent	2014-2017	NA
Deposited at https://zenodo.org/records/14000489	22607_3_9_clean_Escherichia_coli-SC149_ST224		Non G2-G3	likely G1-G4		B1	PP149_CC224	NA	UK	Maklin 2022/Shao 2024	neonatal carriage	UK_neonatal carriage	metagenomic assemblies	include	include	2014-2017	NA
Deposited at https://zenodo.org/records/14000489	22607_3_9_clean_Escherichia_coli-SC354_ST4566		Non G2-G3	likely G1-G4		B1	PP354_CC4566	NA	UK	Maklin 2022/Shao 2024	neonatal carriage	UK_neonatal carriage	metagenomic assemblies	include	include	2014-2017	NA
Deposited at https://zenodo.org/records/14000489	22607_3_9_clean_Escherichia_coli-SC58_ST2773		Non G2-G3	likely G1-G4		B1	PP58_CC2773	NA	UK	Maklin 2022/Shao 2024	neonatal carriage	UK_neonatal carriage	metagenomic assemblies	include	include	2014-2017	NA
Deposited at https://zenodo.org/records/14000489	22607_3_9_clean_Escherichia_coli-SC99_ST1727		Non G2-G3	likely G1-G4		B1	PP99_CC1727	NA	UK	Maklin 2022/Shao 2024	neonatal carriage	UK_neonatal carriage	metagenomic assemblies	include	include	2014-2017	NA
Deposited at https://zenodo.org/records/14000489	23164_6_10_clean_Escherichia_coli-SC66_ST135		K24	G2	G2	B2	PP66_CC135	NA	UK	Maklin 2022/Shao 2024	neonatal carriage	UK_neonatal carriage	metagenomic assemblies	include	include	2014-2017	NA
Deposited at https://zenodo.org/records/14000489	23164_6_11_clean_Escherichia_coli-SC6_ST69		K52	G2	G2	D	PP6_CC69	NA	UK	Maklin 2022/Shao 2024	neonatal carriage	UK_neonatal carriage	metagenomic assemblies	include	include	2014-2017	NA
Deposited at https://zenodo.org/records/14000489	23164_6_12_clean_Escherichia_coli-SC145_ST1170		KL120	G2	G2	B2	PP145_CC1170	NA	UK	Maklin 2022/Shao 2024	neonatal carriage	UK_neonatal carriage	metagenomic assemblies	include	include	2014-2017	NA
Deposited at https://zenodo.org/records/14000489	23164_6_18_clean_Escherichia_coli-SC2_ST131		K100	G2	G2	B2	PP2_CC131	A	UK	Maklin 2022/Shao 2024	neonatal carriage	UK_neonatal carriage	metagenomic assemblies	include	include	2014-2017	NA
Deposited at https://zenodo.org/records/14000489	23164_6_2_clean_Escherichia_coli-SC3_ST73		K5	G2	G2	B2	PP3_CC73	NA	UK	Maklin 2022/Shao 2024	neonatal carriage	UK_neonatal carriage	metagenomic assemblies	non-independent	non-independent	2014-2017	NA
Deposited at https://zenodo.org/records/14000489	23164_6_4_clean_Escherichia_coli-SC77_ST409		Non G2-G3	likely G1-G4		A	PP77_CC409	NA	UK	Maklin 2022/Shao 2024	neonatal carriage	UK_neonatal carriage	metagenomic assemblies	include	include	2014-2017	NA
Deposited at https://zenodo.org/records/14000489	23164_6_8_clean_Escherichia_coli-SC6_ST69		K52	G2	G2	D	PP6_CC69	NA	UK	Maklin 2022/Shao 2024	neonatal carriage	UK_neonatal carriage	metagenomic assemblies	non-independent	non-independent	2014-2017	NA
Deposited at https://zenodo.org/records/14000489	23164_6_9_clean_Escherichia_coli-SC66_ST135		K24	G2	G2	B2	PP66_CC135	NA	UK	Maklin 2022/Shao 2024	neonatal carriage	UK_neonatal carriage	metagenomic assemblies	non-independent	non-independent	2014-2017	NA
Deposited at https://zenodo.org/records/14000489	23164_7_12_clean_Escherichia_coli-SC2_ST131		KL138	G2	G2	B2	PP2_CC131	A	UK	Maklin 2022/Shao 2024	neonatal carriage	UK_neonatal carriage	metagenomic assemblies	include	include	2014-2017	NA
Deposited at https://zenodo.org/records/14000489	23164_7_18_clean_Escherichia_coli-SC66_ST135		K24	G2	G2	B2	PP66_CC135	NA	UK	Maklin 2022/Shao 2024	neonatal carriage	UK_neonatal carriage	metagenomic assemblies	non-independent	non-independent	2014-2017	NA
Deposited at https://zenodo.org/records/14000489	23164_7_3_clean_Escherichia_coli-SC2_ST131		K100	G2	G2	B2	PP2_CC131	A	UK	Maklin 2022/Shao 2024	neonatal carriage	UK_neonatal carriage	metagenomic assemblies	include	include	2014-2017	NA
Deposited at https://zenodo.org/records/14000489	23164_7_4_clean_Escherichia_coli-SC2_ST131		K100	G2	G2	B2	PP2_CC131	A	UK	Maklin 2022/Shao 2024	neonatal carriage	UK_neonatal carriage	metagenomic assemblies	non-independent	non-independent	2014-2017	NA
Deposited at https://zenodo.org/records/14000489	23164_7_6_clean_Escherichia_coli-SC2_ST131		K100	G2	G2	B2	PP2_CC131	A	UK	Maklin 2022/Shao 2024	neonatal carriage	UK_neonatal carriage	metagenomic assemblies	non-independent	non-independent	2014-2017	NA
Deposited at https://zenodo.org/records/14000489	23164_7_8_clean_Escherichia_coli-SC2_ST131		K100	G2	G2	B2	PP2_CC131	A	UK	Maklin 2022/Shao 2024	neonatal carriage	UK_neonatal carriage	metagenomic assemblies	non-independent	non-independent	2014-2017	NA
Deposited at https://zenodo.org/records/14000489	23430_6_11_clean_Escherichia_coli-SC29_ST144		K1	G2	G2	B2	PP29_CC144	NA	UK	Maklin 2022/Shao 2024	neonatal carriage	UK_neonatal carriage	metagenomic assemblies	include	include	2014-2017	NA
Deposited at https://zenodo.org/records/14000489	23430_6_23_clean_Escherichia_coli-SC20_ST59		K1	G2	G2	F	PP20_CC59	NA	UK	Maklin 2022/Shao 2024	neonatal carriage	UK_neonatal carriage	metagenomic assemblies	include	include	2014-2017	NA
Deposited at https://zenodo.org/records/14000489	23430_6_4_clean_Escherichia_coli-SC20_ST59		K1	G2	G2	F	PP20_CC59	NA	UK	Maklin 2022/Shao 2024	neonatal carriage	UK_neonatal carriage	metagenomic assemblies	include	include	2014-2017	NA
Deposited at https://zenodo.org/records/14000489	23430_6_5_clean_Escherichia_coli-SC16_ST38		KL116	G2	G2	D	PP16_CC38	NA	UK	Maklin 2022/Shao 2024	neonatal carriage	UK_neonatal carriage	metagenomic assemblies	include	include	2014-2017	NA
Deposited at https://zenodo.org/records/14000489	23430_6_6_clean_Escherichia_coli-SC4_ST10		K5	G2	G2	A	PP4_CC10	NA	UK	Maklin 2022/Shao 2024	neonatal carriage	UK_neonatal carriage	metagenomic assemblies	include	include	2014-2017	NA
Deposited at https://zenodo.org/records/14000489	23430_6_9_clean_Escherichia_coli-SC2_ST131		KL115	G2	G2	B2	PP2_CC131	C2	UK	Maklin 2022/Shao 2024	neonatal carriage	UK_neonatal carriage	metagenomic assemblies	include	include	2014-2017	NA
Deposited at https://zenodo.org/records/14000489	23430_8_13_clean_Escherichia_coli-SC5_ST95		K1	G2	G2	B2	PP5_CC95	NA	UK	Maklin 2022/Shao 2024	neonatal carriage	UK_neonatal carriage	metagenomic assemblies	include	include	2014-2017	NA
Deposited at https://zenodo.org/records/14000489	23430_8_15_clean_Escherichia_coli-SC16_ST38		KL127	G2	G2	D	PP16_CC38	NA	UK	Maklin 2022/Shao 2024	neonatal carriage	UK_neonatal carriage	metagenomic assemblies	include	include	2014-2017	NA
Deposited at https://zenodo.org/records/14000489	23430_8_15_clean_Escherichia_coli-SC22_ST398		Untypeable G2-G3	G2-G3	G2-G3	A	PP387_CC1065	NA	UK	Maklin 2022/Shao 2024	neonatal carriage	UK_neonatal carriage	metagenomic assemblies	non-independent	non-independent	2014-2017	NA
Deposited at https://zenodo.org/records/14000489	23430_8_15_clean_Escherichia_coli-SC90_ST685		K19	G3-C	G3	A	PP387_CC1065	NA	UK	Maklin 2022/Shao 2024	neonatal carriage	UK_neonatal carriage	metagenomic assemblies	include	include	2014-2017	NA
Deposited at https://zenodo.org/records/14000489	23430_8_17_clean_Escherichia_coli-SC18_ST141		K1	G2	G2	B2	PP18_CC141	NA	UK	Maklin 2022/Shao 2024	neonatal carriage	UK_neonatal carriage	metagenomic assemblies	include	include	2014-2017	NA
Deposited at https://zenodo.org/records/14000489	23430_8_18_clean_Escherichia_coli-SC8_ST1193		K5	G2	G2	B2	PP8_CC1193	NA	UK	Maklin 2022/Shao 2024	neonatal carriage	UK_neonatal carriage	metagenomic assemblies	include	include	2014-2017	NA
Deposited at https://zenodo.org/records/14000489	23430_8_20_clean_Escherichia_coli-SC4_ST10		KL121	G2	G2	A	PP4_CC10	NA	UK	Maklin 2022/Shao 2024	neonatal carriage	UK_neonatal carriage	metagenomic assemblies	include	include	2014-2017	NA
Deposited at https://zenodo.org/records/14000489	23430_8_21_clean_Escherichia_coli-SC156_ST52		K1	G2	G2	A	PP156_CC52	NA	UK	Maklin 2022/Shao 2024	neonatal carriage	UK_neonatal carriage	metagenomic assemblies	include	include	2014-2017	NA
Deposited at https://zenodo.org/records/14000489	23430_8_21_clean_Escherichia_coli-SC15_ST648		KL111	G2	G2	F	PP15_CC648	NA	UK	Maklin 2022/Shao 2024	neonatal carriage	UK_neonatal carriage	metagenomic assemblies	include	include	2014-2017	NA
Deposited at https://zenodo.org/records/14000489	23430_8_21_clean_Escherichia_coli-SC2_ST131		K5	G2	G2	B2	PP2_CC131	C1	UK	Maklin 2022/Shao 2024	neonatal carriage	UK_neonatal carriage	metagenomic assemblies	include	include	2014-2017	NA
Deposited at https://zenodo.org/records/14000489	23430_8_23_clean_Escherichia_coli-SC5_ST95		K1	G2	G2	B2	PP5_CC95	NA	UK	Maklin 2022/Shao 2024	neonatal carriage	UK_neonatal carriage	metagenomic assemblies	include	include	2014-2017	NA
Deposited at https://zenodo.org/records/14000489	23430_8_2_clean_Escherichia_coli-SC6_ST69		KL110	G2-atypical	G2	D	PP6_CC69	NA	UK	Maklin 2022/Shao 2024	neonatal carriage	UK_neonatal carriage	metagenomic assemblies	include	include	2014-2017	NA
Deposited at https://zenodo.org/records/14000489	23584_4_10_clean_Escherichia_coli-SC5_ST95		K1	G2	G2	B2	PP5_CC95	NA	UK	Maklin 2022/Shao 2024	neonatal carriage	UK_neonatal carriage	metagenomic assemblies	include	include	2014-2017	NA
Deposited at https://zenodo.org/records/14000489	23584_4_11_clean_Escherichia_coli-SC244_ST1861		KL131	G2	G2	B2	PP244_CC1861	NA	UK	Maklin 2022/Shao 2024	neonatal carriage	UK_neonatal carriage	metagenomic assemblies	include	include	2014-2017	NA
Deposited at https://zenodo.org/records/14000489	23584_4_16_clean_Escherichia_coli-SC128_ST1324		Non G2-G3	likely G1-G4		B1	PP128_CC1324	NA	UK	Maklin 2022/Shao 2024	neonatal carriage	UK_neonatal carriage	metagenomic assemblies	include	include	2014-2017	NA
Deposited at https://zenodo.org/records/14000489	23584_4_17_clean_Escherichia_coli-SC128_ST1324		Non G2-G3	likely G1-G4		B1	PP128_CC1324	NA	UK	Maklin 2022/Shao 2024	neonatal carriage	UK_neonatal carriage	metagenomic assemblies	non-independent	non-independent	2014-2017	NA
Deposited at https://zenodo.org/records/14000489	23584_4_18_clean_Escherichia_coli-SC18_ST141		K1	G2	G2	B2	PP18_CC141	NA	UK	Maklin 2022/Shao 2024	neonatal carriage	UK_neonatal carriage	metagenomic assemblies	non-independent	non-independent	2014-2017	NA
Deposited at https://zenodo.org/records/14000489	23584_4_20_clean_Escherichia_coli-SC2_ST131		K100	G2	G2	B2	PP2_CC131	A	UK	Maklin 2022/Shao 2024	neonatal carriage	UK_neonatal carriage	metagenomic assemblies	include	include	2014-2017	NA
Deposited at https://zenodo.org/records/14000489	23584_4_23_clean_Escherichia_coli-SC69_ST349		KL111	G2	G2	D	PP69_CC349	NA	UK	Maklin 2022/Shao 2024	neonatal carriage	UK_neonatal carriage	metagenomic assemblies	include	include	2014-2017	NA
Deposited at https://zenodo.org/records/14000489	23584_4_23_clean_Escherichia_coli-SC8_ST1193		K5	G2	G2	B2	PP8_CC1193	NA	UK	Maklin 2022/Shao 2024	neonatal carriage	UK_neonatal carriage	metagenomic assemblies	include	include	2014-2017	NA
Deposited at https://zenodo.org/records/14000489	23584_4_24_clean_Escherichia_coli-SC18_ST141		K1	G2	G2	B2	PP18_CC141	NA	UK	Maklin 2022/Shao 2024	neonatal carriage	UK_neonatal carriage	metagenomic assemblies	include	include	2014-2017	NA
Deposited at https://zenodo.org/records/14000489	23584_4_3_clean_Escherichia_coli-SC28_ST101		Non G2-G3	likely G1-G4		B1	PP28_CC101	NA	UK	Maklin 2022/Shao 2024	neonatal carriage	UK_neonatal carriage	metagenomic assemblies	include	include	2014-2017	NA
Deposited at https://zenodo.org/records/14000489	23584_4_4_clean_Escherichia_coli-SC18_ST141		K1	G2	G2	B2	PP18_CC141	NA	UK	Maklin 2022/Shao 2024	neonatal carriage	UK_neonatal carriage	metagenomic assemblies	include	include	2014-2017	NA
Deposited at https://zenodo.org/records/14000489	23584_4_5_clean_Escherichia_coli-SC20_ST59		K1	G2	G2	F	PP387_CC1065	NA	UK	Maklin 2022/Shao 2024	neonatal carriage	UK_neonatal carriage	metagenomic assemblies	include	include	2014-2017	NA
Deposited at https://zenodo.org/records/14000489	23584_4_8_clean_Escherichia_coli-SC2_ST131		K100	G2	G2	B2	PP2_CC131	A	UK	Maklin 2022/Shao 2024	neonatal carriage	UK_neonatal carriage	metagenomic assemblies	non-independent	non-independent	2014-2017	NA
Deposited at https://zenodo.org/records/14000489	23584_5_10_clean_Escherichia_coli-SC121_ST452		KL116	G2	G2	B2	PP121_CC452	NA	UK	Maklin 2022/Shao 2024	neonatal carriage	UK_neonatal carriage	metagenomic assemblies	include	include	2014-2017	NA
Deposited at https://zenodo.org/records/14000489	23584_5_14_clean_Escherichia_coli-SC3_ST73		K13_K23	G2	G2	B2	PP3_CC73	NA	UK	Maklin 2022/Shao 2024	neonatal carriage	UK_neonatal carriage	metagenomic assemblies	include	include	2014-2017	NA
Deposited at https://zenodo.org/records/14000489	23584_5_15_clean_Escherichia_coli-SC92_ST1722		KL117	G2-atypical	G2	F	PP92_CC1722	NA	UK	Maklin 2022/Shao 2024	neonatal carriage	UK_neonatal carriage	metagenomic assemblies	include	include	2014-2017	NA
Deposited at https://zenodo.org/records/14000489	23584_5_17_clean_Escherichia_coli-SC4_ST10		K5	G2	G2	A	PP4_CC10	NA	UK	Maklin 2022/Shao 2024	neonatal carriage	UK_neonatal carriage	metagenomic assemblies	include	include	2014-2017	NA
Deposited at https://zenodo.org/records/14000489	23584_5_21_clean_Escherichia_coli-SC66_ST135		K24	G2	G2	B2	PP66_CC135	NA	UK	Maklin 2022/Shao 2024	neonatal carriage	UK_neonatal carriage	metagenomic assemblies	include	include	2014-2017	NA
Deposited at https://zenodo.org/records/14000489	23584_5_22_clean_Escherichia_coli-SC15_ST648		KL117	G2-atypical	G2	F	PP387_CC1065	NA	UK	Maklin 2022/Shao 2024	neonatal carriage	UK_neonatal carriage	metagenomic assemblies	include	include	2014-2017	NA
Deposited at https://zenodo.org/records/14000489	23584_5_23_clean_Escherichia_coli-SC77_ST409		Non G2-G3	likely G1-G4		A	PP77_CC409	NA	UK	Maklin 2022/Shao 2024	neonatal carriage	UK_neonatal carriage	metagenomic assemblies	include	include	2014-2017	NA
Deposited at https://zenodo.org/records/14000489	23584_5_24_clean_Escherichia_coli-SC3_ST73		K2	G2	G2	B2	PP3_CC73	NA	UK	Maklin 2022/Shao 2024	neonatal carriage	UK_neonatal carriage	metagenomic assemblies	include	include	2014-2017	NA
Deposited at https://zenodo.org/records/14000489	23584_5_7_clean_Escherichia_coli-SC3_ST73		K5	G2	G2	B2	PP3_CC73	NA	UK	Maklin 2022/Shao 2024	neonatal carriage	UK_neonatal carriage	metagenomic assemblies	non-independent	non-independent	2014-2017	NA
Deposited at https://zenodo.org/records/14000489	24211_2_12_clean_Escherichia_coli-SC4_ST10		Non G2-G3	likely G1-G4		A	PP4_CC10	NA	UK	Maklin 2022/Shao 2024	neonatal carriage	UK_neonatal carriage	metagenomic assemblies	include	include	2014-2017	NA
Deposited at https://zenodo.org/records/14000489	24211_2_17_clean_Escherichia_coli-SC4_ST10		K20	G2	G2	A	PP387_CC1065	NA	UK	Maklin 2022/Shao 2024	neonatal carriage	UK_neonatal carriage	metagenomic assemblies	include	include	2014-2017	NA
Deposited at https://zenodo.org/records/14000489	24211_2_17_clean_Escherichia_coli-SC6_ST69		KL119	G2	G2	D	PP6_CC69	NA	UK	Maklin 2022/Shao 2024	neonatal carriage	UK_neonatal carriage	metagenomic assemblies	include	include	2014-2017	NA
Deposited at https://zenodo.org/records/14000489	24211_2_2_clean_Escherichia_coli-SC6_ST69		K52	G2	G2	D	PP6_CC69	NA	UK	Maklin 2022/Shao 2024	neonatal carriage	UK_neonatal carriage	metagenomic assemblies	include	include	2014-2017	NA
Deposited at https://zenodo.org/records/14000489	24211_2_4_clean_Escherichia_coli-SC8_ST1193		K5	G2	G2	B2	PP8_CC1193	NA	UK	Maklin 2022/Shao 2024	neonatal carriage	UK_neonatal carriage	metagenomic assemblies	include	include	2014-2017	NA
Deposited at https://zenodo.org/records/14000489	24211_2_8_clean_Escherichia_coli-SC18_ST141		K1	G2	G2	B2	PP18_CC141	NA	UK	Maklin 2022/Shao 2024	neonatal carriage	UK_neonatal carriage	metagenomic assemblies	include	include	2014-2017	NA
Deposited at https://zenodo.org/records/14000489	24211_3_17_clean_Escherichia_coli-SC3_ST73		K5	G2	G2	B2	PP3_CC73	NA	UK	Maklin 2022/Shao 2024	neonatal carriage	UK_neonatal carriage	metagenomic assemblies	include	include	2014-2017	NA
Deposited at https://zenodo.org/records/14000489	24211_3_18_clean_Escherichia_coli-SC3_ST73		K13_K23	G2	G2	B2	PP3_CC73	NA	UK	Maklin 2022/Shao 2024	neonatal carriage	UK_neonatal carriage	metagenomic assemblies	include	include	2014-2017	NA
Deposited at https://zenodo.org/records/14000489	24211_3_19_clean_Escherichia_coli-SC4_ST10		Untypeable G2-G3	G2-G3	G2-G3	A	PP4_CC10	NA	UK	Maklin 2022/Shao 2024	neonatal carriage	UK_neonatal carriage	metagenomic assemblies	include	include	2014-2017	NA
Deposited at https://zenodo.org/records/14000489	24211_3_22_clean_Escherichia_coli-SC4_ST10		Non G2-G3	likely G1-G4		A	PP4_CC10	NA	UK	Maklin 2022/Shao 2024	neonatal carriage	UK_neonatal carriage	metagenomic assemblies	non-independent	non-independent	2014-2017	NA
Deposited at https://zenodo.org/records/14000489	24211_3_23_clean_Escherichia_coli-SC73_ST156		Non G2-G3	likely G1-G4		B1	PP73_CC156	NA	UK	Maklin 2022/Shao 2024	neonatal carriage	UK_neonatal carriage	metagenomic assemblies	include	include	2014-2017	NA
Deposited at https://zenodo.org/records/14000489	24211_3_24_clean_Escherichia_coli-SC149_ST224		Non G2-G3	likely G1-G4		B1	PP149_CC224	NA	UK	Maklin 2022/Shao 2024	neonatal carriage	UK_neonatal carriage	metagenomic assemblies	include	include	2014-2017	NA
Deposited at https://zenodo.org/records/14000489	24211_3_2_clean_Escherichia_coli-SC4_ST10		Non G2-G3	likely G1-G4		A	PP4_CC10	NA	UK	Maklin 2022/Shao 2024	neonatal carriage	UK_neonatal carriage	metagenomic assemblies	include	include	2014-2017	NA
Deposited at https://zenodo.org/records/14000489	24211_3_4_clean_Escherichia_coli-SC17_ST58		Non G2-G3	likely G1-G4		B1	PP17_CC58	NA	UK	Maklin 2022/Shao 2024	neonatal carriage	UK_neonatal carriage	metagenomic assemblies	include	include	2014-2017	NA
Deposited at https://zenodo.org/records/14000489	24211_3_5_clean_Escherichia_coli-SC3_ST73		K5	G2	G2	B2	PP3_CC73	NA	UK	Maklin 2022/Shao 2024	neonatal carriage	UK_neonatal carriage	metagenomic assemblies	non-independent	non-independent	2014-2017	NA
Deposited at https://zenodo.org/records/14000489	24211_3_6_clean_Escherichia_coli-SC167_ST68		KL113	G2	G2	D	PP167_CC68	NA	UK	Maklin 2022/Shao 2024	neonatal carriage	UK_neonatal carriage	metagenomic assemblies	include	include	2014-2017	NA
Deposited at https://zenodo.org/records/14000489	24211_3_9_clean_Escherichia_coli-SC11_ST127		K14	G2	G2	B2	PP11_CC127	NA	UK	Maklin 2022/Shao 2024	neonatal carriage	UK_neonatal carriage	metagenomic assemblies	include	include	2014-2017	NA
Deposited at https://zenodo.org/records/14000489	24211_4_16_clean_Escherichia_coli-SC73_ST156		Non G2-G3	likely G1-G4		B1	PP73_CC156	NA	UK	Maklin 2022/Shao 2024	neonatal carriage	UK_neonatal carriage	metagenomic assemblies	non-independent	non-independent	2014-2017	NA
Deposited at https://zenodo.org/records/14000489	24211_4_19_clean_Escherichia_coli-SC2_ST131		K5	G2	G2	B2	PP2_CC131	C1	UK	Maklin 2022/Shao 2024	neonatal carriage	UK_neonatal carriage	metagenomic assemblies	include	include	2014-2017	NA
Deposited at https://zenodo.org/records/14000489	24211_4_20_clean_Escherichia_coli-SC6_ST69		K54_K96	G3-A	G3	D	PP6_CC69	NA	UK	Maklin 2022/Shao 2024	neonatal carriage	UK_neonatal carriage	metagenomic assemblies	include	include	2014-2017	NA
Deposited at https://zenodo.org/records/14000489	24211_4_3_clean_Escherichia_coli-SC3_ST73		K5	G2	G2	B2	PP3_CC73	NA	UK	Maklin 2022/Shao 2024	neonatal carriage	UK_neonatal carriage	metagenomic assemblies	non-independent	non-independent	2014-2017	NA
Deposited at https://zenodo.org/records/14000489	24211_4_7_clean_Escherichia_coli-SC69_ST349		KL124	G2	G2	D	PP69_CC349	NA	UK	Maklin 2022/Shao 2024	neonatal carriage	UK_neonatal carriage	metagenomic assemblies	include	include	2014-2017	NA
Deposited at https://zenodo.org/records/14000489	24211_4_9_clean_Escherichia_coli-SC227_STnew_alleles		KL111	G2	G2	D	PP227_CCnew	NA	UK	Maklin 2022/Shao 2024	neonatal carriage	UK_neonatal carriage	metagenomic assemblies	include	include	2014-2017	NA
Deposited at https://zenodo.org/records/14000489	24211_5_10_clean_Escherichia_coli-SC9_ST12		K3	G3-A	G3	B2	PP9_CC12	NA	UK	Maklin 2022/Shao 2024	neonatal carriage	UK_neonatal carriage	metagenomic assemblies	include	include	2014-2017	NA
Deposited at https://zenodo.org/records/14000489	24211_5_11_clean_Escherichia_coli-SC9_ST12		K3	G3-A	G3	B2	PP9_CC12	NA	UK	Maklin 2022/Shao 2024	neonatal carriage	UK_neonatal carriage	metagenomic assemblies	non-independent	non-independent	2014-2017	NA
Deposited at https://zenodo.org/records/14000489	24211_5_3_clean_Escherichia_coli-SC77_ST409		Non G2-G3	likely G1-G4		A	PP77_CC409	NA	UK	Maklin 2022/Shao 2024	neonatal carriage	UK_neonatal carriage	metagenomic assemblies	include	include	2014-2017	NA
Deposited at https://zenodo.org/records/14000489	24211_5_4_clean_Escherichia_coli-SC175_ST1136		Non G2-G3	likely G1-G4		B1	PP175_CC1136	NA	UK	Maklin 2022/Shao 2024	neonatal carriage	UK_neonatal carriage	metagenomic assemblies	include	include	2014-2017	NA
Deposited at https://zenodo.org/records/14000489	24211_6_10_clean_Escherichia_coli-SC3_ST73		K5	G2	G2	B2	PP3_CC73	NA	UK	Maklin 2022/Shao 2024	neonatal carriage	UK_neonatal carriage	metagenomic assemblies	include	include	2014-2017	NA
Deposited at https://zenodo.org/records/14000489	24211_6_14_clean_Escherichia_coli-SC149_ST224		Non G2-G3	likely G1-G4		B1	PP149_CC224	NA	UK	Maklin 2022/Shao 2024	neonatal carriage	UK_neonatal carriage	metagenomic assemblies	include	include	2014-2017	NA
Deposited at https://zenodo.org/records/14000489	24211_6_17_clean_Escherichia_coli-SC4_ST10		Untypeable G2-G3	G2-G3	G2-G3	A	PP387_CC1065	NA	UK	Maklin 2022/Shao 2024	neonatal carriage	UK_neonatal carriage	metagenomic assemblies	include	include	2014-2017	NA
Deposited at https://zenodo.org/records/14000489	24211_6_18_clean_Escherichia_coli-SC4_ST10		Non G2-G3	likely G1-G4		A	PP4_CC10	NA	UK	Maklin 2022/Shao 2024	neonatal carriage	UK_neonatal carriage	metagenomic assemblies	include	include	2014-2017	NA
Deposited at https://zenodo.org/records/14000489	24211_6_19_clean_Escherichia_coli-SC3_ST73		KL111	G2	G2	B2	PP3_CC73	NA	UK	Maklin 2022/Shao 2024	neonatal carriage	UK_neonatal carriage	metagenomic assemblies	include	include	2014-2017	NA
Deposited at https://zenodo.org/records/14000489	24211_6_20_clean_Escherichia_coli-SC3_ST73		KL111	G2	G2	B2	PP3_CC73	NA	UK	Maklin 2022/Shao 2024	neonatal carriage	UK_neonatal carriage	metagenomic assemblies	non-independent	non-independent	2014-2017	NA
Deposited at https://zenodo.org/records/14000489	24211_6_4_clean_Escherichia_coli-SC4_ST10		KL121	G2	G2	A	PP4_CC10	NA	UK	Maklin 2022/Shao 2024	neonatal carriage	UK_neonatal carriage	metagenomic assemblies	include	include	2014-2017	NA
Deposited at https://zenodo.org/records/14000489	24211_6_6_clean_Escherichia_coli-SC3_ST73		K13_K23	G2	G2	B2	PP3_CC73	NA	UK	Maklin 2022/Shao 2024	neonatal carriage	UK_neonatal carriage	metagenomic assemblies	include	include	2014-2017	NA
Deposited at https://zenodo.org/records/14000489	24211_6_7_clean_Escherichia_coli-SC5_ST95		K1	G2	G2	B2	PP5_CC95	NA	UK	Maklin 2022/Shao 2024	neonatal carriage	UK_neonatal carriage	metagenomic assemblies	include	include	2014-2017	NA
Deposited at https://zenodo.org/records/14000489	24211_6_7_clean_Escherichia_coli-SC68_ST83		KL125	G2	G2	B2	PP68_CC83	NA	UK	Maklin 2022/Shao 2024	neonatal carriage	UK_neonatal carriage	metagenomic assemblies	include	include	2014-2017	NA
Deposited at https://zenodo.org/records/14000489	24211_7_11_clean_Escherichia_coli-SC281_ST1670		KL122	G2	G2	D	PP281_CC1670	NA	UK	Maklin 2022/Shao 2024	neonatal carriage	UK_neonatal carriage	metagenomic assemblies	include	include	2014-2017	NA
Deposited at https://zenodo.org/records/14000489	24211_7_12_clean_Escherichia_coli-SC65_ST399		Non G2-G3	likely G1-G4		A	PP65_CC399	NA	UK	Maklin 2022/Shao 2024	neonatal carriage	UK_neonatal carriage	metagenomic assemblies	include	include	2014-2017	NA
Deposited at https://zenodo.org/records/14000489	24211_7_13_clean_Escherichia_coli-SC6_ST69		K54_K96	G3-A	G3	D	PP6_CC69	NA	UK	Maklin 2022/Shao 2024	neonatal carriage	UK_neonatal carriage	metagenomic assemblies	include	include	2014-2017	NA
Deposited at https://zenodo.org/records/14000489	24211_7_13_clean_Escherichia_coli-SC96_ST4038		K3	G3-A	G3	B1	PP96_CC4038	NA	UK	Maklin 2022/Shao 2024	neonatal carriage	UK_neonatal carriage	metagenomic assemblies	include	include	2014-2017	NA
Deposited at https://zenodo.org/records/14000489	24211_7_15_clean_Escherichia_coli-SC18_ST141		K1	G2	G2	B2	PP18_CC141	NA	UK	Maklin 2022/Shao 2024	neonatal carriage	UK_neonatal carriage	metagenomic assemblies	non-independent	non-independent	2014-2017	NA
Deposited at https://zenodo.org/records/14000489	24211_7_16_clean_Escherichia_coli-SC69_ST349		K15	G2	G2	D	PP69_CC349	NA	UK	Maklin 2022/Shao 2024	neonatal carriage	UK_neonatal carriage	metagenomic assemblies	include	include	2014-2017	NA
Deposited at https://zenodo.org/records/14000489	24211_7_17_clean_Escherichia_coli-SC20_ST59		K1	G2	G2	F	PP20_CC59	NA	UK	Maklin 2022/Shao 2024	neonatal carriage	UK_neonatal carriage	metagenomic assemblies	include	include	2014-2017	NA
Deposited at https://zenodo.org/records/14000489	24211_7_19_clean_Escherichia_coli-SC17_ST58		Non G2-G3	likely G1-G4		B1	PP17_CC58	NA	UK	Maklin 2022/Shao 2024	neonatal carriage	UK_neonatal carriage	metagenomic assemblies	include	include	2014-2017	NA
Deposited at https://zenodo.org/records/14000489	24211_7_19_clean_Escherichia_coli-SC70_ST607		Non G2-G3	likely G1-G4		A	PP70_CC607	NA	UK	Maklin 2022/Shao 2024	neonatal carriage	UK_neonatal carriage	metagenomic assemblies	include	include	2014-2017	NA
Deposited at https://zenodo.org/records/14000489	24211_7_20_clean_Escherichia_coli-SC11_ST127		K14	G2	G2	B2	PP11_CC127	NA	UK	Maklin 2022/Shao 2024	neonatal carriage	UK_neonatal carriage	metagenomic assemblies	include	include	2014-2017	NA
Deposited at https://zenodo.org/records/14000489	24211_7_21_clean_Escherichia_coli-SC69_ST349		KL111	G2	G2	D	PP69_CC349	NA	UK	Maklin 2022/Shao 2024	neonatal carriage	UK_neonatal carriage	metagenomic assemblies	include	include	2014-2017	NA
Deposited at https://zenodo.org/records/14000489	24211_7_3_clean_Escherichia_coli-SC4_ST10		K1	G2	G2	A	PP4_CC10	NA	UK	Maklin 2022/Shao 2024	neonatal carriage	UK_neonatal carriage	metagenomic assemblies	include	include	2014-2017	NA
Deposited at https://zenodo.org/records/14000489	24211_7_4_clean_Escherichia_coli-SC22_ST398		Non G2-G3	likely G1-G4		A	PP22_CC398	NA	UK	Maklin 2022/Shao 2024	neonatal carriage	UK_neonatal carriage	metagenomic assemblies	include	include	2014-2017	NA
Deposited at https://zenodo.org/records/14000489	24211_7_4_clean_Escherichia_coli-SC4_ST10		Non G2-G3	likely G1-G4		A	PP4_CC10	NA	UK	Maklin 2022/Shao 2024	neonatal carriage	UK_neonatal carriage	metagenomic assemblies	include	include	2014-2017	NA
Deposited at https://zenodo.org/records/14000489	24211_7_4_clean_Escherichia_coli-SC6_ST69		K93	G2	G2	D	PP6_CC69	NA	UK	Maklin 2022/Shao 2024	neonatal carriage	UK_neonatal carriage	metagenomic assemblies	include	include	2014-2017	NA
Deposited at https://zenodo.org/records/14000489	24211_7_5_clean_Escherichia_coli-SC20_ST59		K1	G2	G2	F	PP20_CC59	NA	UK	Maklin 2022/Shao 2024	neonatal carriage	UK_neonatal carriage	metagenomic assemblies	include	include	2014-2017	NA
Deposited at https://zenodo.org/records/14000489	24211_7_6_clean_Escherichia_coli-SC6_ST69		K52	G2	G2	D	PP6_CC69	NA	UK	Maklin 2022/Shao 2024	neonatal carriage	UK_neonatal carriage	metagenomic assemblies	include	include	2014-2017	NA
Deposited at https://zenodo.org/records/14000489	24211_7_7_clean_Escherichia_coli-SC79_ST978		K16	G2	G2	B2	PP79_CC978	NA	UK	Maklin 2022/Shao 2024	neonatal carriage	UK_neonatal carriage	metagenomic assemblies	include	include	2014-2017	NA
Deposited at https://zenodo.org/records/14000489	24211_7_8_clean_Escherichia_coli-SC176_ST603		Non G2-G3	likely G1-G4		B1	PP176_CC603	NA	UK	Maklin 2022/Shao 2024	neonatal carriage	UK_neonatal carriage	metagenomic assemblies	include	include	2014-2017	NA
Deposited at https://zenodo.org/records/14000489	24211_7_8_clean_Escherichia_coli-SC46_ST746		Non G2-G3	likely G1-G4		A	PP446_CC746	NA	UK	Maklin 2022/Shao 2024	neonatal carriage	UK_neonatal carriage	metagenomic assemblies	include	include	2014-2017	NA
Deposited at https://zenodo.org/records/14000489	24211_7_8_clean_Escherichia_coli-SC4_ST10		K10	G3-A	G3	A	PP4_CC10	NA	UK	Maklin 2022/Shao 2024	neonatal carriage	UK_neonatal carriage	metagenomic assemblies	include	include	2014-2017	NA
Deposited at https://zenodo.org/records/14000489	24469_1_10_clean_Escherichia_coli-SC20_ST59		K1	G2	G2	F	PP20_CC59	NA	UK	Maklin 2022/Shao 2024	neonatal carriage	UK_neonatal carriage	metagenomic assemblies	include	include	2014-2017	NA
Deposited at https://zenodo.org/records/14000489	24469_1_11_clean_Escherichia_coli-SC18_ST141		K1	G2	G2	B2	PP18_CC141	NA	UK	Maklin 2022/Shao 2024	neonatal carriage	UK_neonatal carriage	metagenomic assemblies	include	include	2014-2017	NA
Deposited at https://zenodo.org/records/14000489	24469_1_12_clean_Escherichia_coli-SC11_ST127		K14	G2	G2	B2	PP387_CC1065	NA	UK	Maklin 2022/Shao 2024	neonatal carriage	UK_neonatal carriage	metagenomic assemblies	include	include	2014-2017	NA
Deposited at https://zenodo.org/records/14000489	24469_1_13_clean_Escherichia_coli-SC12_ST410		Non G2-G3	likely G1-G4		C	PP12_CC410	NA	UK	Maklin 2022/Shao 2024	neonatal carriage	UK_neonatal carriage	metagenomic assemblies	include	include	2014-2017	NA
Deposited at https://zenodo.org/records/14000489	24469_1_13_clean_Escherichia_coli-SC2_ST131		K16	G2	G2	B2	PP2_CC131	B	UK	Maklin 2022/Shao 2024	neonatal carriage	UK_neonatal carriage	metagenomic assemblies	include	include	2014-2017	NA
Deposited at https://zenodo.org/records/14000489	24469_1_13_clean_Escherichia_coli-SC373_ST10270		Non G2-G3	likely G1-G4		C	PP373_CC10270	NA	UK	Maklin 2022/Shao 2024	neonatal carriage	UK_neonatal carriage	metagenomic assemblies	non-independent	non-independent	2014-2017	NA
Deposited at https://zenodo.org/records/14000489	24469_1_15_clean_Escherichia_coli-SC24_ST443		Non G2-G3	likely G1-G4		B1	PP387_CC1065	NA	UK	Maklin 2022/Shao 2024	neonatal carriage	UK_neonatal carriage	metagenomic assemblies	include	include	2014-2017	NA
Deposited at https://zenodo.org/records/14000489	24469_1_15_clean_Escherichia_coli-SC75_ST940		Non G2-G3	likely G1-G4		B1	PP75_CC940	NA	UK	Maklin 2022/Shao 2024	neonatal carriage	UK_neonatal carriage	metagenomic assemblies	include	include	2014-2017	NA
Deposited at https://zenodo.org/records/14000489	24469_1_19_clean_Escherichia_coli-SC12_ST410		Non G2-G3	likely G1-G4		C	PP12_CC410	NA	UK	Maklin 2022/Shao 2024	neonatal carriage	UK_neonatal carriage	metagenomic assemblies	include	include	2014-2017	NA
Deposited at https://zenodo.org/records/14000489	24469_1_20_clean_Escherichia_coli-SC2_ST131		K100	G2	G2	B2	PP2_CC131	A	UK	Maklin 2022/Shao 2024	neonatal carriage	UK_neonatal carriage	metagenomic assemblies	include	include	2014-2017	NA
Deposited at https://zenodo.org/records/14000489	24469_1_21_clean_Escherichia_coli-SC4_ST10		K2	G2	G2	A	PP4_CC10	NA	UK	Maklin 2022/Shao 2024	neonatal carriage	UK_neonatal carriage	metagenomic assemblies	include	include	2014-2017	NA
Deposited at https://zenodo.org/records/14000489	24469_1_21_clean_Escherichia_coli-SC6_ST69		K15	G2	G2	D	PP6_CC69	NA	UK	Maklin 2022/Shao 2024	neonatal carriage	UK_neonatal carriage	metagenomic assemblies	include	include	2014-2017	NA
Deposited at https://zenodo.org/records/14000489	24469_1_23_clean_Escherichia_coli-SC165_ST1643		Non G2-G3	likely G1-G4		B2	PP165_CC1643	NA	UK	Maklin 2022/Shao 2024	neonatal carriage	UK_neonatal carriage	metagenomic assemblies	include	include	2014-2017	NA
Deposited at https://zenodo.org/records/14000489	24469_1_24_clean_Escherichia_coli-SC33_ST357		K1	G2	G2	B2	PP33_CC357	NA	UK	Maklin 2022/Shao 2024	neonatal carriage	UK_neonatal carriage	metagenomic assemblies	non-independent	non-independent	2014-2017	NA
Deposited at https://zenodo.org/records/14000489	24469_1_2_clean_Escherichia_coli-SC222_ST337		Non G2-G3	likely G1-G4		B1	PP222_CC337	NA	UK	Maklin 2022/Shao 2024	neonatal carriage	UK_neonatal carriage	metagenomic assemblies	include	include	2014-2017	NA
Deposited at https://zenodo.org/records/14000489	24469_1_3_clean_Escherichia_coli-SC6_ST69		KL110	G2-atypical	G2	D	PP6_CC69	NA	UK	Maklin 2022/Shao 2024	neonatal carriage	UK_neonatal carriage	metagenomic assemblies	include	include	2014-2017	NA
Deposited at https://zenodo.org/records/14000489	24469_1_4_clean_Escherichia_coli-SC123_ST1308		Non G2-G3	likely G1-G4		B1	PP123_CC1308	NA	UK	Maklin 2022/Shao 2024	neonatal carriage	UK_neonatal carriage	metagenomic assemblies	include	include	2014-2017	NA
Deposited at https://zenodo.org/records/14000489	24469_1_4_clean_Escherichia_coli-SC28_ST101		Non G2-G3	likely G1-G4		B1	PP28_CC101	NA	UK	Maklin 2022/Shao 2024	neonatal carriage	UK_neonatal carriage	metagenomic assemblies	non-independent	non-independent	2014-2017	NA
Deposited at https://zenodo.org/records/14000489	24469_1_4_clean_Escherichia_coli-SC34_ST641		Non G2-G3	likely G1-G4		B1	PP34_CC641	NA	UK	Maklin 2022/Shao 2024	neonatal carriage	UK_neonatal carriage	metagenomic assemblies	non-independent	non-independent	2014-2017	NA
Deposited at https://zenodo.org/records/14000489	24469_1_5_clean_Escherichia_coli-SC145_ST1170		KL120	G2	G2	B2	PP145_CC1170	NA	UK	Maklin 2022/Shao 2024	neonatal carriage	UK_neonatal carriage	metagenomic assemblies	include	include	2014-2017	NA
Deposited at https://zenodo.org/records/14000489	24469_1_5_clean_Escherichia_coli-SC6_ST69		K52	G2	G2	D	PP6_CC69	NA	UK	Maklin 2022/Shao 2024	neonatal carriage	UK_neonatal carriage	metagenomic assemblies	non-independent	non-independent	2014-2017	NA
Deposited at https://zenodo.org/records/14000489	24469_1_6_clean_Escherichia_coli-SC44_ST200		Non G2-G3	likely G1-G4		B1	PP44_CC200	NA	UK	Maklin 2022/Shao 2024	neonatal carriage	UK_neonatal carriage	metagenomic assemblies	include	include	2014-2017	NA
Deposited at https://zenodo.org/records/14000489	24469_1_7_clean_Escherichia_coli-SC5_ST95		K1	G2	G2	B2	PP5_CC95	NA	UK	Maklin 2022/Shao 2024	neonatal carriage	UK_neonatal carriage	metagenomic assemblies	include	include	2014-2017	NA
Deposited at https://zenodo.org/records/14000489	24469_1_8_clean_Escherichia_coli-SC12_ST410		Non G2-G3	likely G1-G4		C	PP12_CC410	NA	UK	Maklin 2022/Shao 2024	neonatal carriage	UK_neonatal carriage	metagenomic assemblies	include	include	2014-2017	NA
Deposited at https://zenodo.org/records/14000489	24469_1_8_clean_Escherichia_coli-SC27_ST328		Non G2-G3	likely G1-G4		B1	PP27_CC328	NA	UK	Maklin 2022/Shao 2024	neonatal carriage	UK_neonatal carriage	metagenomic assemblies	include	include	2014-2017	NA
Deposited at https://zenodo.org/records/14000489	24469_1_8_clean_Escherichia_coli-SC3_ST73		K5	G2	G2	B2	PP3_CC73	NA	UK	Maklin 2022/Shao 2024	neonatal carriage	UK_neonatal carriage	metagenomic assemblies	include	include	2014-2017	NA
Deposited at https://zenodo.org/records/14000489	24469_2_11_clean_Escherichia_coli-SC77_ST409		Non G2-G3	likely G1-G4		A	PP77_CC409	NA	UK	Maklin 2022/Shao 2024	neonatal carriage	UK_neonatal carriage	metagenomic assemblies	include	include	2014-2017	NA
Deposited at https://zenodo.org/records/14000489	24469_2_12_clean_Escherichia_coli-SC3_ST73		K5	G2	G2	B2	PP3_CC73	NA	UK	Maklin 2022/Shao 2024	neonatal carriage	UK_neonatal carriage	metagenomic assemblies	non-independent	non-independent	2014-2017	NA
Deposited at https://zenodo.org/records/14000489	24469_2_13_clean_Escherichia_coli-SC18_ST141		K1	G2	G2	B2	PP18_CC141	NA	UK	Maklin 2022/Shao 2024	neonatal carriage	UK_neonatal carriage	metagenomic assemblies	include	include	2014-2017	NA
Deposited at https://zenodo.org/records/14000489	24469_2_14_clean_Escherichia_coli-SC50_ST457		K53	G2	G2	F	PP50_CC457	NA	UK	Maklin 2022/Shao 2024	neonatal carriage	UK_neonatal carriage	metagenomic assemblies	include	include	2014-2017	NA
Deposited at https://zenodo.org/records/14000489	24469_2_14_clean_Escherichia_coli-SC8_ST1193		K1	G2	G2	B2	PP387_CC1065	NA	UK	Maklin 2022/Shao 2024	neonatal carriage	UK_neonatal carriage	metagenomic assemblies	include	include	2014-2017	NA
Deposited at https://zenodo.org/records/14000489	24469_2_15_clean_Escherichia_coli-SC3_ST73		Untypeable G2-G3	G2-G3	G2-G3	B2	PP3_CC73	NA	UK	Maklin 2022/Shao 2024	neonatal carriage	UK_neonatal carriage	metagenomic assemblies	include	include	2014-2017	NA
Deposited at https://zenodo.org/records/14000489	24469_2_15_clean_Escherichia_coli-SC45_ST297		K52	G2	G2	B1	PP45_CC297	NA	UK	Maklin 2022/Shao 2024	neonatal carriage	UK_neonatal carriage	metagenomic assemblies	include	include	2014-2017	NA
Deposited at https://zenodo.org/records/14000489	24469_2_15_clean_Escherichia_coli-SC4_ST10		Non G2-G3	likely G1-G4		A	PP4_CC10	NA	UK	Maklin 2022/Shao 2024	neonatal carriage	UK_neonatal carriage	metagenomic assemblies	non-independent	non-independent	2014-2017	NA
Deposited at https://zenodo.org/records/14000489	24469_2_17_clean_Escherichia_coli-SC18_ST141		K7	G2	G2	B2	PP18_CC141	NA	UK	Maklin 2022/Shao 2024	neonatal carriage	UK_neonatal carriage	metagenomic assemblies	include	include	2014-2017	NA
Deposited at https://zenodo.org/records/14000489	24469_2_17_clean_Escherichia_coli-SC4_ST10		Untypeable G2-G3	G2-G3	G2-G3	A	PP4_CC10	NA	UK	Maklin 2022/Shao 2024	neonatal carriage	UK_neonatal carriage	metagenomic assemblies	include	include	2014-2017	NA
Deposited at https://zenodo.org/records/14000489	24469_2_18_clean_Escherichia_coli-SC18_ST141		K1	G2	G2	B2	PP18_CC141	NA	UK	Maklin 2022/Shao 2024	neonatal carriage	UK_neonatal carriage	metagenomic assemblies	non-independent	non-independent	2014-2017	NA
Deposited at https://zenodo.org/records/14000489	24469_2_18_clean_Escherichia_coli-SC8_ST1193		KL113	G2	G2	B2	PP8_CC1193	NA	UK	Maklin 2022/Shao 2024	neonatal carriage	UK_neonatal carriage	metagenomic assemblies	include	include	2014-2017	NA
Deposited at https://zenodo.org/records/14000489	24469_2_19_clean_Escherichia_coli-SC17_ST58		Non G2-G3	likely G1-G4		B1	PP387_CC1065	NA	UK	Maklin 2022/Shao 2024	neonatal carriage	UK_neonatal carriage	metagenomic assemblies	include	include	2014-2017	NA
Deposited at https://zenodo.org/records/14000489	24469_2_19_clean_Escherichia_coli-SC65_ST399		Non G2-G3	likely G1-G4		A	PP387_CC1065	NA	UK	Maklin 2022/Shao 2024	neonatal carriage	UK_neonatal carriage	metagenomic assemblies	non-independent	non-independent	2014-2017	NA
Deposited at https://zenodo.org/records/14000489	24469_2_1_clean_Escherichia_coli-SC15_ST648		K7	G2	G2	F	PP15_CC648	NA	UK	Maklin 2022/Shao 2024	neonatal carriage	UK_neonatal carriage	metagenomic assemblies	include	include	2014-2017	NA
Deposited at https://zenodo.org/records/14000489	24469_2_21_clean_Escherichia_coli-SC6_ST69		K24	G2	G2	D	PP6_CC69	NA	UK	Maklin 2022/Shao 2024	neonatal carriage	UK_neonatal carriage	metagenomic assemblies	include	include	2014-2017	NA
Deposited at https://zenodo.org/records/14000489	24469_2_22_clean_Escherichia_coli-SC3_ST73		KL145	G2	G2	B2	PP3_CC73	NA	UK	Maklin 2022/Shao 2024	neonatal carriage	UK_neonatal carriage	metagenomic assemblies	include	include	2014-2017	NA
Deposited at https://zenodo.org/records/14000489	24469_2_22_clean_Escherichia_coli-SC58_ST2773		Non G2-G3	likely G1-G4		B1	PP58_CC2773	NA	UK	Maklin 2022/Shao 2024	neonatal carriage	UK_neonatal carriage	metagenomic assemblies	include	include	2014-2017	NA
Deposited at https://zenodo.org/records/14000489	24469_2_22_clean_Escherichia_coli-SC5_ST95		K1	G2	G2	B2	PP5_CC95	NA	UK	Maklin 2022/Shao 2024	neonatal carriage	UK_neonatal carriage	metagenomic assemblies	include	include	2014-2017	NA
Deposited at https://zenodo.org/records/14000489	24469_2_23_clean_Escherichia_coli-SC182_ST1882		KL122	G2	G2	D	PP182_CC1882	NA	UK	Maklin 2022/Shao 2024	neonatal carriage	UK_neonatal carriage	metagenomic assemblies	include	include	2014-2017	NA
Deposited at https://zenodo.org/records/14000489	24469_2_24_clean_Escherichia_coli-SC65_ST399		Non G2-G3	likely G1-G4		A	PP65_CC399	NA	UK	Maklin 2022/Shao 2024	neonatal carriage	UK_neonatal carriage	metagenomic assemblies	include	include	2014-2017	NA
Deposited at https://zenodo.org/records/14000489	24469_2_2_clean_Escherichia_coli-SC53_ST448		Non G2-G3	likely G1-G4		B1	PP53_CC448	NA	UK	Maklin 2022/Shao 2024	neonatal carriage	UK_neonatal carriage	metagenomic assemblies	include	include	2014-2017	NA
Deposited at https://zenodo.org/records/14000489	24469_2_3_clean_Escherichia_coli-SC109_ST327		Non G2-G3	likely G1-G4		B1	PP109_CC327	NA	UK	Maklin 2022/Shao 2024	neonatal carriage	UK_neonatal carriage	metagenomic assemblies	include	include	2014-2017	NA
Deposited at https://zenodo.org/records/14000489	24469_2_3_clean_Escherichia_coli-SC12_ST410		Non G2-G3	likely G1-G4		C	PP12_CC410	NA	UK	Maklin 2022/Shao 2024	neonatal carriage	UK_neonatal carriage	metagenomic assemblies	include	include	2014-2017	NA
Deposited at https://zenodo.org/records/14000489	24469_2_3_clean_Escherichia_coli-SC147_ST2178		Non G2-G3	likely G1-G4		B1	PP147_CC2178	NA	UK	Maklin 2022/Shao 2024	neonatal carriage	UK_neonatal carriage	metagenomic assemblies	include	include	2014-2017	NA
Deposited at https://zenodo.org/records/14000489	24469_2_3_clean_Escherichia_coli-SC176_ST603		Non G2-G3	likely G1-G4		B1	PP176_CC603	NA	UK	Maklin 2022/Shao 2024	neonatal carriage	UK_neonatal carriage	metagenomic assemblies	include	include	2014-2017	NA
Deposited at https://zenodo.org/records/14000489	24469_2_3_clean_Escherichia_coli-SC177_ST1249		Non G2-G3	likely G1-G4		B1	PP177_CC1249	NA	UK	Maklin 2022/Shao 2024	neonatal carriage	UK_neonatal carriage	metagenomic assemblies	include	include	2014-2017	NA
Deposited at https://zenodo.org/records/14000489	24469_2_3_clean_Escherichia_coli-SC17_ST58		Non G2-G3	likely G1-G4		B1	PP17_CC58	NA	UK	Maklin 2022/Shao 2024	neonatal carriage	UK_neonatal carriage	metagenomic assemblies	include	include	2014-2017	NA
Deposited at https://zenodo.org/records/14000489	24469_2_3_clean_Escherichia_coli-SC19_ST33		Non G2-G3	likely G1-G4		B1	PP19_CC33	NA	UK	Maklin 2022/Shao 2024	neonatal carriage	UK_neonatal carriage	metagenomic assemblies	include	include	2014-2017	NA
Deposited at https://zenodo.org/records/14000489	24469_2_3_clean_Escherichia_coli-SC204_ST5419		Non G2-G3	likely G1-G4		B1	PP204_CC5419	NA	UK	Maklin 2022/Shao 2024	neonatal carriage	UK_neonatal carriage	metagenomic assemblies	include	include	2014-2017	NA
Deposited at https://zenodo.org/records/14000489	24469_2_3_clean_Escherichia_coli-SC228_ST2425		Non G2-G3	likely G1-G4		B1	PP228_CC2425	NA	UK	Maklin 2022/Shao 2024	neonatal carriage	UK_neonatal carriage	metagenomic assemblies	include	include	2014-2017	NA
Deposited at https://zenodo.org/records/14000489	24469_2_3_clean_Escherichia_coli-SC240_ST8579		Non G2-G3	likely G1-G4		B1	PP240_CC8579	NA	UK	Maklin 2022/Shao 2024	neonatal carriage	UK_neonatal carriage	metagenomic assemblies	include	include	2014-2017	NA
Deposited at https://zenodo.org/records/14000489	24469_2_3_clean_Escherichia_coli-SC24_ST443		Non G2-G3	likely G1-G4		B1	PP24_CC443	NA	UK	Maklin 2022/Shao 2024	neonatal carriage	UK_neonatal carriage	metagenomic assemblies	include	include	2014-2017	NA
Deposited at https://zenodo.org/records/14000489	24469_2_3_clean_Escherichia_coli-SC283_ST4198		Non G2-G3	likely G1-G4		B1	PP283_CC4198	NA	UK	Maklin 2022/Shao 2024	neonatal carriage	UK_neonatal carriage	metagenomic assemblies	include	include	2014-2017	NA
Deposited at https://zenodo.org/records/14000489	24469_2_3_clean_Escherichia_coli-SC28_ST101		Non G2-G3	likely G1-G4		B1	PP28_CC101	NA	UK	Maklin 2022/Shao 2024	neonatal carriage	UK_neonatal carriage	metagenomic assemblies	include	include	2014-2017	NA
Deposited at https://zenodo.org/records/14000489	24469_2_3_clean_Escherichia_coli-SC336_ST10283		Non G2-G3	likely G1-G4		B1	PP336_CC10283	NA	UK	Maklin 2022/Shao 2024	neonatal carriage	UK_neonatal carriage	metagenomic assemblies	include	include	2014-2017	NA
Deposited at https://zenodo.org/records/14000489	24469_2_3_clean_Escherichia_coli-SC380_ST5628		Non G2-G3	likely G1-G4		B1	PP380_CC5628	NA	UK	Maklin 2022/Shao 2024	neonatal carriage	UK_neonatal carriage	metagenomic assemblies	include	include	2014-2017	NA
Deposited at https://zenodo.org/records/14000489	24469_2_3_clean_Escherichia_coli-SC53_ST448		Non G2-G3	likely G1-G4		B1	PP53_CC448	NA	UK	Maklin 2022/Shao 2024	neonatal carriage	UK_neonatal carriage	metagenomic assemblies	include	include	2014-2017	NA
Deposited at https://zenodo.org/records/14000489	24469_2_3_clean_Escherichia_coli-SC87_ST937		Non G2-G3	likely G1-G4		B1	PP87_CC937	NA	UK	Maklin 2022/Shao 2024	neonatal carriage	UK_neonatal carriage	metagenomic assemblies	include	include	2014-2017	NA
Deposited at https://zenodo.org/records/14000489	24469_2_3_clean_Escherichia_coli-SC91_ST345		Non G2-G3	likely G1-G4		B1	PP91_CC345	NA	UK	Maklin 2022/Shao 2024	neonatal carriage	UK_neonatal carriage	metagenomic assemblies	include	include	2014-2017	NA
Deposited at https://zenodo.org/records/14000489	24469_2_3_clean_Escherichia_coli-SC96_ST4038		Non G2-G3	likely G1-G4		B1	PP96_CC4038	NA	UK	Maklin 2022/Shao 2024	neonatal carriage	UK_neonatal carriage	metagenomic assemblies	include	include	2014-2017	NA
Deposited at https://zenodo.org/records/14000489	24469_2_4_clean_Escherichia_coli-SC3_ST73		K5	G2	G2	B2	PP3_CC73	NA	UK	Maklin 2022/Shao 2024	neonatal carriage	UK_neonatal carriage	metagenomic assemblies	non-independent	non-independent	2014-2017	NA
Deposited at https://zenodo.org/records/14000489	24469_2_5_clean_Escherichia_coli-SC18_ST141		K1	G2	G2	B2	PP387_CC1065	NA	UK	Maklin 2022/Shao 2024	neonatal carriage	UK_neonatal carriage	metagenomic assemblies	include	include	2014-2017	NA
Deposited at https://zenodo.org/records/14000489	24469_2_7_clean_Escherichia_coli-SC3_ST73		K5	G2	G2	B2	PP3_CC73	NA	UK	Maklin 2022/Shao 2024	neonatal carriage	UK_neonatal carriage	metagenomic assemblies	include	include	2014-2017	NA
Deposited at https://zenodo.org/records/14000489	24469_3_11_clean_Escherichia_coli-SC11_ST127		K2	G2	G2	B2	PP11_CC127	NA	UK	Maklin 2022/Shao 2024	neonatal carriage	UK_neonatal carriage	metagenomic assemblies	include	include	2014-2017	NA
Deposited at https://zenodo.org/records/14000489	24469_3_15_clean_Escherichia_coli-SC2_ST131		K5	G2	G2	B2	PP2_CC131	C1	UK	Maklin 2022/Shao 2024	neonatal carriage	UK_neonatal carriage	metagenomic assemblies	non-independent	non-independent	2014-2017	NA
Deposited at https://zenodo.org/records/14000489	24469_3_15_clean_Escherichia_coli-SC81_ST13		Non G2-G3	likely G1-G4		B1	PPnovel_CC13	NA	UK	Maklin 2022/Shao 2024	neonatal carriage	UK_neonatal carriage	metagenomic assemblies	include	include	2014-2017	NA
Deposited at https://zenodo.org/records/14000489	24469_3_16_clean_Escherichia_coli-SC33_ST357		K1	G2	G2	B2	PP33_CC357	NA	UK	Maklin 2022/Shao 2024	neonatal carriage	UK_neonatal carriage	metagenomic assemblies	include	include	2014-2017	NA
Deposited at https://zenodo.org/records/14000489	24469_3_17_clean_Escherichia_coli-SC69_ST349		KL124	G2	G2	D	PP69_CC349	NA	UK	Maklin 2022/Shao 2024	neonatal carriage	UK_neonatal carriage	metagenomic assemblies	include	include	2014-2017	NA
Deposited at https://zenodo.org/records/14000489	24469_3_18_clean_Escherichia_coli-SC6_ST69		K52	G2	G2	D	PP6_CC69	NA	UK	Maklin 2022/Shao 2024	neonatal carriage	UK_neonatal carriage	metagenomic assemblies	include	include	2014-2017	NA
Deposited at https://zenodo.org/records/14000489	24469_3_19_clean_Escherichia_coli-SC147_ST2178		Non G2-G3	likely G1-G4		B1	PP147_CC2178	NA	UK	Maklin 2022/Shao 2024	neonatal carriage	UK_neonatal carriage	metagenomic assemblies	include	include	2014-2017	NA
Deposited at https://zenodo.org/records/14000489	24469_3_19_clean_Escherichia_coli-SC24_ST443		Non G2-G3	likely G1-G4		B1	PP24_CC443	NA	UK	Maklin 2022/Shao 2024	neonatal carriage	UK_neonatal carriage	metagenomic assemblies	include	include	2014-2017	NA
Deposited at https://zenodo.org/records/14000489	24469_3_19_clean_Escherichia_coli-SC28_ST101		Non G2-G3	likely G1-G4		B1	PP28_CC101	NA	UK	Maklin 2022/Shao 2024	neonatal carriage	UK_neonatal carriage	metagenomic assemblies	include	include	2014-2017	NA
Deposited at https://zenodo.org/records/14000489	24469_3_19_clean_Escherichia_coli-SC45_ST297		Non G2-G3	likely G1-G4		B1	PP45_CC297	NA	UK	Maklin 2022/Shao 2024	neonatal carriage	UK_neonatal carriage	metagenomic assemblies	include	include	2014-2017	NA
Deposited at https://zenodo.org/records/14000489	24469_3_19_clean_Escherichia_coli-SC55_ST906		Non G2-G3	likely G1-G4		B1	PP55_CC906	NA	UK	Maklin 2022/Shao 2024	neonatal carriage	UK_neonatal carriage	metagenomic assemblies	include	include	2014-2017	NA
Deposited at https://zenodo.org/records/14000489	24469_3_19_clean_Escherichia_coli-SC77_ST409		Non G2-G3	likely G1-G4		A	PP77_CC409	NA	UK	Maklin 2022/Shao 2024	neonatal carriage	UK_neonatal carriage	metagenomic assemblies	include	include	2014-2017	NA
Deposited at https://zenodo.org/records/14000489	24469_3_19_clean_Escherichia_coli-SC99_ST1727		Non G2-G3	likely G1-G4		B1	PP99_CC1727	NA	UK	Maklin 2022/Shao 2024	neonatal carriage	UK_neonatal carriage	metagenomic assemblies	include	include	2014-2017	NA
Deposited at https://zenodo.org/records/14000489	24469_3_1_clean_Escherichia_coli-SC4_ST10		Non G2-G3	likely G1-G4		A	PP4_CC10	NA	UK	Maklin 2022/Shao 2024	neonatal carriage	UK_neonatal carriage	metagenomic assemblies	include	include	2014-2017	NA
Deposited at https://zenodo.org/records/14000489	24469_3_21_clean_Escherichia_coli-SC21_ST393		KL124	G2	G2	D	PP21_CC393	NA	UK	Maklin 2022/Shao 2024	neonatal carriage	UK_neonatal carriage	metagenomic assemblies	include	include	2014-2017	NA
Deposited at https://zenodo.org/records/14000489	24469_3_22_clean_Escherichia_coli-SC25_ST517		Non G2-G3	likely G1-G4		B1	PP25_CC517	NA	UK	Maklin 2022/Shao 2024	neonatal carriage	UK_neonatal carriage	metagenomic assemblies	include	include	2014-2017	NA
Deposited at https://zenodo.org/records/14000489	24469_3_23_clean_Escherichia_coli-SC227_STnew_alleles		KL111	G2	G2	D	PP227_CCnew	NA	UK	Maklin 2022/Shao 2024	neonatal carriage	UK_neonatal carriage	metagenomic assemblies	non-independent	non-independent	2014-2017	NA
Deposited at https://zenodo.org/records/14000489	24469_3_23_clean_Escherichia_coli-SC2_ST131		K2	G2	G2	B2	PP2_CC131	A	UK	Maklin 2022/Shao 2024	neonatal carriage	UK_neonatal carriage	metagenomic assemblies	include	include	2014-2017	NA
Deposited at https://zenodo.org/records/14000489	24469_3_23_clean_Escherichia_coli-SC77_ST409		K14	G2	G2	A	PP77_CC409	NA	UK	Maklin 2022/Shao 2024	neonatal carriage	UK_neonatal carriage	metagenomic assemblies	include	include	2014-2017	NA
Deposited at https://zenodo.org/records/14000489	24469_3_24_clean_Escherichia_coli-SC5_ST95		K1	G2	G2	B2	PP5_CC95	NA	UK	Maklin 2022/Shao 2024	neonatal carriage	UK_neonatal carriage	metagenomic assemblies	include	include	2014-2017	NA
Deposited at https://zenodo.org/records/14000489	24469_3_3_clean_Escherichia_coli-SC44_ST200		Non G2-G3	likely G1-G4		B1	PP44_CC200	NA	UK	Maklin 2022/Shao 2024	neonatal carriage	UK_neonatal carriage	metagenomic assemblies	include	include	2014-2017	NA
Deposited at https://zenodo.org/records/14000489	24469_3_4_clean_Escherichia_coli-SC8_ST1193		K5	G2	G2	B2	PP8_CC1193	NA	UK	Maklin 2022/Shao 2024	neonatal carriage	UK_neonatal carriage	metagenomic assemblies	non-independent	non-independent	2014-2017	NA
Deposited at https://zenodo.org/records/14000489	24469_3_6_clean_Escherichia_coli-SC16_ST38		KL115	G2	G2	D	PP16_CC38	NA	UK	Maklin 2022/Shao 2024	neonatal carriage	UK_neonatal carriage	metagenomic assemblies	include	include	2014-2017	NA
Deposited at https://zenodo.org/records/14000489	24469_3_6_clean_Escherichia_coli-SC17_ST58		Non G2-G3	likely G1-G4		B1	PP17_CC58	NA	UK	Maklin 2022/Shao 2024	neonatal carriage	UK_neonatal carriage	metagenomic assemblies	include	include	2014-2017	NA
Deposited at https://zenodo.org/records/14000489	24469_3_6_clean_Escherichia_coli-SC45_ST297		Non G2-G3	likely G1-G4		B1	PP17_CC58	NA	UK	Maklin 2022/Shao 2024	neonatal carriage	UK_neonatal carriage	metagenomic assemblies	include	include	2014-2017	NA
Deposited at https://zenodo.org/records/14000489	24469_3_7_clean_Escherichia_coli-SC34_ST641		Non G2-G3	likely G1-G4		B1	PP34_CC641	NA	UK	Maklin 2022/Shao 2024	neonatal carriage	UK_neonatal carriage	metagenomic assemblies	include	include	2014-2017	NA
Deposited at https://zenodo.org/records/14000489	24469_4_11_clean_Escherichia_coli-SC149_ST224		Non G2-G3	likely G1-G4		B1	PP149_CC224	NA	UK	Maklin 2022/Shao 2024	neonatal carriage	UK_neonatal carriage	metagenomic assemblies	non-independent	non-independent	2014-2017	NA
Deposited at https://zenodo.org/records/14000489	24469_4_12_clean_Escherichia_coli-SC16_ST38		K52	G2	G2	D	PP16_CC38	NA	UK	Maklin 2022/Shao 2024	neonatal carriage	UK_neonatal carriage	metagenomic assemblies	include	include	2014-2017	NA
Deposited at https://zenodo.org/records/14000489	24469_4_12_clean_Escherichia_coli-SC4_ST10		KL121	G2	G2	A	PP4_CC10	NA	UK	Maklin 2022/Shao 2024	neonatal carriage	UK_neonatal carriage	metagenomic assemblies	include	include	2014-2017	NA
Deposited at https://zenodo.org/records/14000489	24469_4_14_clean_Escherichia_coli-SC11_ST127		K14	G2	G2	B2	PP11_CC127	NA	UK	Maklin 2022/Shao 2024	neonatal carriage	UK_neonatal carriage	metagenomic assemblies	include	include	2014-2017	NA
Deposited at https://zenodo.org/records/14000489	24469_4_17_clean_Escherichia_coli-SC9_ST12		K3	G3-A	G3	B2	PP9_CC12	NA	UK	Maklin 2022/Shao 2024	neonatal carriage	UK_neonatal carriage	metagenomic assemblies	include	include	2014-2017	NA
Deposited at https://zenodo.org/records/14000489	24469_4_1_clean_Escherichia_coli-SC11_ST127		K2	G2	G2	B2	PP11_CC127	NA	UK	Maklin 2022/Shao 2024	neonatal carriage	UK_neonatal carriage	metagenomic assemblies	include	include	2014-2017	NA
Deposited at https://zenodo.org/records/14000489	24469_4_1_clean_Escherichia_coli-SC165_ST1643		Non G2-G3	likely G1-G4		B2	PP165_CC1643	NA	UK	Maklin 2022/Shao 2024	neonatal carriage	UK_neonatal carriage	metagenomic assemblies	include	include	2014-2017	NA
Deposited at https://zenodo.org/records/14000489	24469_4_20_clean_Escherichia_coli-SC6_ST69		K54_K96	G3-A	G3	D	PP6_CC69	NA	UK	Maklin 2022/Shao 2024	neonatal carriage	UK_neonatal carriage	metagenomic assemblies	non-independent	non-independent	2014-2017	NA
Deposited at https://zenodo.org/records/14000489	24469_4_22_clean_Escherichia_coli-SC69_ST349		KL124	G2	G2	D	PP69_CC349	NA	UK	Maklin 2022/Shao 2024	neonatal carriage	UK_neonatal carriage	metagenomic assemblies	include	include	2014-2017	NA
Deposited at https://zenodo.org/records/14000489	24469_4_22_clean_Escherichia_coli-SC73_ST156		Non G2-G3	likely G1-G4		B1	PP73_CC156	NA	UK	Maklin 2022/Shao 2024	neonatal carriage	UK_neonatal carriage	metagenomic assemblies	non-independent	non-independent	2014-2017	NA
Deposited at https://zenodo.org/records/14000489	24469_4_23_clean_Escherichia_coli-SC4_ST10		K5	G2	G2	A	PP4_CC10	NA	UK	Maklin 2022/Shao 2024	neonatal carriage	UK_neonatal carriage	metagenomic assemblies	non-independent	non-independent	2014-2017	NA
Deposited at https://zenodo.org/records/14000489	24469_4_23_clean_Escherichia_coli-SC89_ST542		KL127	G2	G2	A	PP4_CC10	NA	UK	Maklin 2022/Shao 2024	neonatal carriage	UK_neonatal carriage	metagenomic assemblies	include	include	2014-2017	NA
Deposited at https://zenodo.org/records/14000489	24469_4_24_clean_Escherichia_coli-SC121_ST452		KL116	G2	G2	B2	PP121_CC452	NA	UK	Maklin 2022/Shao 2024	neonatal carriage	UK_neonatal carriage	metagenomic assemblies	non-independent	non-independent	2014-2017	NA
Deposited at https://zenodo.org/records/14000489	24469_4_4_clean_Escherichia_coli-SC4_ST10		Non G2-G3	likely G1-G4		A	PP4_CC10	NA	UK	Maklin 2022/Shao 2024	neonatal carriage	UK_neonatal carriage	metagenomic assemblies	non-independent	non-independent	2014-2017	NA
Deposited at https://zenodo.org/records/14000489	24469_4_5_clean_Escherichia_coli-SC17_ST58		Non G2-G3	likely G1-G4		B1	PP17_CC58	NA	UK	Maklin 2022/Shao 2024	neonatal carriage	UK_neonatal carriage	metagenomic assemblies	non-independent	non-independent	2014-2017	NA
Deposited at https://zenodo.org/records/14000489	24469_4_6_clean_Escherichia_coli-SC18_ST141		K1	G2	G2	B2	PP18_CC141	NA	UK	Maklin 2022/Shao 2024	neonatal carriage	UK_neonatal carriage	metagenomic assemblies	non-independent	non-independent	2014-2017	NA
Deposited at https://zenodo.org/records/14000489	24469_4_7_clean_Escherichia_coli-SC4_ST10		Non G2-G3	likely G1-G4		A	PP4_CC10	NA	UK	Maklin 2022/Shao 2024	neonatal carriage	UK_neonatal carriage	metagenomic assemblies	non-independent	non-independent	2014-2017	NA
Deposited at https://zenodo.org/records/14000489	24469_5_13_clean_Escherichia_coli-SC2_ST131		K100	G2	G2	B2	PP2_CC131	A	UK	Maklin 2022/Shao 2024	neonatal carriage	UK_neonatal carriage	metagenomic assemblies	include	include	2014-2017	NA
Deposited at https://zenodo.org/records/14000489	24469_5_14_clean_Escherichia_coli-SC5_ST95		K1	G2	G2	B2	PP5_CC95	NA	UK	Maklin 2022/Shao 2024	neonatal carriage	UK_neonatal carriage	metagenomic assemblies	non-independent	non-independent	2014-2017	NA
Deposited at https://zenodo.org/records/14000489	24469_5_15_clean_Escherichia_coli-SC4_ST10		Untypeable G2-G3	G2-G3	G2-G3	A	PP4_CC10	NA	UK	Maklin 2022/Shao 2024	neonatal carriage	UK_neonatal carriage	metagenomic assemblies	non-independent	non-independent	2014-2017	NA
Deposited at https://zenodo.org/records/14000489	24469_5_16_clean_Escherichia_coli-SC5_ST95		K1	G2	G2	B2	PP5_CC95	NA	UK	Maklin 2022/Shao 2024	neonatal carriage	UK_neonatal carriage	metagenomic assemblies	non-independent	non-independent	2014-2017	NA
Deposited at https://zenodo.org/records/14000489	24469_5_17_clean_Escherichia_coli-SC61_ST91		K4	G2	G2	B2	PP61_CC91	NA	UK	Maklin 2022/Shao 2024	neonatal carriage	UK_neonatal carriage	metagenomic assemblies	include	include	2014-2017	NA
Deposited at https://zenodo.org/records/14000489	24469_5_19_clean_Escherichia_coli-SC182_ST1882		KL122	G2	G2	D	PP182_CC1882	NA	UK	Maklin 2022/Shao 2024	neonatal carriage	UK_neonatal carriage	metagenomic assemblies	non-independent	non-independent	2014-2017	NA
Deposited at https://zenodo.org/records/14000489	24469_5_20_clean_Escherichia_coli-SC65_ST399		Non G2-G3	likely G1-G4		A	PP65_CC399	NA	UK	Maklin 2022/Shao 2024	neonatal carriage	UK_neonatal carriage	metagenomic assemblies	include	include	2014-2017	NA
Deposited at https://zenodo.org/records/14000489	24469_5_20_clean_Escherichia_coli-SC70_ST607		Non G2-G3	likely G1-G4		A	PP70_CC607	NA	UK	Maklin 2022/Shao 2024	neonatal carriage	UK_neonatal carriage	metagenomic assemblies	include	include	2014-2017	NA
Deposited at https://zenodo.org/records/14000489	24469_5_21_clean_Escherichia_coli-SC34_ST641		Non G2-G3	likely G1-G4		B1	PP34_CC641	NA	UK	Maklin 2022/Shao 2024	neonatal carriage	UK_neonatal carriage	metagenomic assemblies	include	include	2014-2017	NA
Deposited at https://zenodo.org/records/14000489	24469_5_21_clean_Escherichia_coli-SC73_ST156		Non G2-G3	likely G1-G4		B1	PP73_CC156	NA	UK	Maklin 2022/Shao 2024	neonatal carriage	UK_neonatal carriage	metagenomic assemblies	non-independent	non-independent	2014-2017	NA
Deposited at https://zenodo.org/records/14000489	24469_5_22_clean_Escherichia_coli-SC91_ST345		Non G2-G3	likely G1-G4		B1	PP91_CC345	NA	UK	Maklin 2022/Shao 2024	neonatal carriage	UK_neonatal carriage	metagenomic assemblies	include	include	2014-2017	NA
Deposited at https://zenodo.org/records/14000489	24469_5_23_clean_Escherichia_coli-SC22_ST398		Non G2-G3	likely G1-G4		A	PP22_CC398	NA	UK	Maklin 2022/Shao 2024	neonatal carriage	UK_neonatal carriage	metagenomic assemblies	include	include	2014-2017	NA
Deposited at https://zenodo.org/records/14000489	24469_5_23_clean_Escherichia_coli-SC28_ST101		Non G2-G3	likely G1-G4		B1	PP387_CC1065	NA	UK	Maklin 2022/Shao 2024	neonatal carriage	UK_neonatal carriage	metagenomic assemblies	include	include	2014-2017	NA
Deposited at https://zenodo.org/records/14000489	24469_5_23_clean_Escherichia_coli-SC2_ST131		KL130	G2	G2	B2	PP2_CC131	B	UK	Maklin 2022/Shao 2024	neonatal carriage	UK_neonatal carriage	metagenomic assemblies	include	include	2014-2017	NA
Deposited at https://zenodo.org/records/14000489	24469_5_23_clean_Escherichia_coli-SC4_ST10		Non G2-G3	likely G1-G4		A	PP4_CC10	NA	UK	Maklin 2022/Shao 2024	neonatal carriage	UK_neonatal carriage	metagenomic assemblies	include	include	2014-2017	NA
Deposited at https://zenodo.org/records/14000489	24469_5_24_clean_Escherichia_coli-SC16_ST38		K2	G2	G2	D	PP16_CC38	NA	UK	Maklin 2022/Shao 2024	neonatal carriage	UK_neonatal carriage	metagenomic assemblies	include	include	2014-2017	NA
Deposited at https://zenodo.org/records/14000489	24469_5_24_clean_Escherichia_coli-SC65_ST399		K2	G2	G2	A	PP65_CC399	NA	UK	Maklin 2022/Shao 2024	neonatal carriage	UK_neonatal carriage	metagenomic assemblies	include	include	2014-2017	NA
Deposited at https://zenodo.org/records/14000489	24469_5_2_clean_Escherichia_coli-SC77_ST409		Non G2-G3	likely G1-G4		A	PP77_CC409	NA	UK	Maklin 2022/Shao 2024	neonatal carriage	UK_neonatal carriage	metagenomic assemblies	non-independent	non-independent	2014-2017	NA
Deposited at https://zenodo.org/records/14000489	24469_5_3_clean_Escherichia_coli-SC6_ST69		K54_K96	G3-A	G3	D	PP6_CC69	NA	UK	Maklin 2022/Shao 2024	neonatal carriage	UK_neonatal carriage	metagenomic assemblies	non-independent	non-independent	2014-2017	NA
Deposited at https://zenodo.org/records/14000489	24469_5_5_clean_Escherichia_coli-SC5_ST95		K1	G2	G2	B2	PP5_CC95	NA	UK	Maklin 2022/Shao 2024	neonatal carriage	UK_neonatal carriage	metagenomic assemblies	non-independent	non-independent	2014-2017	NA
Deposited at https://zenodo.org/records/14000489	24469_5_7_clean_Escherichia_coli-SC11_ST127		KL114	G2	G2	B2	PP11_CC127	NA	UK	Maklin 2022/Shao 2024	neonatal carriage	UK_neonatal carriage	metagenomic assemblies	include	include	2014-2017	NA
Deposited at https://zenodo.org/records/14000489	24469_5_7_clean_Escherichia_coli-SC77_ST409		Non G2-G3	likely G1-G4		A	PP77_CC409	NA	UK	Maklin 2022/Shao 2024	neonatal carriage	UK_neonatal carriage	metagenomic assemblies	include	include	2014-2017	NA
Deposited at https://zenodo.org/records/14000489	24469_6_10_clean_Escherichia_coli-SC43_ST206		Non G2-G3	likely G1-G4		A	PP43_CC206	NA	UK	Maklin 2022/Shao 2024	neonatal carriage	UK_neonatal carriage	metagenomic assemblies	include	include	2014-2017	NA
Deposited at https://zenodo.org/records/14000489	24469_6_12_clean_Escherichia_coli-SC2_ST131		K1	G2	G2	B2	PP2_CC131	B	UK	Maklin 2022/Shao 2024	neonatal carriage	UK_neonatal carriage	metagenomic assemblies	include	include	2014-2017	NA
Deposited at https://zenodo.org/records/14000489	24469_6_12_clean_Escherichia_coli-SC3_ST73		K13_K23	G2	G2	B2	PP3_CC73	NA	UK	Maklin 2022/Shao 2024	neonatal carriage	UK_neonatal carriage	metagenomic assemblies	non-independent	non-independent	2014-2017	NA
Deposited at https://zenodo.org/records/14000489	24469_6_14_clean_Escherichia_coli-SC4_ST10		KL121	G2	G2	A	PP4_CC10	NA	UK	Maklin 2022/Shao 2024	neonatal carriage	UK_neonatal carriage	metagenomic assemblies	non-independent	non-independent	2014-2017	NA
Deposited at https://zenodo.org/records/14000489	24469_6_15_clean_Escherichia_coli-SC20_ST59		K1	G2	G2	F	PP20_CC59	NA	UK	Maklin 2022/Shao 2024	neonatal carriage	UK_neonatal carriage	metagenomic assemblies	non-independent	non-independent	2014-2017	NA
Deposited at https://zenodo.org/records/14000489	24469_6_15_clean_Escherichia_coli-SC27_ST328		Non G2-G3	likely G1-G4		B1	PP27_CC328	NA	UK	Maklin 2022/Shao 2024	neonatal carriage	UK_neonatal carriage	metagenomic assemblies	include	include	2014-2017	NA
Deposited at https://zenodo.org/records/14000489	24469_6_18_clean_Escherichia_coli-SC2_ST131		K100	G2	G2	B2	PP2_CC131	A	UK	Maklin 2022/Shao 2024	neonatal carriage	UK_neonatal carriage	metagenomic assemblies	include	include	2014-2017	NA
Deposited at https://zenodo.org/records/14000489	24469_6_19_clean_Escherichia_coli-SC67_ST381		Non G2-G3	likely G1-G4		B1	PP67_CC381	NA	UK	Maklin 2022/Shao 2024	neonatal carriage	UK_neonatal carriage	metagenomic assemblies	include	include	2014-2017	NA
Deposited at https://zenodo.org/records/14000489	24469_6_1_clean_Escherichia_coli-SC11_ST127		K14	G2	G2	B2	PP11_CC127	NA	UK	Maklin 2022/Shao 2024	neonatal carriage	UK_neonatal carriage	metagenomic assemblies	non-independent	non-independent	2014-2017	NA
Deposited at https://zenodo.org/records/14000489	24469_6_20_clean_Escherichia_coli-SC102_ST973		KL126	G2	G2	D	PP102_CC973	NA	UK	Maklin 2022/Shao 2024	neonatal carriage	UK_neonatal carriage	metagenomic assemblies	include	include	2014-2017	NA
Deposited at https://zenodo.org/records/14000489	24469_6_22_clean_Escherichia_coli-SC3_ST73		K5	G2	G2	B2	PP3_CC73	NA	UK	Maklin 2022/Shao 2024	neonatal carriage	UK_neonatal carriage	metagenomic assemblies	include	include	2014-2017	NA
Deposited at https://zenodo.org/records/14000489	24469_6_22_clean_Escherichia_coli-SC43_ST206		Non G2-G3	likely G1-G4		A	PP43_CC206	NA	UK	Maklin 2022/Shao 2024	neonatal carriage	UK_neonatal carriage	metagenomic assemblies	include	include	2014-2017	NA
Deposited at https://zenodo.org/records/14000489	24469_6_24_clean_Escherichia_coli-SC24_ST443		Non G2-G3	likely G1-G4		B1	PP24_CC443	NA	UK	Maklin 2022/Shao 2024	neonatal carriage	UK_neonatal carriage	metagenomic assemblies	include	include	2014-2017	NA
Deposited at https://zenodo.org/records/14000489	24469_6_24_clean_Escherichia_coli-SC4_ST10		Non G2-G3	likely G1-G4		A	PP4_CC10	NA	UK	Maklin 2022/Shao 2024	neonatal carriage	UK_neonatal carriage	metagenomic assemblies	include	include	2014-2017	NA
Deposited at https://zenodo.org/records/14000489	24469_6_2_clean_Escherichia_coli-SC16_ST38		K2	G2	G2	D	PP16_CC38	NA	UK	Maklin 2022/Shao 2024	neonatal carriage	UK_neonatal carriage	metagenomic assemblies	include	include	2014-2017	NA
Deposited at https://zenodo.org/records/14000489	24469_6_2_clean_Escherichia_coli-SC5_ST95		K1	G2	G2	B2	PP5_CC95	NA	UK	Maklin 2022/Shao 2024	neonatal carriage	UK_neonatal carriage	metagenomic assemblies	include	include	2014-2017	NA
Deposited at https://zenodo.org/records/14000489	24469_6_2_clean_Escherichia_coli-SC6_ST69		K54_K96	G3-A	G3	D	PP6_CC69	NA	UK	Maklin 2022/Shao 2024	neonatal carriage	UK_neonatal carriage	metagenomic assemblies	include	include	2014-2017	NA
Deposited at https://zenodo.org/records/14000489	24469_6_3_clean_Escherichia_coli-SC12_ST410		Non G2-G3	likely G1-G4		C	PP12_CC410	NA	UK	Maklin 2022/Shao 2024	neonatal carriage	UK_neonatal carriage	metagenomic assemblies	non-independent	non-independent	2014-2017	NA
Deposited at https://zenodo.org/records/14000489	24469_6_3_clean_Escherichia_coli-SC2_ST131		K16	G2	G2	B2	PP2_CC131	B	UK	Maklin 2022/Shao 2024	neonatal carriage	UK_neonatal carriage	metagenomic assemblies	non-independent	non-independent	2014-2017	NA
Deposited at https://zenodo.org/records/14000489	24469_6_3_clean_Escherichia_coli-SC373_ST10270		Non G2-G3	likely G1-G4		C	PP373_CC10270	NA	UK	Maklin 2022/Shao 2024	neonatal carriage	UK_neonatal carriage	metagenomic assemblies	non-independent	non-independent	2014-2017	NA
Deposited at https://zenodo.org/records/14000489	24469_6_5_clean_Escherichia_coli-SC17_ST58		Non G2-G3	likely G1-G4		B1	PP17_CC58	NA	UK	Maklin 2022/Shao 2024	neonatal carriage	UK_neonatal carriage	metagenomic assemblies	include	include	2014-2017	NA
Deposited at https://zenodo.org/records/14000489	24469_6_5_clean_Escherichia_coli-SC42_ST678		Non G2-G3	likely G1-G4		B1	PP42_CC678	NA	UK	Maklin 2022/Shao 2024	neonatal carriage	UK_neonatal carriage	metagenomic assemblies	include	include	2014-2017	NA
Deposited at https://zenodo.org/records/14000489	24469_6_5_clean_Escherichia_coli-SC4_ST10		Non G2-G3	likely G1-G4		A	PP4_CC10	NA	UK	Maklin 2022/Shao 2024	neonatal carriage	UK_neonatal carriage	metagenomic assemblies	include	include	2014-2017	NA
Deposited at https://zenodo.org/records/14000489	24469_6_6_clean_Escherichia_coli-SC15_ST648		K7	G2	G2	F	PP15_CC648	NA	UK	Maklin 2022/Shao 2024	neonatal carriage	UK_neonatal carriage	metagenomic assemblies	include	include	2014-2017	NA
Deposited at https://zenodo.org/records/14000489	24469_6_6_clean_Escherichia_coli-SC329_ST6446		Non G2-G3	likely G1-G4		A	PP329_CC6446	NA	UK	Maklin 2022/Shao 2024	neonatal carriage	UK_neonatal carriage	metagenomic assemblies	include	include	2014-2017	NA
Deposited at https://zenodo.org/records/14000489	24469_6_6_clean_Escherichia_coli-SC9_ST12		K3	G3-A	G3	B2	PP9_CC12	NA	UK	Maklin 2022/Shao 2024	neonatal carriage	UK_neonatal carriage	metagenomic assemblies	include	include	2014-2017	NA
Deposited at https://zenodo.org/records/14000489	24469_6_7_clean_Escherichia_coli-SC16_ST38		KL113	G2	G2	D	PP16_CC38	NA	UK	Maklin 2022/Shao 2024	neonatal carriage	UK_neonatal carriage	metagenomic assemblies	include	include	2014-2017	NA
Deposited at https://zenodo.org/records/14000489	24469_6_7_clean_Escherichia_coli-SC33_ST357		K1	G2	G2	B2	PP33_CC357	NA	UK	Maklin 2022/Shao 2024	neonatal carriage	UK_neonatal carriage	metagenomic assemblies	include	include	2014-2017	NA
Deposited at https://zenodo.org/records/14000489	24469_6_7_clean_Escherichia_coli-SC9_ST12		Untypeable G2-G3	G2-G3	G2-G3	B2	PP9_CC12	NA	UK	Maklin 2022/Shao 2024	neonatal carriage	UK_neonatal carriage	metagenomic assemblies	include	include	2014-2017	NA
Deposited at https://zenodo.org/records/14000489	24469_6_8_clean_Escherichia_coli-SC9_ST12		K12	G2	G2	B2	PP9_CC12	NA	UK	Maklin 2022/Shao 2024	neonatal carriage	UK_neonatal carriage	metagenomic assemblies	include	include	2014-2017	NA
Deposited at https://zenodo.org/records/14000489	24469_6_9_clean_Escherichia_coli-SC69_ST349		KL124	G2	G2	D	PP69_CC349	NA	UK	Maklin 2022/Shao 2024	neonatal carriage	UK_neonatal carriage	metagenomic assemblies	include	include	2014-2017	NA
Deposited at https://zenodo.org/records/14000489	24469_7_10_clean_Escherichia_coli-SC65_ST399		KL129	G2	G2	A	PP65_CC399	NA	UK	Maklin 2022/Shao 2024	neonatal carriage	UK_neonatal carriage	metagenomic assemblies	include	include	2014-2017	NA
Deposited at https://zenodo.org/records/14000489	24469_7_10_clean_Escherichia_coli-SC6_ST69		K4	G2	G2	D	PP6_CC69	NA	UK	Maklin 2022/Shao 2024	neonatal carriage	UK_neonatal carriage	metagenomic assemblies	include	include	2014-2017	NA
Deposited at https://zenodo.org/records/14000489	24469_7_11_clean_Escherichia_coli-SC50_ST457		K53	G2	G2	F	PP50_CC457	NA	UK	Maklin 2022/Shao 2024	neonatal carriage	UK_neonatal carriage	metagenomic assemblies	include	include	2014-2017	NA
Deposited at https://zenodo.org/records/14000489	24469_7_13_clean_Escherichia_coli-SC109_ST327		Non G2-G3	likely G1-G4		B1	PP109_CC327	NA	UK	Maklin 2022/Shao 2024	neonatal carriage	UK_neonatal carriage	metagenomic assemblies	include	include	2014-2017	NA
Deposited at https://zenodo.org/records/14000489	24469_7_13_clean_Escherichia_coli-SC167_ST68		KL113	G2	G2	D	PP167_CC68	NA	UK	Maklin 2022/Shao 2024	neonatal carriage	UK_neonatal carriage	metagenomic assemblies	non-independent	non-independent	2014-2017	NA
Deposited at https://zenodo.org/records/14000489	24469_7_14_clean_Escherichia_coli-SC4_ST10		Non G2-G3	likely G1-G4		A	PP4_CC10	NA	UK	Maklin 2022/Shao 2024	neonatal carriage	UK_neonatal carriage	metagenomic assemblies	include	include	2014-2017	NA
Deposited at https://zenodo.org/records/14000489	24469_7_15_clean_Escherichia_coli-SC16_ST38		KL116	G2	G2	D	PP16_CC38	NA	UK	Maklin 2022/Shao 2024	neonatal carriage	UK_neonatal carriage	metagenomic assemblies	include	include	2014-2017	NA
Deposited at https://zenodo.org/records/14000489	24469_7_15_clean_Escherichia_coli-SC3_ST73		K5	G2	G2	B2	PP3_CC73	NA	UK	Maklin 2022/Shao 2024	neonatal carriage	UK_neonatal carriage	metagenomic assemblies	include	include	2014-2017	NA
Deposited at https://zenodo.org/records/14000489	24469_7_16_clean_Escherichia_coli-SC3_ST73		K5	G2	G2	B2	PP3_CC73	NA	UK	Maklin 2022/Shao 2024	neonatal carriage	UK_neonatal carriage	metagenomic assemblies	include	include	2014-2017	NA
Deposited at https://zenodo.org/records/14000489	24469_7_19_clean_Escherichia_coli-SC61_ST91		K4	G2	G2	B2	PP61_CC91	NA	UK	Maklin 2022/Shao 2024	neonatal carriage	UK_neonatal carriage	metagenomic assemblies	include	include	2014-2017	NA
Deposited at https://zenodo.org/records/14000489	24469_7_20_clean_Escherichia_coli-SC2_ST131		Non G2-G3	likely G1-G4		B2	PP2_CC131	C1	UK	Maklin 2022/Shao 2024	neonatal carriage	UK_neonatal carriage	metagenomic assemblies	include	include	2014-2017	NA
Deposited at https://zenodo.org/records/14000489	24469_7_21_clean_Escherichia_coli-SC28_ST101		K82	G2	G2	B1	PP28_CC101	NA	UK	Maklin 2022/Shao 2024	neonatal carriage	UK_neonatal carriage	metagenomic assemblies	include	include	2014-2017	NA
Deposited at https://zenodo.org/records/14000489	24469_7_21_clean_Escherichia_coli-SC44_ST200		K82	G2	G2	B1	PP44_CC200	NA	UK	Maklin 2022/Shao 2024	neonatal carriage	UK_neonatal carriage	metagenomic assemblies	include	include	2014-2017	NA
Deposited at https://zenodo.org/records/14000489	24469_7_21_clean_Escherichia_coli-SC4_ST10		Non G2-G3	likely G1-G4		A	PP4_CC10	NA	UK	Maklin 2022/Shao 2024	neonatal carriage	UK_neonatal carriage	metagenomic assemblies	include	include	2014-2017	NA
Deposited at https://zenodo.org/records/14000489	24469_7_21_clean_Escherichia_coli-SC58_ST2773		K82	G2	G2	B1	PP58_CC2773	NA	UK	Maklin 2022/Shao 2024	neonatal carriage	UK_neonatal carriage	metagenomic assemblies	include	include	2014-2017	NA
Deposited at https://zenodo.org/records/14000489	24469_7_22_clean_Escherichia_coli-SC141_ST6260		Non G2-G3	likely G1-G4		B1	PP141_CC6260	NA	UK	Maklin 2022/Shao 2024	neonatal carriage	UK_neonatal carriage	metagenomic assemblies	include	include	2014-2017	NA
Deposited at https://zenodo.org/records/14000489	24469_7_22_clean_Escherichia_coli-SC17_ST58		Non G2-G3	likely G1-G4		B1	PP17_CC58	NA	UK	Maklin 2022/Shao 2024	neonatal carriage	UK_neonatal carriage	metagenomic assemblies	include	include	2014-2017	NA
Deposited at https://zenodo.org/records/14000489	24469_7_22_clean_Escherichia_coli-SC3_ST73		K13_K23	G2	G2	B2	PP3_CC73	NA	UK	Maklin 2022/Shao 2024	neonatal carriage	UK_neonatal carriage	metagenomic assemblies	include	include	2014-2017	NA
Deposited at https://zenodo.org/records/14000489	24469_7_22_clean_Escherichia_coli-SC4_ST10		Non G2-G3	likely G1-G4		A	PP387_CC1065	NA	UK	Maklin 2022/Shao 2024	neonatal carriage	UK_neonatal carriage	metagenomic assemblies	include	include	2014-2017	NA
Deposited at https://zenodo.org/records/14000489	24469_7_22_clean_Escherichia_coli-SC6_ST69		Non G2-G3	likely G1-G4		D	PP6_CC69	NA	UK	Maklin 2022/Shao 2024	neonatal carriage	UK_neonatal carriage	metagenomic assemblies	include	include	2014-2017	NA
Deposited at https://zenodo.org/records/14000489	24469_7_23_clean_Escherichia_coli-SC25_ST517		Non G2-G3	likely G1-G4		B1	PP25_CC517	NA	UK	Maklin 2022/Shao 2024	neonatal carriage	UK_neonatal carriage	metagenomic assemblies	include	include	2014-2017	NA
Deposited at https://zenodo.org/records/14000489	24469_7_24_clean_Escherichia_coli-SC147_ST2178		Non G2-G3	likely G1-G4		B1	PPnovel_CC2144	NA	UK	Maklin 2022/Shao 2024	neonatal carriage	UK_neonatal carriage	metagenomic assemblies	include	include	2014-2017	NA
Deposited at https://zenodo.org/records/14000489	24469_7_24_clean_Escherichia_coli-SC28_ST101		Non G2-G3	likely G1-G4		B1	PP28_CC101	NA	UK	Maklin 2022/Shao 2024	neonatal carriage	UK_neonatal carriage	metagenomic assemblies	include	include	2014-2017	NA
Deposited at https://zenodo.org/records/14000489	24469_7_2_clean_Escherichia_coli-SC6_ST69		K54_K96	G3-A	G3	D	PP387_CC1065	NA	UK	Maklin 2022/Shao 2024	neonatal carriage	UK_neonatal carriage	metagenomic assemblies	include	include	2014-2017	NA
Deposited at https://zenodo.org/records/14000489	24469_7_3_clean_Escherichia_coli-SC61_ST91		K4	G2	G2	B2	PP61_CC91	NA	UK	Maklin 2022/Shao 2024	neonatal carriage	UK_neonatal carriage	metagenomic assemblies	non-independent	non-independent	2014-2017	NA
Deposited at https://zenodo.org/records/14000489	24469_7_5_clean_Escherichia_coli-SC43_ST206		Non G2-G3	likely G1-G4		A	PP43_CC206	NA	UK	Maklin 2022/Shao 2024	neonatal carriage	UK_neonatal carriage	metagenomic assemblies	include	include	2014-2017	NA
Deposited at https://zenodo.org/records/14000489	24469_7_5_clean_Escherichia_coli-SC4_ST10		Non G2-G3	likely G1-G4		A	PP4_CC10	NA	UK	Maklin 2022/Shao 2024	neonatal carriage	UK_neonatal carriage	metagenomic assemblies	non-independent	non-independent	2014-2017	NA
Deposited at https://zenodo.org/records/14000489	24469_7_7_clean_Escherichia_coli-SC2_ST131		K16	G2	G2	B2	PP2_CC131	B	UK	Maklin 2022/Shao 2024	neonatal carriage	UK_neonatal carriage	metagenomic assemblies	include	include	2014-2017	NA
Deposited at https://zenodo.org/records/14000489	24759_5_11_clean_Escherichia_coli-SC4_ST10		Non G2-G3	likely G1-G4		A	PP4_CC10	NA	UK	Maklin 2022/Shao 2024	neonatal carriage	UK_neonatal carriage	metagenomic assemblies	include	include	2014-2017	NA
Deposited at https://zenodo.org/records/14000489	24759_5_12_clean_Escherichia_coli-SC216_ST654		Non G2-G3	likely G1-G4		B1	PP216_CC654	NA	UK	Maklin 2022/Shao 2024	neonatal carriage	UK_neonatal carriage	metagenomic assemblies	include	include	2014-2017	NA
Deposited at https://zenodo.org/records/14000489	24759_5_13_clean_Escherichia_coli-SC229_ST401		Non G2-G3	likely G1-G4		A	PP229_CC401	NA	UK	Maklin 2022/Shao 2024	neonatal carriage	UK_neonatal carriage	metagenomic assemblies	include	include	2014-2017	NA
Deposited at https://zenodo.org/records/14000489	24759_5_16_clean_Escherichia_coli-SC43_ST206		Non G2-G3	likely G1-G4		A	PP43_CC206	NA	UK	Maklin 2022/Shao 2024	neonatal carriage	UK_neonatal carriage	metagenomic assemblies	include	include	2014-2017	NA
Deposited at https://zenodo.org/records/14000489	24759_5_16_clean_Escherichia_coli-SC4_ST10		Non G2-G3	likely G1-G4		A	PP4_CC10	NA	UK	Maklin 2022/Shao 2024	neonatal carriage	UK_neonatal carriage	metagenomic assemblies	non-independent	non-independent	2014-2017	NA
Deposited at https://zenodo.org/records/14000489	24759_5_22_clean_Escherichia_coli-SC24_ST443		Non G2-G3	likely G1-G4		B1	PP24_CC443	NA	UK	Maklin 2022/Shao 2024	neonatal carriage	UK_neonatal carriage	metagenomic assemblies	include	include	2014-2017	NA
Deposited at https://zenodo.org/records/14000489	24759_5_22_clean_Escherichia_coli-SC314_ST2186		Non G2-G3	likely G1-G4		B1	PP314_CC2186	NA	UK	Maklin 2022/Shao 2024	neonatal carriage	UK_neonatal carriage	metagenomic assemblies	non-independent	non-independent	2014-2017	NA
Deposited at https://zenodo.org/records/14000489	24759_5_23_clean_Escherichia_coli-SC58_ST2773		Non G2-G3	likely G1-G4		B1	PP58_CC2773	NA	UK	Maklin 2022/Shao 2024	neonatal carriage	UK_neonatal carriage	metagenomic assemblies	include	include	2014-2017	NA
Deposited at https://zenodo.org/records/14000489	24759_5_23_clean_Escherichia_coli-SC5_ST95		K1	G2	G2	B2	PP5_CC95	NA	UK	Maklin 2022/Shao 2024	neonatal carriage	UK_neonatal carriage	metagenomic assemblies	include	include	2014-2017	NA
Deposited at https://zenodo.org/records/14000489	24759_5_24_clean_Escherichia_coli-SC68_ST83		K2	G2	G2	B2	PP68_CC83	NA	UK	Maklin 2022/Shao 2024	neonatal carriage	UK_neonatal carriage	metagenomic assemblies	include	include	2014-2017	NA
Deposited at https://zenodo.org/records/14000489	24759_5_2_clean_Escherichia_coli-SC6_ST69		Non G2-G3	likely G1-G4		D	PP6_CC69	NA	UK	Maklin 2022/Shao 2024	neonatal carriage	UK_neonatal carriage	metagenomic assemblies	non-independent	non-independent	2014-2017	NA
Deposited at https://zenodo.org/records/14000489	24759_5_3_clean_Escherichia_coli-SC11_ST127		KL114	G2	G2	B2	PP11_CC127	NA	UK	Maklin 2022/Shao 2024	neonatal carriage	UK_neonatal carriage	metagenomic assemblies	non-independent	non-independent	2014-2017	NA
Deposited at https://zenodo.org/records/14000489	24759_5_5_clean_Escherichia_coli-SC11_ST127		KL114	G2	G2	B2	PP11_CC127	NA	UK	Maklin 2022/Shao 2024	neonatal carriage	UK_neonatal carriage	metagenomic assemblies	non-independent	non-independent	2014-2017	NA
Deposited at https://zenodo.org/records/14000489	24759_5_7_clean_Escherichia_coli-SC159_ST1851		KL115	G2	G2	B2	PP159_CC1851	NA	UK	Maklin 2022/Shao 2024	neonatal carriage	UK_neonatal carriage	metagenomic assemblies	include	include	2014-2017	NA
Deposited at https://zenodo.org/records/14000489	24759_5_9_clean_Escherichia_coli-SC104_ST212		Non G2-G3	likely G1-G4		B1	PP104_CC212	NA	UK	Maklin 2022/Shao 2024	neonatal carriage	UK_neonatal carriage	metagenomic assemblies	include	include	2014-2017	NA
Deposited at https://zenodo.org/records/14000489	24759_5_9_clean_Escherichia_coli-SC91_ST345		Non G2-G3	likely G1-G4		B1	PP91_CC345	NA	UK	Maklin 2022/Shao 2024	neonatal carriage	UK_neonatal carriage	metagenomic assemblies	include	include	2014-2017	NA
Deposited at https://zenodo.org/records/14000489	25013_1_10_clean_Escherichia_coli-SC4_ST10		Non G2-G3	likely G1-G4		A	PP4_CC10	NA	UK	Maklin 2022/Shao 2024	neonatal carriage	UK_neonatal carriage	metagenomic assemblies	include	include	2014-2017	NA
Deposited at https://zenodo.org/records/14000489	25013_1_12_clean_Escherichia_coli-SC25_ST517		Non G2-G3	likely G1-G4		B1	PP25_CC517	NA	UK	Maklin 2022/Shao 2024	neonatal carriage	UK_neonatal carriage	metagenomic assemblies	include	include	2014-2017	NA
Deposited at https://zenodo.org/records/14000489	25013_1_12_clean_Escherichia_coli-SC4_ST10		Non G2-G3	likely G1-G4		A	PP387_CC1065	NA	UK	Maklin 2022/Shao 2024	neonatal carriage	UK_neonatal carriage	metagenomic assemblies	include	include	2014-2017	NA
Deposited at https://zenodo.org/records/14000489	25013_1_14_clean_Escherichia_coli-SC20_ST59		K1	G2	G2	F	PP20_CC59	NA	UK	Maklin 2022/Shao 2024	neonatal carriage	UK_neonatal carriage	metagenomic assemblies	include	include	2014-2017	NA
Deposited at https://zenodo.org/records/14000489	25013_1_14_clean_Escherichia_coli-SC6_ST69		K5	G2	G2	D	PP6_CC69	NA	UK	Maklin 2022/Shao 2024	neonatal carriage	UK_neonatal carriage	metagenomic assemblies	include	include	2014-2017	NA
Deposited at https://zenodo.org/records/14000489	25013_1_15_clean_Escherichia_coli-SC45_ST297		Non G2-G3	likely G1-G4		B1	PP45_CC297	NA	UK	Maklin 2022/Shao 2024	neonatal carriage	UK_neonatal carriage	metagenomic assemblies	include	include	2014-2017	NA
Deposited at https://zenodo.org/records/14000489	25013_1_16_clean_Escherichia_coli-SC32_ST80		K1	G2	G2	B2	PP32_CC80	NA	UK	Maklin 2022/Shao 2024	neonatal carriage	UK_neonatal carriage	metagenomic assemblies	include	include	2014-2017	NA
Deposited at https://zenodo.org/records/14000489	25013_1_16_clean_Escherichia_coli-SC64_ST394		KL113	G2	G2	D	PP64_CC394	NA	UK	Maklin 2022/Shao 2024	neonatal carriage	UK_neonatal carriage	metagenomic assemblies	include	include	2014-2017	NA
Deposited at https://zenodo.org/records/14000489	25013_1_18_clean_Escherichia_coli-SC32_ST80		K1	G2	G2	B2	PP32_CC80	NA	UK	Maklin 2022/Shao 2024	neonatal carriage	UK_neonatal carriage	metagenomic assemblies	include	include	2014-2017	NA
Deposited at https://zenodo.org/records/14000489	25013_1_18_clean_Escherichia_coli-SC3_ST73		K2	G2	G2	B2	PP3_CC73	NA	UK	Maklin 2022/Shao 2024	neonatal carriage	UK_neonatal carriage	metagenomic assemblies	include	include	2014-2017	NA
Deposited at https://zenodo.org/records/14000489	25013_1_1_clean_Escherichia_coli-SC2_ST131		K5	G2	G2	B2	PP2_CC131	C1	UK	Maklin 2022/Shao 2024	neonatal carriage	UK_neonatal carriage	metagenomic assemblies	include	include	2014-2017	NA
Deposited at https://zenodo.org/records/14000489	25013_1_21_clean_Escherichia_coli-SC117_ST226		Non G2-G3	likely G1-G4		A	PP117_CC226	NA	UK	Maklin 2022/Shao 2024	neonatal carriage	UK_neonatal carriage	metagenomic assemblies	include	include	2014-2017	NA
Deposited at https://zenodo.org/records/14000489	25013_1_21_clean_Escherichia_coli-SC229_ST401		Non G2-G3	likely G1-G4		A	PP229_CC401	NA	UK	Maklin 2022/Shao 2024	neonatal carriage	UK_neonatal carriage	metagenomic assemblies	include	include	2014-2017	NA
Deposited at https://zenodo.org/records/14000489	25013_1_21_clean_Escherichia_coli-SC43_ST206		Non G2-G3	likely G1-G4		A	PP443	NA	UK	Maklin 2022/Shao 2024	neonatal carriage	UK_neonatal carriage	metagenomic assemblies	include	include	2014-2017	NA
Deposited at https://zenodo.org/records/14000489	25013_1_21_clean_Escherichia_coli-SC46_ST746		Non G2-G3	likely G1-G4		A	PP446_CC746	NA	UK	Maklin 2022/Shao 2024	neonatal carriage	UK_neonatal carriage	metagenomic assemblies	include	include	2014-2017	NA
Deposited at https://zenodo.org/records/14000489	25013_1_21_clean_Escherichia_coli-SC4_ST10		K1	G2	G2	A	PP4_CC10	NA	UK	Maklin 2022/Shao 2024	neonatal carriage	UK_neonatal carriage	metagenomic assemblies	include	include	2014-2017	NA
Deposited at https://zenodo.org/records/14000489	25013_1_21_clean_Escherichia_coli-SC51_ST93		K1	G2	G2	A	PP51_CC93	NA	UK	Maklin 2022/Shao 2024	neonatal carriage	UK_neonatal carriage	metagenomic assemblies	include	include	2014-2017	NA
Deposited at https://zenodo.org/records/14000489	25013_1_21_clean_Escherichia_coli-SC65_ST399		Non G2-G3	likely G1-G4		A	PP65_CC399	NA	UK	Maklin 2022/Shao 2024	neonatal carriage	UK_neonatal carriage	metagenomic assemblies	include	include	2014-2017	NA
Deposited at https://zenodo.org/records/14000489	25013_1_21_clean_Escherichia_coli-SC69_ST349		K1	G2	G2	D	PP69_CC349	NA	UK	Maklin 2022/Shao 2024	neonatal carriage	UK_neonatal carriage	metagenomic assemblies	include	include	2014-2017	NA
Deposited at https://zenodo.org/records/14000489	25013_1_21_clean_Escherichia_coli-SC80_ST7077		Non G2-G3	likely G1-G4		A	PP480	NA	UK	Maklin 2022/Shao 2024	neonatal carriage	UK_neonatal carriage	metagenomic assemblies	include	include	2014-2017	NA
Deposited at https://zenodo.org/records/14000489	25013_1_21_clean_Escherichia_coli-SC89_ST542		Non G2-G3	likely G1-G4		A	PP89_CC542	NA	UK	Maklin 2022/Shao 2024	neonatal carriage	UK_neonatal carriage	metagenomic assemblies	non-independent	non-independent	2014-2017	NA
Deposited at https://zenodo.org/records/14000489	25013_1_22_clean_Escherichia_coli-SC27_ST328		Non G2-G3	likely G1-G4		B1	PP27_CC328	NA	UK	Maklin 2022/Shao 2024	neonatal carriage	UK_neonatal carriage	metagenomic assemblies	include	include	2014-2017	NA
Deposited at https://zenodo.org/records/14000489	25013_1_22_clean_Escherichia_coli-SC3_ST73		KL127	G2	G2	B2	PP387_CC1065	NA	UK	Maklin 2022/Shao 2024	neonatal carriage	UK_neonatal carriage	metagenomic assemblies	include	include	2014-2017	NA
Deposited at https://zenodo.org/records/14000489	25013_1_22_clean_Escherichia_coli-SC4_ST10		Non G2-G3	likely G1-G4		A	PP4_CC10	NA	UK	Maklin 2022/Shao 2024	neonatal carriage	UK_neonatal carriage	metagenomic assemblies	include	include	2014-2017	NA
Deposited at https://zenodo.org/records/14000489	25013_1_5_clean_Escherichia_coli-SC18_ST141		K1	G2	G2	B2	PP18_CC141	NA	UK	Maklin 2022/Shao 2024	neonatal carriage	UK_neonatal carriage	metagenomic assemblies	include	include	2014-2017	NA
Deposited at https://zenodo.org/records/14000489	25013_1_5_clean_Escherichia_coli-SC70_ST607		Non G2-G3	likely G1-G4		A	PP70_CC607	NA	UK	Maklin 2022/Shao 2024	neonatal carriage	UK_neonatal carriage	metagenomic assemblies	include	include	2014-2017	NA
Deposited at https://zenodo.org/records/14000489	25013_1_6_clean_Escherichia_coli-SC162_ST108		K12	G2	G2	D	PP162_CC108	NA	UK	Maklin 2022/Shao 2024	neonatal carriage	UK_neonatal carriage	metagenomic assemblies	include	include	2014-2017	NA
Deposited at https://zenodo.org/records/14000489	25013_1_6_clean_Escherichia_coli-SC3_ST73		K13_K23	G2	G2	B2	PP3_CC73	NA	UK	Maklin 2022/Shao 2024	neonatal carriage	UK_neonatal carriage	metagenomic assemblies	include	include	2014-2017	NA
Deposited at https://zenodo.org/records/14000489	25013_1_7_clean_Escherichia_coli-SC20_ST59		K1	G2	G2	F	PP20_CC59	NA	UK	Maklin 2022/Shao 2024	neonatal carriage	UK_neonatal carriage	metagenomic assemblies	include	include	2014-2017	NA
Deposited at https://zenodo.org/records/14000489	25013_1_7_clean_Escherichia_coli-SC24_ST443		Non G2-G3	likely G1-G4		B1	PP24_CC443	NA	UK	Maklin 2022/Shao 2024	neonatal carriage	UK_neonatal carriage	metagenomic assemblies	include	include	2014-2017	NA
Deposited at https://zenodo.org/records/14000489	25013_1_8_clean_Escherichia_coli-SC5_ST95		K1	G2	G2	B2	PP5_CC95	NA	UK	Maklin 2022/Shao 2024	neonatal carriage	UK_neonatal carriage	metagenomic assemblies	include	include	2014-2017	NA
Deposited at https://zenodo.org/records/14000489	25013_1_9_clean_Escherichia_coli-SC6_ST69		K98	G3-A	G3	D	PP6_CC69	NA	UK	Maklin 2022/Shao 2024	neonatal carriage	UK_neonatal carriage	metagenomic assemblies	include	include	2014-2017	NA
Deposited at https://zenodo.org/records/14000489	25013_1_9_clean_Escherichia_coli-SC70_ST607		Non G2-G3	likely G1-G4		A	PP70_CC607	NA	UK	Maklin 2022/Shao 2024	neonatal carriage	UK_neonatal carriage	metagenomic assemblies	include	include	2014-2017	NA
Deposited at https://zenodo.org/records/14000489	25013_2_10_clean_Escherichia_coli-SC20_ST59		K1	G2	G2	F	PP387_CC1065	NA	UK	Maklin 2022/Shao 2024	neonatal carriage	UK_neonatal carriage	metagenomic assemblies	include	include	2014-2017	NA
Deposited at https://zenodo.org/records/14000489	25013_2_12_clean_Escherichia_coli-SC147_ST2178		Non G2-G3	likely G1-G4		B1	PP147_CC2178	NA	UK	Maklin 2022/Shao 2024	neonatal carriage	UK_neonatal carriage	metagenomic assemblies	include	include	2014-2017	NA
Deposited at https://zenodo.org/records/14000489	25013_2_12_clean_Escherichia_coli-SC54_ST538		K92	G2	G2	B2	PP54_CC538	NA	UK	Maklin 2022/Shao 2024	neonatal carriage	UK_neonatal carriage	metagenomic assemblies	include	include	2014-2017	NA
Deposited at https://zenodo.org/records/14000489	25013_2_13_clean_Escherichia_coli-SC8_ST1193		KL113	G2	G2	B2	PP8_CC1193	NA	UK	Maklin 2022/Shao 2024	neonatal carriage	UK_neonatal carriage	metagenomic assemblies	include	include	2014-2017	NA
Deposited at https://zenodo.org/records/14000489	25013_2_14_clean_Escherichia_coli-SC18_ST141		K1	G2	G2	B2	PP18_CC141	NA	UK	Maklin 2022/Shao 2024	neonatal carriage	UK_neonatal carriage	metagenomic assemblies	include	include	2014-2017	NA
Deposited at https://zenodo.org/records/14000489	25013_2_14_clean_Escherichia_coli-SC65_ST399		Non G2-G3	likely G1-G4		A	PP65_CC399	NA	UK	Maklin 2022/Shao 2024	neonatal carriage	UK_neonatal carriage	metagenomic assemblies	include	include	2014-2017	NA
Deposited at https://zenodo.org/records/14000489	25013_2_15_clean_Escherichia_coli-SC240_ST8579		Non G2-G3	likely G1-G4		B1	PP240_CC8579	NA	UK	Maklin 2022/Shao 2024	neonatal carriage	UK_neonatal carriage	metagenomic assemblies	include	include	2014-2017	NA
Deposited at https://zenodo.org/records/14000489	25013_2_15_clean_Escherichia_coli-SC24_ST443		Non G2-G3	likely G1-G4		B1	PP24_CC443	NA	UK	Maklin 2022/Shao 2024	neonatal carriage	UK_neonatal carriage	metagenomic assemblies	include	include	2014-2017	NA
Deposited at https://zenodo.org/records/14000489	25013_2_15_clean_Escherichia_coli-SC96_ST4038		Non G2-G3	likely G1-G4		B1	PP96_CC4038	NA	UK	Maklin 2022/Shao 2024	neonatal carriage	UK_neonatal carriage	metagenomic assemblies	include	include	2014-2017	NA
Deposited at https://zenodo.org/records/14000489	25013_2_16_clean_Escherichia_coli-SC18_ST141		K1	G2	G2	B2	PP18_CC141	NA	UK	Maklin 2022/Shao 2024	neonatal carriage	UK_neonatal carriage	metagenomic assemblies	include	include	2014-2017	NA
Deposited at https://zenodo.org/records/14000489	25013_2_18_clean_Escherichia_coli-SC5_ST95		K1	G2	G2	B2	PP5_CC95	NA	UK	Maklin 2022/Shao 2024	neonatal carriage	UK_neonatal carriage	metagenomic assemblies	include	include	2014-2017	NA
Deposited at https://zenodo.org/records/14000489	25013_2_1_clean_Escherichia_coli-SC2_ST131		K5	G2	G2	B2	PP2_CC131	B0	UK	Maklin 2022/Shao 2024	neonatal carriage	UK_neonatal carriage	metagenomic assemblies	include	include	2014-2017	NA
Deposited at https://zenodo.org/records/14000489	25013_2_20_clean_Escherichia_coli-SC224_ST1429		Non G2-G3	likely G1-G4		A	PP224_CC1429	NA	UK	Maklin 2022/Shao 2024	neonatal carriage	UK_neonatal carriage	metagenomic assemblies	include	include	2014-2017	NA
Deposited at https://zenodo.org/records/14000489	25013_2_21_clean_Escherichia_coli-SC22_ST398		Non G2-G3	likely G1-G4		A	PP22_CC398	NA	UK	Maklin 2022/Shao 2024	neonatal carriage	UK_neonatal carriage	metagenomic assemblies	include	include	2014-2017	NA
Deposited at https://zenodo.org/records/14000489	25013_2_21_clean_Escherichia_coli-SC4_ST10		Non G2-G3	likely G1-G4		A	PP4_CC10	NA	UK	Maklin 2022/Shao 2024	neonatal carriage	UK_neonatal carriage	metagenomic assemblies	include	include	2014-2017	NA
Deposited at https://zenodo.org/records/14000489	25013_2_22_clean_Escherichia_coli-SC2_ST131		KL127	G2	G2	B2	PP387_CC1065	NA	UK	Maklin 2022/Shao 2024	neonatal carriage	UK_neonatal carriage	metagenomic assemblies	include	include	2014-2017	NA
Deposited at https://zenodo.org/records/14000489	25013_2_22_clean_Escherichia_coli-SC38_ST62		K1	G2	G2	F	PP38_CC62	NA	UK	Maklin 2022/Shao 2024	neonatal carriage	UK_neonatal carriage	metagenomic assemblies	include	include	2014-2017	NA
Deposited at https://zenodo.org/records/14000489	25013_2_23_clean_Escherichia_coli-SC12_ST410		Non G2-G3	likely G1-G4		C	PP12_CC410	NA	UK	Maklin 2022/Shao 2024	neonatal carriage	UK_neonatal carriage	metagenomic assemblies	include	include	2014-2017	NA
Deposited at https://zenodo.org/records/14000489	25013_2_2_clean_Escherichia_coli-SC6_ST69		KL111	G2	G2	D	PP6_CC69	NA	UK	Maklin 2022/Shao 2024	neonatal carriage	UK_neonatal carriage	metagenomic assemblies	include	include	2014-2017	NA
Deposited at https://zenodo.org/records/14000489	25013_2_3_clean_Escherichia_coli-SC229_ST401		Non G2-G3	likely G1-G4		A	PP229_CC401	NA	UK	Maklin 2022/Shao 2024	neonatal carriage	UK_neonatal carriage	metagenomic assemblies	non-independent	non-independent	2014-2017	NA
Deposited at https://zenodo.org/records/14000489	25013_2_3_clean_Escherichia_coli-SC46_ST746		Non G2-G3	likely G1-G4		A	PP446_CC746	NA	UK	Maklin 2022/Shao 2024	neonatal carriage	UK_neonatal carriage	metagenomic assemblies	non-independent	non-independent	2014-2017	NA
Deposited at https://zenodo.org/records/14000489	25013_2_3_clean_Escherichia_coli-SC4_ST10		Non G2-G3	likely G1-G4		A	PP4_CC10	NA	UK	Maklin 2022/Shao 2024	neonatal carriage	UK_neonatal carriage	metagenomic assemblies	non-independent	non-independent	2014-2017	NA
Deposited at https://zenodo.org/records/14000489	25013_2_3_clean_Escherichia_coli-SC65_ST399		Non G2-G3	likely G1-G4		A	PP65_CC399	NA	UK	Maklin 2022/Shao 2024	neonatal carriage	UK_neonatal carriage	metagenomic assemblies	non-independent	non-independent	2014-2017	NA
Deposited at https://zenodo.org/records/14000489	25013_2_3_clean_Escherichia_coli-SC89_ST542		Non G2-G3	likely G1-G4		A	PP89_CC542	NA	UK	Maklin 2022/Shao 2024	neonatal carriage	UK_neonatal carriage	metagenomic assemblies	non-independent	non-independent	2014-2017	NA
Deposited at https://zenodo.org/records/14000489	25013_2_5_clean_Escherichia_coli-SC28_ST101		Non G2-G3	likely G1-G4		B1	PP28_CC101	NA	UK	Maklin 2022/Shao 2024	neonatal carriage	UK_neonatal carriage	metagenomic assemblies	include	include	2014-2017	NA
Deposited at https://zenodo.org/records/14000489	25013_2_5_clean_Escherichia_coli-SC33_ST357		K1	G2	G2	B2	PP33_CC357	NA	UK	Maklin 2022/Shao 2024	neonatal carriage	UK_neonatal carriage	metagenomic assemblies	include	include	2014-2017	NA
Deposited at https://zenodo.org/records/14000489	25013_2_6_clean_Escherichia_coli-SC44_ST200		Non G2-G3	likely G1-G4		B1	PP44_CC200	NA	UK	Maklin 2022/Shao 2024	neonatal carriage	UK_neonatal carriage	metagenomic assemblies	include	include	2014-2017	NA
Deposited at https://zenodo.org/records/14000489	25013_2_8_clean_Escherichia_coli-SC2_ST131		K100	G2	G2	B2	PP2_CC131	A	UK	Maklin 2022/Shao 2024	neonatal carriage	UK_neonatal carriage	metagenomic assemblies	include	include	2014-2017	NA
Deposited at https://zenodo.org/records/14000489	25013_2_9_clean_Escherichia_coli-SC2_ST131		K16	G2	G2	B2	PP2_CC131	B	UK	Maklin 2022/Shao 2024	neonatal carriage	UK_neonatal carriage	metagenomic assemblies	include	include	2014-2017	NA
Deposited at https://zenodo.org/records/14000489	25013_2_9_clean_Escherichia_coli-SC8_ST1193		K5	G2	G2	B2	PP8_CC1193	NA	UK	Maklin 2022/Shao 2024	neonatal carriage	UK_neonatal carriage	metagenomic assemblies	include	include	2014-2017	NA
Deposited at https://zenodo.org/records/14000489	25013_3_10_clean_Escherichia_coli-SC54_ST538		K92	G2	G2	B2	PP54_CC538	NA	UK	Maklin 2022/Shao 2024	neonatal carriage	UK_neonatal carriage	metagenomic assemblies	include	include	2014-2017	NA
Deposited at https://zenodo.org/records/14000489	25013_3_11_clean_Escherichia_coli-SC6_ST69		K52	G2	G2	D	PP6_CC69	NA	UK	Maklin 2022/Shao 2024	neonatal carriage	UK_neonatal carriage	metagenomic assemblies	include	include	2014-2017	NA
Deposited at https://zenodo.org/records/14000489	25013_3_13_clean_Escherichia_coli-SC201_ST543		Non G2-G3	likely G1-G4		E	PP201_CC543	NA	UK	Maklin 2022/Shao 2024	neonatal carriage	UK_neonatal carriage	metagenomic assemblies	include	include	2014-2017	NA
Deposited at https://zenodo.org/records/14000489	25013_3_16_clean_Escherichia_coli-SC3_ST73		K5	G2	G2	B2	PP3_CC73	NA	UK	Maklin 2022/Shao 2024	neonatal carriage	UK_neonatal carriage	metagenomic assemblies	include	include	2014-2017	NA
Deposited at https://zenodo.org/records/14000489	25013_3_1_clean_Escherichia_coli-SC77_ST409		Non G2-G3	likely G1-G4		A	PP77_CC409	NA	UK	Maklin 2022/Shao 2024	neonatal carriage	UK_neonatal carriage	metagenomic assemblies	include	include	2014-2017	NA
Deposited at https://zenodo.org/records/14000489	25013_3_21_clean_Escherichia_coli-SC46_ST746		Non G2-G3	likely G1-G4		A	PP446_CC746	NA	UK	Maklin 2022/Shao 2024	neonatal carriage	UK_neonatal carriage	metagenomic assemblies	include	include	2014-2017	NA
Deposited at https://zenodo.org/records/14000489	25013_3_21_clean_Escherichia_coli-SC4_ST10		Non G2-G3	likely G1-G4		A	PP4_CC10	NA	UK	Maklin 2022/Shao 2024	neonatal carriage	UK_neonatal carriage	metagenomic assemblies	include	include	2014-2017	NA
Deposited at https://zenodo.org/records/14000489	25013_3_21_clean_Escherichia_coli-SC80_ST7077		Non G2-G3	likely G1-G4		A	PP80_CC7077	NA	UK	Maklin 2022/Shao 2024	neonatal carriage	UK_neonatal carriage	metagenomic assemblies	include	include	2014-2017	NA
Deposited at https://zenodo.org/records/14000489	25013_4_12_clean_Escherichia_coli-SC32_ST80		K1	G2	G2	B2	PP32_CC80	NA	UK	Maklin 2022/Shao 2024	neonatal carriage	UK_neonatal carriage	metagenomic assemblies	non-independent	non-independent	2014-2017	NA
Deposited at https://zenodo.org/records/14000489	25013_4_13_clean_Escherichia_coli-SC84_ST491		Non G2-G3	likely G1-G4		B2	PP84_CC491	NA	UK	Maklin 2022/Shao 2024	neonatal carriage	UK_neonatal carriage	metagenomic assemblies	include	include	2014-2017	NA
Deposited at https://zenodo.org/records/14000489	25013_4_18_clean_Escherichia_coli-SC33_ST357		K1	G2	G2	B2	PP33_CC357	NA	UK	Maklin 2022/Shao 2024	neonatal carriage	UK_neonatal carriage	metagenomic assemblies	non-independent	non-independent	2014-2017	NA
Deposited at https://zenodo.org/records/14000489	25013_4_22_clean_Escherichia_coli-SC22_ST398		Non G2-G3	likely G1-G4		A	PP387_CC1065	NA	UK	Maklin 2022/Shao 2024	neonatal carriage	UK_neonatal carriage	metagenomic assemblies	include	include	2014-2017	NA
Deposited at https://zenodo.org/records/14000489	25013_4_23_clean_Escherichia_coli-SC112_ST355		KL135	G2	G2	B2	PP112_CC355	NA	UK	Maklin 2022/Shao 2024	neonatal carriage	UK_neonatal carriage	metagenomic assemblies	include	include	2014-2017	NA
Deposited at https://zenodo.org/records/14000489	25013_4_3_clean_Escherichia_coli-SC3_ST73		K13_K23	G2	G2	B2	PP3_CC73	NA	UK	Maklin 2022/Shao 2024	neonatal carriage	UK_neonatal carriage	metagenomic assemblies	include	include	2014-2017	NA
Deposited at https://zenodo.org/records/14000489	25013_4_6_clean_Escherichia_coli-SC4_ST10		K1	G2	G2	A	PP4_CC10	NA	UK	Maklin 2022/Shao 2024	neonatal carriage	UK_neonatal carriage	metagenomic assemblies	include	include	2014-2017	NA
Deposited at https://zenodo.org/records/14000489	25076_2_10_clean_Escherichia_coli-SC77_ST409		Non G2-G3	likely G1-G4		A	PP77_CC409	NA	UK	Maklin 2022/Shao 2024	neonatal carriage	UK_neonatal carriage	metagenomic assemblies	include	include	2014-2017	NA
Deposited at https://zenodo.org/records/14000489	25076_2_14_clean_Escherichia_coli-SC108_ST1236		KL118	G2	G2	B2	PP108_CC1236	NA	UK	Maklin 2022/Shao 2024	neonatal carriage	UK_neonatal carriage	metagenomic assemblies	include	include	2014-2017	NA
Deposited at https://zenodo.org/records/14000489	25076_2_17_clean_Escherichia_coli-SC2_ST131		K14	G2	G2	B2	PP2_CC131	B	UK	Maklin 2022/Shao 2024	neonatal carriage	UK_neonatal carriage	metagenomic assemblies	include	include	2014-2017	NA
Deposited at https://zenodo.org/records/14000489	25076_2_20_clean_Escherichia_coli-SC33_ST357		K1	G2	G2	B2	PP33_CC357	NA	UK	Maklin 2022/Shao 2024	neonatal carriage	UK_neonatal carriage	metagenomic assemblies	include	include	2014-2017	NA
Deposited at https://zenodo.org/records/14000489	25076_2_24_clean_Escherichia_coli-SC11_ST127		K14	G2	G2	B2	PP11_CC127	NA	UK	Maklin 2022/Shao 2024	neonatal carriage	UK_neonatal carriage	metagenomic assemblies	include	include	2014-2017	NA
Deposited at https://zenodo.org/records/14000489	25076_2_4_clean_Escherichia_coli-SC3_ST73		K2	G2	G2	B2	PP3_CC73	NA	UK	Maklin 2022/Shao 2024	neonatal carriage	UK_neonatal carriage	metagenomic assemblies	include	include	2014-2017	NA
Deposited at https://zenodo.org/records/14000489	25076_2_8_clean_Escherichia_coli-SC70_ST607		Non G2-G3	likely G1-G4		A	PP387_CC1065	NA	UK	Maklin 2022/Shao 2024	neonatal carriage	UK_neonatal carriage	metagenomic assemblies	include	include	2014-2017	NA
Deposited at https://zenodo.org/records/14000489	25076_3_11_clean_Escherichia_coli-SC17_ST58		Non G2-G3	likely G1-G4		B1	PP17_CC58	NA	UK	Maklin 2022/Shao 2024	neonatal carriage	UK_neonatal carriage	metagenomic assemblies	include	include	2014-2017	NA
Deposited at https://zenodo.org/records/14000489	25076_3_14_clean_Escherichia_coli-SC175_ST1136		Non G2-G3	likely G1-G4		B1	PP175_CC1136	NA	UK	Maklin 2022/Shao 2024	neonatal carriage	UK_neonatal carriage	metagenomic assemblies	include	include	2014-2017	NA
Deposited at https://zenodo.org/records/14000489	25076_3_14_clean_Escherichia_coli-SC20_ST59		K1	G2	G2	F	PP20_CC59	NA	UK	Maklin 2022/Shao 2024	neonatal carriage	UK_neonatal carriage	metagenomic assemblies	non-independent	non-independent	2014-2017	NA
Deposited at https://zenodo.org/records/14000489	25076_3_14_clean_Escherichia_coli-SC21_ST393		KL124	G2	G2	D	PP21_CC393	NA	UK	Maklin 2022/Shao 2024	neonatal carriage	UK_neonatal carriage	metagenomic assemblies	include	include	2014-2017	NA
Deposited at https://zenodo.org/records/14000489	25076_3_15_clean_Escherichia_coli-SC54_ST538		K92	G2	G2	B2	PP54_CC538	NA	UK	Maklin 2022/Shao 2024	neonatal carriage	UK_neonatal carriage	metagenomic assemblies	non-independent	non-independent	2014-2017	NA
Deposited at https://zenodo.org/records/14000489	25076_3_16_clean_Escherichia_coli-SC16_ST38		KL113	G2	G2	D	PP16_CC38	NA	UK	Maklin 2022/Shao 2024	neonatal carriage	UK_neonatal carriage	metagenomic assemblies	include	include	2014-2017	NA
Deposited at https://zenodo.org/records/14000489	25076_3_16_clean_Escherichia_coli-SC17_ST58		Non G2-G3	likely G1-G4		B1	PP17_CC58	NA	UK	Maklin 2022/Shao 2024	neonatal carriage	UK_neonatal carriage	metagenomic assemblies	include	include	2014-2017	NA
Deposited at https://zenodo.org/records/14000489	25076_3_16_clean_Escherichia_coli-SC73_ST156		Non G2-G3	likely G1-G4		B1	PP73_CC156	NA	UK	Maklin 2022/Shao 2024	neonatal carriage	UK_neonatal carriage	metagenomic assemblies	include	include	2014-2017	NA
Deposited at https://zenodo.org/records/14000489	25076_3_18_clean_Escherichia_coli-SC4_ST10		KL127	G2	G2	A	PP387_CC1065	NA	UK	Maklin 2022/Shao 2024	neonatal carriage	UK_neonatal carriage	metagenomic assemblies	include	include	2014-2017	NA
Deposited at https://zenodo.org/records/14000489	25076_3_18_clean_Escherichia_coli-SC74_ST540		Non G2-G3	likely G1-G4		A	PP74_CC540	NA	UK	Maklin 2022/Shao 2024	neonatal carriage	UK_neonatal carriage	metagenomic assemblies	include	include	2014-2017	NA
Deposited at https://zenodo.org/records/14000489	25076_3_19_clean_Escherichia_coli-SC15_ST648		KL117	G2-atypical	G2	F	PP15_CC648	NA	UK	Maklin 2022/Shao 2024	neonatal carriage	UK_neonatal carriage	metagenomic assemblies	include	include	2014-2017	NA
Deposited at https://zenodo.org/records/14000489	25076_3_19_clean_Escherichia_coli-SC3_ST73		K2	G2	G2	B2	PP3_CC73	NA	UK	Maklin 2022/Shao 2024	neonatal carriage	UK_neonatal carriage	metagenomic assemblies	non-independent	non-independent	2014-2017	NA
Deposited at https://zenodo.org/records/14000489	25076_3_1_clean_Escherichia_coli-SC13_ST442		Non G2-G3	likely G1-G4		B1	PP13_CC442	NA	UK	Maklin 2022/Shao 2024	neonatal carriage	UK_neonatal carriage	metagenomic assemblies	include	include	2014-2017	NA
Deposited at https://zenodo.org/records/14000489	25076_3_1_clean_Escherichia_coli-SC28_ST101		Non G2-G3	likely G1-G4		B1	PP28_CC101	NA	UK	Maklin 2022/Shao 2024	neonatal carriage	UK_neonatal carriage	metagenomic assemblies	include	include	2014-2017	NA
Deposited at https://zenodo.org/records/14000489	25076_3_1_clean_Escherichia_coli-SC87_ST937		Non G2-G3	likely G1-G4		B1	PP87_CC937	NA	UK	Maklin 2022/Shao 2024	neonatal carriage	UK_neonatal carriage	metagenomic assemblies	include	include	2014-2017	NA
Deposited at https://zenodo.org/records/14000489	25076_3_20_clean_Escherichia_coli-SC2_ST131		K5	G2	G2	B2	PP2_CC131	B	UK	Maklin 2022/Shao 2024	neonatal carriage	UK_neonatal carriage	metagenomic assemblies	include	include	2014-2017	NA
Deposited at https://zenodo.org/records/14000489	25076_3_21_clean_Escherichia_coli-SC18_ST141		K1	G2	G2	B2	PP18_CC141	NA	UK	Maklin 2022/Shao 2024	neonatal carriage	UK_neonatal carriage	metagenomic assemblies	include	include	2014-2017	NA
Deposited at https://zenodo.org/records/14000489	25076_3_22_clean_Escherichia_coli-SC4_ST10		Non G2-G3	likely G1-G4		A	PP4_CC10	NA	UK	Maklin 2022/Shao 2024	neonatal carriage	UK_neonatal carriage	metagenomic assemblies	include	include	2014-2017	NA
Deposited at https://zenodo.org/records/14000489	25076_3_23_clean_Escherichia_coli-SC17_ST58		Non G2-G3	likely G1-G4		B1	PP17_CC58	NA	UK	Maklin 2022/Shao 2024	neonatal carriage	UK_neonatal carriage	metagenomic assemblies	include	include	2014-2017	NA
Deposited at https://zenodo.org/records/14000489	25076_3_23_clean_Escherichia_coli-SC188_ST3076		Non G2-G3	likely G1-G4		B1	PP188_CC3076	NA	UK	Maklin 2022/Shao 2024	neonatal carriage	UK_neonatal carriage	metagenomic assemblies	include	include	2014-2017	NA
Deposited at https://zenodo.org/records/14000489	25076_3_23_clean_Escherichia_coli-SC33_ST357		K1	G2	G2	B2	PP33_CC357	NA	UK	Maklin 2022/Shao 2024	neonatal carriage	UK_neonatal carriage	metagenomic assemblies	include	include	2014-2017	NA
Deposited at https://zenodo.org/records/14000489	25076_3_24_clean_Escherichia_coli-SC165_ST1643		Non G2-G3	likely G1-G4		B2	PP165_CC1643	NA	UK	Maklin 2022/Shao 2024	neonatal carriage	UK_neonatal carriage	metagenomic assemblies	include	include	2014-2017	NA
Deposited at https://zenodo.org/records/14000489	25076_3_24_clean_Escherichia_coli-SC77_ST409		Non G2-G3	likely G1-G4		A	PP77_CC409	NA	UK	Maklin 2022/Shao 2024	neonatal carriage	UK_neonatal carriage	metagenomic assemblies	include	include	2014-2017	NA
Deposited at https://zenodo.org/records/14000489	25076_3_3_clean_Escherichia_coli-SC4_ST10		Non G2-G3	likely G1-G4		A	PP4_CC10	NA	UK	Maklin 2022/Shao 2024	neonatal carriage	UK_neonatal carriage	metagenomic assemblies	include	include	2014-2017	NA
Deposited at https://zenodo.org/records/14000489	25076_3_9_clean_Escherichia_coli-SC5_ST95		K1	G2	G2	B2	PP5_CC95	NA	UK	Maklin 2022/Shao 2024	neonatal carriage	UK_neonatal carriage	metagenomic assemblies	non-independent	non-independent	2014-2017	NA
Deposited at https://zenodo.org/records/14000489	25076_4_11_clean_Escherichia_coli-SC67_ST381		Non G2-G3	likely G1-G4		B1	PP67_CC381	NA	UK	Maklin 2022/Shao 2024	neonatal carriage	UK_neonatal carriage	metagenomic assemblies	include	include	2014-2017	NA
Deposited at https://zenodo.org/records/14000489	25076_4_12_clean_Escherichia_coli-SC56_ST501		KL128	G2	G2	D	PP56_CC501	NA	UK	Maklin 2022/Shao 2024	neonatal carriage	UK_neonatal carriage	metagenomic assemblies	include	include	2014-2017	NA
Deposited at https://zenodo.org/records/14000489	25076_4_14_clean_Escherichia_coli-SC135_ST1041		Non G2-G3	likely G1-G4		B2	PP135_CC1041	NA	UK	Maklin 2022/Shao 2024	neonatal carriage	UK_neonatal carriage	metagenomic assemblies	include	include	2014-2017	NA
Deposited at https://zenodo.org/records/14000489	25076_4_14_clean_Escherichia_coli-SC188_ST3076		Non G2-G3	likely G1-G4		B1	PP188_CC3076	NA	UK	Maklin 2022/Shao 2024	neonatal carriage	UK_neonatal carriage	metagenomic assemblies	include	include	2014-2017	NA
Deposited at https://zenodo.org/records/14000489	25076_4_14_clean_Escherichia_coli-SC40_ST28		Non G2-G3	likely G1-G4		B2	PP40_CC28	NA	UK	Maklin 2022/Shao 2024	neonatal carriage	UK_neonatal carriage	metagenomic assemblies	include	include	2014-2017	NA
Deposited at https://zenodo.org/records/14000489	25076_4_14_clean_Escherichia_coli-SC64_ST394		K2	G2	G2	D	PP64_CC394	NA	UK	Maklin 2022/Shao 2024	neonatal carriage	UK_neonatal carriage	metagenomic assemblies	include	include	2014-2017	NA
Deposited at https://zenodo.org/records/14000489	25076_4_14_clean_Escherichia_coli-SC70_ST607		Non G2-G3	likely G1-G4		A	PP70_CC607	NA	UK	Maklin 2022/Shao 2024	neonatal carriage	UK_neonatal carriage	metagenomic assemblies	include	include	2014-2017	NA
Deposited at https://zenodo.org/records/14000489	25076_4_15_clean_Escherichia_coli-SC4_ST10		Non G2-G3	likely G1-G4		A	PP4_CC10	NA	UK	Maklin 2022/Shao 2024	neonatal carriage	UK_neonatal carriage	metagenomic assemblies	include	include	2014-2017	NA
Deposited at https://zenodo.org/records/14000489	25076_4_16_clean_Escherichia_coli-SC54_ST538		K92	G2	G2	B2	PP54_CC538	NA	UK	Maklin 2022/Shao 2024	neonatal carriage	UK_neonatal carriage	metagenomic assemblies	include	include	2014-2017	NA
Deposited at https://zenodo.org/records/14000489	25076_4_17_clean_Escherichia_coli-SC162_ST108		K12	G2	G2	D	PP162_CC108	NA	UK	Maklin 2022/Shao 2024	neonatal carriage	UK_neonatal carriage	metagenomic assemblies	include	include	2014-2017	NA
Deposited at https://zenodo.org/records/14000489	25076_4_17_clean_Escherichia_coli-SC4_ST10		Non G2-G3	likely G1-G4		A	PP387_CC1065	NA	UK	Maklin 2022/Shao 2024	neonatal carriage	UK_neonatal carriage	metagenomic assemblies	include	include	2014-2017	NA
Deposited at https://zenodo.org/records/14000489	25076_4_18_clean_Escherichia_coli-SC17_ST58		Non G2-G3	likely G1-G4		B1	PP17_CC58	NA	UK	Maklin 2022/Shao 2024	neonatal carriage	UK_neonatal carriage	metagenomic assemblies	include	include	2014-2017	NA
Deposited at https://zenodo.org/records/14000489	25076_4_18_clean_Escherichia_coli-SC325_ST3853		Non G2-G3	likely G1-G4		B1	PP325_CC3853	NA	UK	Maklin 2022/Shao 2024	neonatal carriage	UK_neonatal carriage	metagenomic assemblies	non-independent	non-independent	2014-2017	NA
Deposited at https://zenodo.org/records/14000489	25076_4_18_clean_Escherichia_coli-SC52_ST295		Non G2-G3	likely G1-G4		B1	PP387_CC1065	NA	UK	Maklin 2022/Shao 2024	neonatal carriage	UK_neonatal carriage	metagenomic assemblies	include	include	2014-2017	NA
Deposited at https://zenodo.org/records/14000489	25076_4_19_clean_Escherichia_coli-SC3_ST73		K5	G2	G2	B2	PP3_CC73	NA	UK	Maklin 2022/Shao 2024	neonatal carriage	UK_neonatal carriage	metagenomic assemblies	non-independent	non-independent	2014-2017	NA
Deposited at https://zenodo.org/records/14000489	25076_4_1_clean_Escherichia_coli-SC2_ST131		K100	G2	G2	B2	PP2_CC131	A	UK	Maklin 2022/Shao 2024	neonatal carriage	UK_neonatal carriage	metagenomic assemblies	include	include	2014-2017	NA
Deposited at https://zenodo.org/records/14000489	25076_4_21_clean_Escherichia_coli-SC2_ST131		KL127	G2	G2	B2	PP2_CC131	B	UK	Maklin 2022/Shao 2024	neonatal carriage	UK_neonatal carriage	metagenomic assemblies	include	include	2014-2017	NA
Deposited at https://zenodo.org/records/14000489	25076_4_21_clean_Escherichia_coli-SC4_ST10		Non G2-G3	likely G1-G4		A	PP4_CC10	NA	UK	Maklin 2022/Shao 2024	neonatal carriage	UK_neonatal carriage	metagenomic assemblies	include	include	2014-2017	NA
Deposited at https://zenodo.org/records/14000489	25076_4_23_clean_Escherichia_coli-SC54_ST538		K92	G2	G2	B2	PP54_CC538	NA	UK	Maklin 2022/Shao 2024	neonatal carriage	UK_neonatal carriage	metagenomic assemblies	include	include	2014-2017	NA
Deposited at https://zenodo.org/records/14000489	25076_4_24_clean_Escherichia_coli-SC4_ST10		Non G2-G3	likely G1-G4		A	PP4_CC10	NA	UK	Maklin 2022/Shao 2024	neonatal carriage	UK_neonatal carriage	metagenomic assemblies	include	include	2014-2017	NA
Deposited at https://zenodo.org/records/14000489	25076_4_2_clean_Escherichia_coli-SC3_ST73		K5	G2	G2	B2	PP3_CC73	NA	UK	Maklin 2022/Shao 2024	neonatal carriage	UK_neonatal carriage	metagenomic assemblies	include	include	2014-2017	NA
Deposited at https://zenodo.org/records/14000489	25076_4_3_clean_Escherichia_coli-SC4_ST10		Non G2-G3	likely G1-G4		A	PP4_CC10	NA	UK	Maklin 2022/Shao 2024	neonatal carriage	UK_neonatal carriage	metagenomic assemblies	include	include	2014-2017	NA
Deposited at https://zenodo.org/records/14000489	25076_4_4_clean_Escherichia_coli-SC105_ST636		KL125	G2	G2	B2	PP105_CC636	NA	UK	Maklin 2022/Shao 2024	neonatal carriage	UK_neonatal carriage	metagenomic assemblies	include	include	2014-2017	NA
Deposited at https://zenodo.org/records/14000489	25076_4_4_clean_Escherichia_coli-SC3_ST73		K5	G2	G2	B2	PP3_CC73	NA	UK	Maklin 2022/Shao 2024	neonatal carriage	UK_neonatal carriage	metagenomic assemblies	include	include	2014-2017	NA
Deposited at https://zenodo.org/records/14000489	25076_4_5_clean_Escherichia_coli-SC10_ST17		KL123	G2	G2	B1	PP10_CC17	NA	UK	Maklin 2022/Shao 2024	neonatal carriage	UK_neonatal carriage	metagenomic assemblies	include	include	2014-2017	NA
Deposited at https://zenodo.org/records/14000489	25076_4_5_clean_Escherichia_coli-SC12_ST410		KL123	G2	G2	C	PP12_CC410	NA	UK	Maklin 2022/Shao 2024	neonatal carriage	UK_neonatal carriage	metagenomic assemblies	include	include	2014-2017	NA
Deposited at https://zenodo.org/records/14000489	25076_4_5_clean_Escherichia_coli-SC167_ST68		KL123	G2	G2	D	PP167_CC68	NA	UK	Maklin 2022/Shao 2024	neonatal carriage	UK_neonatal carriage	metagenomic assemblies	include	include	2014-2017	NA
Deposited at https://zenodo.org/records/14000489	25076_4_5_clean_Escherichia_coli-SC17_ST58		KL123	G2	G2	B1	PP17_CC58	NA	UK	Maklin 2022/Shao 2024	neonatal carriage	UK_neonatal carriage	metagenomic assemblies	include	include	2014-2017	NA
Deposited at https://zenodo.org/records/14000489	25076_4_5_clean_Escherichia_coli-SC4_ST10		KL123	G2	G2	A	PP4_CC10	NA	UK	Maklin 2022/Shao 2024	neonatal carriage	UK_neonatal carriage	metagenomic assemblies	include	include	2014-2017	NA
Deposited at https://zenodo.org/records/14000489	25076_4_6_clean_Escherichia_coli-SC65_ST399		Non G2-G3	likely G1-G4		A	PP387_CC1065	NA	UK	Maklin 2022/Shao 2024	neonatal carriage	UK_neonatal carriage	metagenomic assemblies	include	include	2014-2017	NA
Deposited at https://zenodo.org/records/14000489	25076_4_6_clean_Escherichia_coli-SC70_ST607		Non G2-G3	likely G1-G4		A	PP387_CC1065	NA	UK	Maklin 2022/Shao 2024	neonatal carriage	UK_neonatal carriage	metagenomic assemblies	non-independent	non-independent	2014-2017	NA
Deposited at https://zenodo.org/records/14000489	25076_4_7_clean_Escherichia_coli-SC22_ST398		Non G2-G3	likely G1-G4		A	PP387_CC1065	NA	UK	Maklin 2022/Shao 2024	neonatal carriage	UK_neonatal carriage	metagenomic assemblies	non-independent	non-independent	2014-2017	NA
Deposited at https://zenodo.org/records/14000489	25076_4_7_clean_Escherichia_coli-SC46_ST746		Non G2-G3	likely G1-G4		A	PP446_CC746	NA	UK	Maklin 2022/Shao 2024	neonatal carriage	UK_neonatal carriage	metagenomic assemblies	include	include	2014-2017	NA
Deposited at https://zenodo.org/records/14000489	25076_4_7_clean_Escherichia_coli-SC8_ST1193		K5	G2	G2	B2	PP387_CC1065	NA	UK	Maklin 2022/Shao 2024	neonatal carriage	UK_neonatal carriage	metagenomic assemblies	include	include	2014-2017	NA
Deposited at https://zenodo.org/records/14000489	25076_5_10_clean_Escherichia_coli-SC17_ST58		Non G2-G3	likely G1-G4		B1	PP17_CC58	NA	UK	Maklin 2022/Shao 2024	neonatal carriage	UK_neonatal carriage	metagenomic assemblies	include	include	2014-2017	NA
Deposited at https://zenodo.org/records/14000489	25076_5_14_clean_Escherichia_coli-SC24_ST443		KL129	G2	G2	B1	PP24_CC443	NA	UK	Maklin 2022/Shao 2024	neonatal carriage	UK_neonatal carriage	metagenomic assemblies	include	include	2014-2017	NA
Deposited at https://zenodo.org/records/14000489	25076_5_14_clean_Escherichia_coli-SC43_ST206		Non G2-G3	likely G1-G4		A	PP43_CC206	NA	UK	Maklin 2022/Shao 2024	neonatal carriage	UK_neonatal carriage	metagenomic assemblies	include	include	2014-2017	NA
Deposited at https://zenodo.org/records/14000489	25076_5_14_clean_Escherichia_coli-SC46_ST746		Non G2-G3	likely G1-G4		A	PP446_CC746	NA	UK	Maklin 2022/Shao 2024	neonatal carriage	UK_neonatal carriage	metagenomic assemblies	include	include	2014-2017	NA
Deposited at https://zenodo.org/records/14000489	25076_5_14_clean_Escherichia_coli-SC4_ST10		KL129	G2	G2	A	PP4_CC10	NA	UK	Maklin 2022/Shao 2024	neonatal carriage	UK_neonatal carriage	metagenomic assemblies	include	include	2014-2017	NA
Deposited at https://zenodo.org/records/14000489	25076_5_15_clean_Escherichia_coli-SC8_ST1193		K5	G2	G2	B2	PP8_CC1193	NA	UK	Maklin 2022/Shao 2024	neonatal carriage	UK_neonatal carriage	metagenomic assemblies	include	include	2014-2017	NA
Deposited at https://zenodo.org/records/14000489	25076_5_16_clean_Escherichia_coli-SC44_ST200		Non G2-G3	likely G1-G4		B1	PP44_CC200	NA	UK	Maklin 2022/Shao 2024	neonatal carriage	UK_neonatal carriage	metagenomic assemblies	include	include	2014-2017	NA
Deposited at https://zenodo.org/records/14000489	25076_5_19_clean_Escherichia_coli-SC147_ST2178		Non G2-G3	likely G1-G4		B1	PP147_CC2178	NA	UK	Maklin 2022/Shao 2024	neonatal carriage	UK_neonatal carriage	metagenomic assemblies	non-independent	non-independent	2014-2017	NA
Deposited at https://zenodo.org/records/14000489	25076_5_19_clean_Escherichia_coli-SC22_ST398		Non G2-G3	likely G1-G4		A	PP22_CC398	NA	UK	Maklin 2022/Shao 2024	neonatal carriage	UK_neonatal carriage	metagenomic assemblies	include	include	2014-2017	NA
Deposited at https://zenodo.org/records/14000489	25076_5_19_clean_Escherichia_coli-SC24_ST443		Non G2-G3	likely G1-G4		B1	PP24_CC443	NA	UK	Maklin 2022/Shao 2024	neonatal carriage	UK_neonatal carriage	metagenomic assemblies	non-independent	non-independent	2014-2017	NA
Deposited at https://zenodo.org/records/14000489	25076_5_19_clean_Escherichia_coli-SC282_ST2351		Non G2-G3	likely G1-G4		B1	PP282_CC2351	NA	UK	Maklin 2022/Shao 2024	neonatal carriage	UK_neonatal carriage	metagenomic assemblies	non-independent	non-independent	2014-2017	NA
Deposited at https://zenodo.org/records/14000489	25076_5_19_clean_Escherichia_coli-SC73_ST156		Non G2-G3	likely G1-G4		B1	PP73_CC156	NA	UK	Maklin 2022/Shao 2024	neonatal carriage	UK_neonatal carriage	metagenomic assemblies	non-independent	non-independent	2014-2017	NA
Deposited at https://zenodo.org/records/14000489	25076_5_19_clean_Escherichia_coli-SC99_ST1727		Non G2-G3	likely G1-G4		B1	PP99_CC1727	NA	UK	Maklin 2022/Shao 2024	neonatal carriage	UK_neonatal carriage	metagenomic assemblies	non-independent	non-independent	2014-2017	NA
Deposited at https://zenodo.org/records/14000489	25076_5_20_clean_Escherichia_coli-SC5_ST95		K1	G2	G2	B2	PP5_CC95	NA	UK	Maklin 2022/Shao 2024	neonatal carriage	UK_neonatal carriage	metagenomic assemblies	non-independent	non-independent	2014-2017	NA
Deposited at https://zenodo.org/records/14000489	25076_5_21_clean_Escherichia_coli-SC109_ST327		Non G2-G3	likely G1-G4		B1	PP109_CC327	NA	UK	Maklin 2022/Shao 2024	neonatal carriage	UK_neonatal carriage	metagenomic assemblies	include	include	2014-2017	NA
Deposited at https://zenodo.org/records/14000489	25076_5_21_clean_Escherichia_coli-SC8_ST1193		KL113	G2	G2	B2	PP8_CC1193	NA	UK	Maklin 2022/Shao 2024	neonatal carriage	UK_neonatal carriage	metagenomic assemblies	include	include	2014-2017	NA
Deposited at https://zenodo.org/records/14000489	25076_5_22_clean_Escherichia_coli-SC3_ST73		K5	G2	G2	B2	PP3_CC73	NA	UK	Maklin 2022/Shao 2024	neonatal carriage	UK_neonatal carriage	metagenomic assemblies	non-independent	non-independent	2014-2017	NA
Deposited at https://zenodo.org/records/14000489	25076_5_24_clean_Escherichia_coli-SC8_ST1193		K5	G2	G2	B2	PP8_CC1193	NA	UK	Maklin 2022/Shao 2024	neonatal carriage	UK_neonatal carriage	metagenomic assemblies	include	include	2014-2017	NA
Deposited at https://zenodo.org/records/14000489	25076_5_2_clean_Escherichia_coli-SC20_ST59		K1	G2	G2	F	PP20_CC59	NA	UK	Maklin 2022/Shao 2024	neonatal carriage	UK_neonatal carriage	metagenomic assemblies	include	include	2014-2017	NA
Deposited at https://zenodo.org/records/14000489	25076_5_2_clean_Escherichia_coli-SC45_ST297		Non G2-G3	likely G1-G4		B1	PP45_CC297	NA	UK	Maklin 2022/Shao 2024	neonatal carriage	UK_neonatal carriage	metagenomic assemblies	include	include	2014-2017	NA
Deposited at https://zenodo.org/records/14000489	25076_5_3_clean_Escherichia_coli-SC109_ST327		Non G2-G3	likely G1-G4		B1	PP387_CC1065	NA	UK	Maklin 2022/Shao 2024	neonatal carriage	UK_neonatal carriage	metagenomic assemblies	include	include	2014-2017	NA
Deposited at https://zenodo.org/records/14000489	25076_5_4_clean_Escherichia_coli-SC145_ST1170		KL120	G2	G2	B2	PP145_CC1170	NA	UK	Maklin 2022/Shao 2024	neonatal carriage	UK_neonatal carriage	metagenomic assemblies	include	include	2014-2017	NA
Deposited at https://zenodo.org/records/14000489	25076_5_5_clean_Escherichia_coli-SC30_ST372		K24	G2	G2	B2	PP30_CC372	NA	UK	Maklin 2022/Shao 2024	neonatal carriage	UK_neonatal carriage	metagenomic assemblies	include	include	2014-2017	NA
Deposited at https://zenodo.org/records/14000489	25076_5_7_clean_Escherichia_coli-SC115_ST2332		Non G2-G3	likely G1-G4		A	PP115_CC2332	NA	UK	Maklin 2022/Shao 2024	neonatal carriage	UK_neonatal carriage	metagenomic assemblies	include	include	2014-2017	NA
Deposited at https://zenodo.org/records/14000489	25076_5_9_clean_Escherichia_coli-SC158_ST120		Non G2-G3	likely G1-G4		B1	PP158_CC120	NA	UK	Maklin 2022/Shao 2024	neonatal carriage	UK_neonatal carriage	metagenomic assemblies	include	include	2014-2017	NA
Deposited at https://zenodo.org/records/14000489	25076_5_9_clean_Escherichia_coli-SC18_ST141		K1	G2	G2	B2	PP18_CC141	NA	UK	Maklin 2022/Shao 2024	neonatal carriage	UK_neonatal carriage	metagenomic assemblies	non-independent	non-independent	2014-2017	NA
Deposited at https://zenodo.org/records/14000489	25076_6_11_clean_Escherichia_coli-SC4_ST10		Non G2-G3	likely G1-G4		A	PP4_CC10	NA	UK	Maklin 2022/Shao 2024	neonatal carriage	UK_neonatal carriage	metagenomic assemblies	include	include	2014-2017	NA
Deposited at https://zenodo.org/records/14000489	25076_6_12_clean_Escherichia_coli-SC5_ST95		K1	G2	G2	B2	PP5_CC95	NA	UK	Maklin 2022/Shao 2024	neonatal carriage	UK_neonatal carriage	metagenomic assemblies	include	include	2014-2017	NA
Deposited at https://zenodo.org/records/14000489	25076_6_14_clean_Escherichia_coli-SC67_ST381		Non G2-G3	likely G1-G4		B1	PP67_CC381	NA	UK	Maklin 2022/Shao 2024	neonatal carriage	UK_neonatal carriage	metagenomic assemblies	include	include	2014-2017	NA
Deposited at https://zenodo.org/records/14000489	25076_6_15_clean_Escherichia_coli-SC70_ST607		Non G2-G3	likely G1-G4		A	PP70_CC607	NA	UK	Maklin 2022/Shao 2024	neonatal carriage	UK_neonatal carriage	metagenomic assemblies	include	include	2014-2017	NA
Deposited at https://zenodo.org/records/14000489	25076_6_17_clean_Escherichia_coli-SC65_ST399		Non G2-G3	likely G1-G4		A	PP387_CC1065	NA	UK	Maklin 2022/Shao 2024	neonatal carriage	UK_neonatal carriage	metagenomic assemblies	include	include	2014-2017	NA
Deposited at https://zenodo.org/records/14000489	25076_6_17_clean_Escherichia_coli-SC8_ST1193		KL113	G2	G2	B2	PP8_CC1193	NA	UK	Maklin 2022/Shao 2024	neonatal carriage	UK_neonatal carriage	metagenomic assemblies	include	include	2014-2017	NA
Deposited at https://zenodo.org/records/14000489	25076_6_19_clean_Escherichia_coli-SC9_ST12		Non G2-G3	likely G1-G4		B2	PP9_CC12	NA	UK	Maklin 2022/Shao 2024	neonatal carriage	UK_neonatal carriage	metagenomic assemblies	include	include	2014-2017	NA
Deposited at https://zenodo.org/records/14000489	25076_6_1_clean_Escherichia_coli-SC215_ST195		Non G2-G3	likely G1-G4		A	PP4_CC10	NA	UK	Maklin 2022/Shao 2024	neonatal carriage	UK_neonatal carriage	metagenomic assemblies	include	include	2014-2017	NA
Deposited at https://zenodo.org/records/14000489	25076_6_1_clean_Escherichia_coli-SC3_ST73		K13_K23	G2	G2	B2	PP3_CC73	NA	UK	Maklin 2022/Shao 2024	neonatal carriage	UK_neonatal carriage	metagenomic assemblies	include	include	2014-2017	NA
Deposited at https://zenodo.org/records/14000489	25076_6_1_clean_Escherichia_coli-SC4_ST10		Non G2-G3	likely G1-G4		A	PP4_CC10	NA	UK	Maklin 2022/Shao 2024	neonatal carriage	UK_neonatal carriage	metagenomic assemblies	non-independent	non-independent	2014-2017	NA
Deposited at https://zenodo.org/records/14000489	25076_6_20_clean_Escherichia_coli-SC60_ST420		K1	G2	G2	B2	PP60_CC420	NA	UK	Maklin 2022/Shao 2024	neonatal carriage	UK_neonatal carriage	metagenomic assemblies	include	include	2014-2017	NA
Deposited at https://zenodo.org/records/14000489	25076_6_20_clean_Escherichia_coli-SC65_ST399		Non G2-G3	likely G1-G4		A	PP65_CC399	NA	UK	Maklin 2022/Shao 2024	neonatal carriage	UK_neonatal carriage	metagenomic assemblies	include	include	2014-2017	NA
Deposited at https://zenodo.org/records/14000489	25076_6_21_clean_Escherichia_coli-SC65_ST399		Non G2-G3	likely G1-G4		A	PP387_CC1065	NA	UK	Maklin 2022/Shao 2024	neonatal carriage	UK_neonatal carriage	metagenomic assemblies	include	include	2014-2017	NA
Deposited at https://zenodo.org/records/14000489	25076_6_23_clean_Escherichia_coli-SC18_ST141		K1	G2	G2	B2	PP18_CC141	NA	UK	Maklin 2022/Shao 2024	neonatal carriage	UK_neonatal carriage	metagenomic assemblies	include	include	2014-2017	NA
Deposited at https://zenodo.org/records/14000489	25076_6_3_clean_Escherichia_coli-SC16_ST38		Untypeable G2-G3	G2-G3	G2-G3	D	PP16_CC38	NA	UK	Maklin 2022/Shao 2024	neonatal carriage	UK_neonatal carriage	metagenomic assemblies	include	include	2014-2017	NA
Deposited at https://zenodo.org/records/14000489	25076_6_3_clean_Escherichia_coli-SC6_ST69		KL110	G2-atypical	G2	D	PP6_CC69	NA	UK	Maklin 2022/Shao 2024	neonatal carriage	UK_neonatal carriage	metagenomic assemblies	include	include	2014-2017	NA
Deposited at https://zenodo.org/records/14000489	25076_6_4_clean_Escherichia_coli-SC119_ST919		Non G2-G3	likely G1-G4		B2	PP119_CC919	NA	UK	Maklin 2022/Shao 2024	neonatal carriage	UK_neonatal carriage	metagenomic assemblies	include	include	2014-2017	NA
Deposited at https://zenodo.org/records/14000489	25076_6_4_clean_Escherichia_coli-SC2_ST131		K100	G2	G2	B2	PP2_CC131	A	UK	Maklin 2022/Shao 2024	neonatal carriage	UK_neonatal carriage	metagenomic assemblies	non-independent	non-independent	2014-2017	NA
Deposited at https://zenodo.org/records/14000489	25076_6_5_clean_Escherichia_coli-SC2_ST131		K100	G2	G2	B2	PP2_CC131	A	UK	Maklin 2022/Shao 2024	neonatal carriage	UK_neonatal carriage	metagenomic assemblies	non-independent	non-independent	2014-2017	NA
Deposited at https://zenodo.org/records/14000489	25076_6_6_clean_Escherichia_coli-SC69_ST349		K92	G2	G2	D	PP69_CC349	NA	UK	Maklin 2022/Shao 2024	neonatal carriage	UK_neonatal carriage	metagenomic assemblies	include	include	2014-2017	NA
Deposited at https://zenodo.org/records/14000489	25076_6_7_clean_Escherichia_coli-SC14_ST405		KL111	G2	G2	D	PP14_CC405	NA	UK	Maklin 2022/Shao 2024	neonatal carriage	UK_neonatal carriage	metagenomic assemblies	include	include	2014-2017	NA
Deposited at https://zenodo.org/records/14000489	25076_6_8_clean_Escherichia_coli-SC5_ST95		K1	G2	G2	B2	PP5_CC95	NA	UK	Maklin 2022/Shao 2024	neonatal carriage	UK_neonatal carriage	metagenomic assemblies	include	include	2014-2017	NA
Deposited at https://zenodo.org/records/14000489	25076_6_8_clean_Escherichia_coli-SC6_ST69		KL110	G2-atypical	G2	D	PP6_CC69	NA	UK	Maklin 2022/Shao 2024	neonatal carriage	UK_neonatal carriage	metagenomic assemblies	include	include	2014-2017	NA
Deposited at https://zenodo.org/records/14000489	25076_6_8_clean_Escherichia_coli-SC8_ST1193		K5	G2	G2	B2	PP8_CC1193	NA	UK	Maklin 2022/Shao 2024	neonatal carriage	UK_neonatal carriage	metagenomic assemblies	include	include	2014-2017	NA
Deposited at https://zenodo.org/records/14000489	25076_6_9_clean_Escherichia_coli-SC162_ST108		K12	G2	G2	D	PP162_CC108	NA	UK	Maklin 2022/Shao 2024	neonatal carriage	UK_neonatal carriage	metagenomic assemblies	include	include	2014-2017	NA
Deposited at https://zenodo.org/records/14000489	25076_7_12_clean_Escherichia_coli-SC84_ST491		Non G2-G3	likely G1-G4		B2	PP84_CC491	NA	UK	Maklin 2022/Shao 2024	neonatal carriage	UK_neonatal carriage	metagenomic assemblies	include	include	2014-2017	NA
Deposited at https://zenodo.org/records/14000489	25076_7_13_clean_Escherichia_coli-SC281_ST1670		KL122	G2	G2	D	PP281_CC1670	NA	UK	Maklin 2022/Shao 2024	neonatal carriage	UK_neonatal carriage	metagenomic assemblies	include	include	2014-2017	NA
Deposited at https://zenodo.org/records/14000489	25076_7_14_clean_Escherichia_coli-SC8_ST1193		K5	G2	G2	B2	PP8_CC1193	NA	UK	Maklin 2022/Shao 2024	neonatal carriage	UK_neonatal carriage	metagenomic assemblies	include	include	2014-2017	NA
Deposited at https://zenodo.org/records/14000489	25076_7_16_clean_Escherichia_coli-SC11_ST127		K14	G2	G2	B2	PP11_CC127	NA	UK	Maklin 2022/Shao 2024	neonatal carriage	UK_neonatal carriage	metagenomic assemblies	non-independent	non-independent	2014-2017	NA
Deposited at https://zenodo.org/records/14000489	25076_7_17_clean_Escherichia_coli-SC3_ST73		K13_K23	G2	G2	B2	PP3_CC73	NA	UK	Maklin 2022/Shao 2024	neonatal carriage	UK_neonatal carriage	metagenomic assemblies	include	include	2014-2017	NA
Deposited at https://zenodo.org/records/14000489	25076_7_18_clean_Escherichia_coli-SC14_ST405		K2	G2	G2	D	PP14_CC405	NA	UK	Maklin 2022/Shao 2024	neonatal carriage	UK_neonatal carriage	metagenomic assemblies	include	include	2014-2017	NA
Deposited at https://zenodo.org/records/14000489	25076_7_18_clean_Escherichia_coli-SC16_ST38		K2	G2	G2	D	PP16_CC38	NA	UK	Maklin 2022/Shao 2024	neonatal carriage	UK_neonatal carriage	metagenomic assemblies	include	include	2014-2017	NA
Deposited at https://zenodo.org/records/14000489	25076_7_18_clean_Escherichia_coli-SC24_ST443		Non G2-G3	likely G1-G4		B1	PP387_CC1065	NA	UK	Maklin 2022/Shao 2024	neonatal carriage	UK_neonatal carriage	metagenomic assemblies	include	include	2014-2017	NA
Deposited at https://zenodo.org/records/14000489	25076_7_19_clean_Escherichia_coli-SC2_ST131		K5	G2	G2	B2	PP2_CC131	B	UK	Maklin 2022/Shao 2024	neonatal carriage	UK_neonatal carriage	metagenomic assemblies	include	include	2014-2017	NA
Deposited at https://zenodo.org/records/14000489	25076_7_1_clean_Escherichia_coli-SC77_ST409		Non G2-G3	likely G1-G4		A	PP77_CC409	NA	UK	Maklin 2022/Shao 2024	neonatal carriage	UK_neonatal carriage	metagenomic assemblies	include	include	2014-2017	NA
Deposited at https://zenodo.org/records/14000489	25076_7_20_clean_Escherichia_coli-SC5_ST95		K1	G2	G2	B2	PP5_CC95	NA	UK	Maklin 2022/Shao 2024	neonatal carriage	UK_neonatal carriage	metagenomic assemblies	include	include	2014-2017	NA
Deposited at https://zenodo.org/records/14000489	25076_7_22_clean_Escherichia_coli-SC65_ST399		Non G2-G3	likely G1-G4		A	PP65_CC399	NA	UK	Maklin 2022/Shao 2024	neonatal carriage	UK_neonatal carriage	metagenomic assemblies	include	include	2014-2017	NA
Deposited at https://zenodo.org/records/14000489	25076_7_2_clean_Escherichia_coli-SC8_ST1193		K5	G2	G2	B2	PP8_CC1193	NA	UK	Maklin 2022/Shao 2024	neonatal carriage	UK_neonatal carriage	metagenomic assemblies	include	include	2014-2017	NA
Deposited at https://zenodo.org/records/14000489	25076_7_4_clean_Escherichia_coli-SC3_ST73		K2	G2	G2	B2	PP3_CC73	NA	UK	Maklin 2022/Shao 2024	neonatal carriage	UK_neonatal carriage	metagenomic assemblies	non-independent	non-independent	2014-2017	NA
Deposited at https://zenodo.org/records/14000489	25076_7_5_clean_Escherichia_coli-SC5_ST95		K1	G2	G2	B2	PP387_CC1065	NA	UK	Maklin 2022/Shao 2024	neonatal carriage	UK_neonatal carriage	metagenomic assemblies	include	include	2014-2017	NA
Deposited at https://zenodo.org/records/14000489	25076_7_6_clean_Escherichia_coli-SC24_ST443		Non G2-G3	likely G1-G4		B1	PP24_CC443	NA	UK	Maklin 2022/Shao 2024	neonatal carriage	UK_neonatal carriage	metagenomic assemblies	include	include	2014-2017	NA
Deposited at https://zenodo.org/records/14000489	25076_7_7_clean_Escherichia_coli-SC32_ST80		K1	G2	G2	B2	PP32_CC80	NA	UK	Maklin 2022/Shao 2024	neonatal carriage	UK_neonatal carriage	metagenomic assemblies	include	include	2014-2017	NA
Deposited at https://zenodo.org/records/14000489	25076_7_8_clean_Escherichia_coli-SC4_ST10		Untypeable G2-G3	G2-G3	G2-G3	A	PP4_CC10	NA	UK	Maklin 2022/Shao 2024	neonatal carriage	UK_neonatal carriage	metagenomic assemblies	include	include	2014-2017	NA
Deposited at https://zenodo.org/records/14000489	25076_7_9_clean_Escherichia_coli-SC2_ST131		K14	G2	G2	B2	PP2_CC131	B	UK	Maklin 2022/Shao 2024	neonatal carriage	UK_neonatal carriage	metagenomic assemblies	non-independent	non-independent	2014-2017	NA
Deposited at https://zenodo.org/records/14000489	25076_7_9_clean_Escherichia_coli-SC65_ST399		Non G2-G3	likely G1-G4		A	PP65_CC399	NA	UK	Maklin 2022/Shao 2024	neonatal carriage	UK_neonatal carriage	metagenomic assemblies	include	include	2014-2017	NA
Deposited at https://zenodo.org/records/14000489	37035_3_10_clean_Escherichia_coli-SC105_ST636		KL116	G2	G2	B2	PP105_CC636	NA	UK	Maklin 2022/Shao 2024	neonatal carriage	UK_neonatal carriage	metagenomic assemblies	include	include	2014-2017	NA
Deposited at https://zenodo.org/records/14000489	37035_3_14_clean_Escherichia_coli-SC10_ST17		Non G2-G3	likely G1-G4		B1	PP10_CC17	NA	UK	Maklin 2022/Shao 2024	neonatal carriage	UK_neonatal carriage	metagenomic assemblies	include	include	2014-2017	NA
Deposited at https://zenodo.org/records/14000489	37035_3_15_clean_Escherichia_coli-SC46_ST746		K10	G3-A	G3	A	PP446_CC746	NA	UK	Maklin 2022/Shao 2024	neonatal carriage	UK_neonatal carriage	metagenomic assemblies	include	include	2014-2017	NA
Deposited at https://zenodo.org/records/14000489	37035_3_15_clean_Escherichia_coli-SC4_ST10		K10	G3-A	G3	A	PP4_CC10	NA	UK	Maklin 2022/Shao 2024	neonatal carriage	UK_neonatal carriage	metagenomic assemblies	include	include	2014-2017	NA
Deposited at https://zenodo.org/records/14000489	37035_3_19_clean_Escherichia_coli-SC11_ST127		K14	G2	G2	B2	PP11_CC127	NA	UK	Maklin 2022/Shao 2024	neonatal carriage	UK_neonatal carriage	metagenomic assemblies	include	include	2014-2017	NA
Deposited at https://zenodo.org/records/14000489	37035_3_1_clean_Escherichia_coli-SC33_ST357		K1	G2	G2	B2	PP33_CC357	NA	UK	Maklin 2022/Shao 2024	neonatal carriage	UK_neonatal carriage	metagenomic assemblies	include	include	2014-2017	NA
Deposited at https://zenodo.org/records/14000489	37035_3_21_clean_Escherichia_coli-SC9_ST12		K12	G2	G2	B2	PP9_CC12	NA	UK	Maklin 2022/Shao 2024	neonatal carriage	UK_neonatal carriage	metagenomic assemblies	include	include	2014-2017	NA
Deposited at https://zenodo.org/records/14000489	37035_3_23_clean_Escherichia_coli-SC20_ST59		KL110	G2-atypical	G2	F	PP20_CC59	NA	UK	Maklin 2022/Shao 2024	neonatal carriage	UK_neonatal carriage	metagenomic assemblies	include	include	2014-2017	NA
Deposited at https://zenodo.org/records/14000489	37035_3_23_clean_Escherichia_coli-SC5_ST95		K1	G2	G2	B2	PP5_CC95	NA	UK	Maklin 2022/Shao 2024	neonatal carriage	UK_neonatal carriage	metagenomic assemblies	include	include	2014-2017	NA
Deposited at https://zenodo.org/records/14000489	37035_3_28_clean_Escherichia_coli-SC77_ST409		Non G2-G3	likely G1-G4		A	PP77_CC409	NA	UK	Maklin 2022/Shao 2024	neonatal carriage	UK_neonatal carriage	metagenomic assemblies	include	include	2014-2017	NA
Deposited at https://zenodo.org/records/14000489	37035_3_30_clean_Escherichia_coli-SC2_ST131		K5	G2	G2	B2	PP2_CC131	C1	UK	Maklin 2022/Shao 2024	neonatal carriage	UK_neonatal carriage	metagenomic assemblies	include	include	2014-2017	NA
Deposited at https://zenodo.org/records/14000489	37035_3_3_clean_Escherichia_coli-SC61_ST91		K4	G2	G2	B2	PP61_CC91	NA	UK	Maklin 2022/Shao 2024	neonatal carriage	UK_neonatal carriage	metagenomic assemblies	include	include	2014-2017	NA
Deposited at https://zenodo.org/records/14000489	37035_3_6_clean_Escherichia_coli-SC5_ST95		K1	G2	G2	B2	PP5_CC95	NA	UK	Maklin 2022/Shao 2024	neonatal carriage	UK_neonatal carriage	metagenomic assemblies	include	include	2014-2017	NA
Deposited at https://zenodo.org/records/14000489	37035_3_8_clean_Escherichia_coli-SC69_ST349		KL124	G2	G2	D	PP69_CC349	NA	UK	Maklin 2022/Shao 2024	neonatal carriage	UK_neonatal carriage	metagenomic assemblies	include	include	2014-2017	NA
Deposited at https://zenodo.org/records/14000489	37035_3_9_clean_Escherichia_coli-SC66_ST135		KL139	G2	G2	B2	PP66_CC135	NA	UK	Maklin 2022/Shao 2024	neonatal carriage	UK_neonatal carriage	metagenomic assemblies	include	include	2014-2017	NA
Deposited at https://zenodo.org/records/14000489	37035_4_11_clean_Escherichia_coli-SC33_ST357		K1	G2	G2	B2	PP33_CC357	NA	UK	Maklin 2022/Shao 2024	neonatal carriage	UK_neonatal carriage	metagenomic assemblies	include	include	2014-2017	NA
Deposited at https://zenodo.org/records/14000489	37035_4_12_clean_Escherichia_coli-SC9_ST12		K12	G2	G2	B2	PP9_CC12	NA	UK	Maklin 2022/Shao 2024	neonatal carriage	UK_neonatal carriage	metagenomic assemblies	include	include	2014-2017	NA
Deposited at https://zenodo.org/records/14000489	37035_4_14_clean_Escherichia_coli-SC6_ST69		K52	G2	G2	D	PP6_CC69	NA	UK	Maklin 2022/Shao 2024	neonatal carriage	UK_neonatal carriage	metagenomic assemblies	include	include	2014-2017	NA
Deposited at https://zenodo.org/records/14000489	37035_4_16_clean_Escherichia_coli-SC5_ST95		K1	G2	G2	B2	PP5_CC95	NA	UK	Maklin 2022/Shao 2024	neonatal carriage	UK_neonatal carriage	metagenomic assemblies	include	include	2014-2017	NA
Deposited at https://zenodo.org/records/14000489	37035_4_18_clean_Escherichia_coli-SC33_ST357		K1	G2	G2	B2	PP33_CC357	NA	UK	Maklin 2022/Shao 2024	neonatal carriage	UK_neonatal carriage	metagenomic assemblies	include	include	2014-2017	NA
Deposited at https://zenodo.org/records/14000489	37035_4_19_clean_Escherichia_coli-SC5_ST95		K1	G2	G2	B2	PP5_CC95	NA	UK	Maklin 2022/Shao 2024	neonatal carriage	UK_neonatal carriage	metagenomic assemblies	include	include	2014-2017	NA
Deposited at https://zenodo.org/records/14000489	37035_4_21_clean_Escherichia_coli-SC5_ST95		K1	G2	G2	B2	PP5_CC95	NA	UK	Maklin 2022/Shao 2024	neonatal carriage	UK_neonatal carriage	metagenomic assemblies	include	include	2014-2017	NA
Deposited at https://zenodo.org/records/14000489	37035_4_23_clean_Escherichia_coli-SC20_ST59		K1	G2	G2	F	PP20_CC59	NA	UK	Maklin 2022/Shao 2024	neonatal carriage	UK_neonatal carriage	metagenomic assemblies	include	include	2014-2017	NA
Deposited at https://zenodo.org/records/14000489	37035_4_24_clean_Escherichia_coli-SC240_ST8579		Non G2-G3	likely G1-G4		B1	PP240_CC8579	NA	UK	Maklin 2022/Shao 2024	neonatal carriage	UK_neonatal carriage	metagenomic assemblies	include	include	2014-2017	NA
Deposited at https://zenodo.org/records/14000489	37035_4_24_clean_Escherichia_coli-SC24_ST443		Non G2-G3	likely G1-G4		B1	PP24_CC443	NA	UK	Maklin 2022/Shao 2024	neonatal carriage	UK_neonatal carriage	metagenomic assemblies	include	include	2014-2017	NA
Deposited at https://zenodo.org/records/14000489	37035_4_24_clean_Escherichia_coli-SC28_ST101		Non G2-G3	likely G1-G4		B1	PP28_CC101	NA	UK	Maklin 2022/Shao 2024	neonatal carriage	UK_neonatal carriage	metagenomic assemblies	non-independent	non-independent	2014-2017	NA
Deposited at https://zenodo.org/records/14000489	37035_4_24_clean_Escherichia_coli-SC55_ST906		Non G2-G3	likely G1-G4		B1	PP55_CC906	NA	UK	Maklin 2022/Shao 2024	neonatal carriage	UK_neonatal carriage	metagenomic assemblies	non-independent	non-independent	2014-2017	NA
Deposited at https://zenodo.org/records/14000489	37035_4_28_clean_Escherichia_coli-SC5_ST95		K1	G2	G2	B2	PP5_CC95	NA	UK	Maklin 2022/Shao 2024	neonatal carriage	UK_neonatal carriage	metagenomic assemblies	include	include	2014-2017	NA
Deposited at https://zenodo.org/records/14000489	37035_4_2_clean_Escherichia_coli-SC6_ST69		K3	G3-A	G3	D	PP6_CC69	NA	UK	Maklin 2022/Shao 2024	neonatal carriage	UK_neonatal carriage	metagenomic assemblies	include	include	2014-2017	NA
Deposited at https://zenodo.org/records/14000489	37035_4_31_clean_Escherichia_coli-SC6_ST69		K52	G2	G2	D	PP6_CC69	NA	UK	Maklin 2022/Shao 2024	neonatal carriage	UK_neonatal carriage	metagenomic assemblies	include	include	2014-2017	NA
Deposited at https://zenodo.org/records/14000489	37035_4_3_clean_Escherichia_coli-SC6_ST69		K7	G2	G2	D	PP6_CC69	NA	UK	Maklin 2022/Shao 2024	neonatal carriage	UK_neonatal carriage	metagenomic assemblies	include	include	2014-2017	NA
Deposited at https://zenodo.org/records/14000489	37035_4_9_clean_Escherichia_coli-SC25_ST517		Non G2-G3	likely G1-G4		B1	PP25_CC517	NA	UK	Maklin 2022/Shao 2024	neonatal carriage	UK_neonatal carriage	metagenomic assemblies	include	include	2014-2017	NA
Deposited at https://zenodo.org/records/14000489	37035_4_9_clean_Escherichia_coli-SC3_ST73		K5	G2	G2	B2	PP3_CC73	NA	UK	Maklin 2022/Shao 2024	neonatal carriage	UK_neonatal carriage	metagenomic assemblies	include	include	2014-2017	NA
Deposited at https://zenodo.org/records/14000489	37035_4_9_clean_Escherichia_coli-SC6_ST69		K54_K96	G3-A	G3	D	PP6_CC69	NA	UK	Maklin 2022/Shao 2024	neonatal carriage	UK_neonatal carriage	metagenomic assemblies	include	include	2014-2017	NA
Deposited at https://zenodo.org/records/14000489	37035_5_11_clean_Escherichia_coli-SC54_ST538		K92	G2	G2	B2	PP54_CC538	NA	UK	Maklin 2022/Shao 2024	neonatal carriage	UK_neonatal carriage	metagenomic assemblies	include	include	2014-2017	NA
Deposited at https://zenodo.org/records/14000489	37035_5_12_clean_Escherichia_coli-SC17_ST58		Non G2-G3	likely G1-G4		B1	PP387_CC1065	NA	UK	Maklin 2022/Shao 2024	neonatal carriage	UK_neonatal carriage	metagenomic assemblies	include	include	2014-2017	NA
Deposited at https://zenodo.org/records/14000489	37035_5_12_clean_Escherichia_coli-SC24_ST443		KL129	G2	G2	B1	PP24_CC443	NA	UK	Maklin 2022/Shao 2024	neonatal carriage	UK_neonatal carriage	metagenomic assemblies	include	include	2014-2017	NA
Deposited at https://zenodo.org/records/14000489	37035_5_13_clean_Escherichia_coli-SC8_ST1193		K5	G2	G2	B2	PP8_CC1193	NA	UK	Maklin 2022/Shao 2024	neonatal carriage	UK_neonatal carriage	metagenomic assemblies	include	include	2014-2017	NA
Deposited at https://zenodo.org/records/14000489	37035_5_14_clean_Escherichia_coli-SC29_ST144		K1	G2	G2	B2	PP29_CC144	NA	UK	Maklin 2022/Shao 2024	neonatal carriage	UK_neonatal carriage	metagenomic assemblies	include	include	2014-2017	NA
Deposited at https://zenodo.org/records/14000489	37035_5_17_clean_Escherichia_coli-SC8_ST1193		K5	G2	G2	B2	PP8_CC1193	NA	UK	Maklin 2022/Shao 2024	neonatal carriage	UK_neonatal carriage	metagenomic assemblies	include	include	2014-2017	NA
Deposited at https://zenodo.org/records/14000489	37035_5_23_clean_Escherichia_coli-SC4_ST10		KL130	G2	G2	A	PP4_CC10	NA	UK	Maklin 2022/Shao 2024	neonatal carriage	UK_neonatal carriage	metagenomic assemblies	include	include	2014-2017	NA
Deposited at https://zenodo.org/records/14000489	37035_5_25_clean_Escherichia_coli-SC176_ST603		Non G2-G3	likely G1-G4		B1	PP176_CC603	NA	UK	Maklin 2022/Shao 2024	neonatal carriage	UK_neonatal carriage	metagenomic assemblies	include	include	2014-2017	NA
Deposited at https://zenodo.org/records/14000489	37035_5_4_clean_Escherichia_coli-SC3_ST73		K5	G2	G2	B2	PP3_CC73	NA	UK	Maklin 2022/Shao 2024	neonatal carriage	UK_neonatal carriage	metagenomic assemblies	include	include	2014-2017	NA
Deposited at https://zenodo.org/records/14000489	37035_5_5_clean_Escherichia_coli-SC18_ST141		K1	G2	G2	B2	PP18_CC141	NA	UK	Maklin 2022/Shao 2024	neonatal carriage	UK_neonatal carriage	metagenomic assemblies	include	include	2014-2017	NA
Deposited at https://zenodo.org/records/14000489	37081_1_11_clean_Escherichia_coli-SC20_ST59		K1	G2	G2	F	PP20_CC59	NA	UK	Maklin 2022/Shao 2024	neonatal carriage	UK_neonatal carriage	metagenomic assemblies	include	include	2014-2017	NA
Deposited at https://zenodo.org/records/14000489	37081_1_17_clean_Escherichia_coli-SC105_ST636		KL116	G2	G2	B2	PP105_CC636	NA	UK	Maklin 2022/Shao 2024	neonatal carriage	UK_neonatal carriage	metagenomic assemblies	include	include	2014-2017	NA
Deposited at https://zenodo.org/records/14000489	37081_1_19_clean_Escherichia_coli-SC4_ST10		Non G2-G3	likely G1-G4		A	PP4_CC10	NA	UK	Maklin 2022/Shao 2024	neonatal carriage	UK_neonatal carriage	metagenomic assemblies	include	include	2014-2017	NA
Deposited at https://zenodo.org/records/14000489	37081_1_1_clean_Escherichia_coli-SC6_ST69		K54_K96	G3-A	G3	D	PP6_CC69	NA	UK	Maklin 2022/Shao 2024	neonatal carriage	UK_neonatal carriage	metagenomic assemblies	include	include	2014-2017	NA
Deposited at https://zenodo.org/records/14000489	37081_1_21_clean_Escherichia_coli-SC12_ST410		Non G2-G3	likely G1-G4		C	PP12_CC410	NA	UK	Maklin 2022/Shao 2024	neonatal carriage	UK_neonatal carriage	metagenomic assemblies	include	include	2014-2017	NA
Deposited at https://zenodo.org/records/14000489	37081_1_25_clean_Escherichia_coli-SC141_ST6260		Non G2-G3	likely G1-G4		B1	PP141_CC6260	NA	UK	Maklin 2022/Shao 2024	neonatal carriage	UK_neonatal carriage	metagenomic assemblies	include	include	2014-2017	NA
Deposited at https://zenodo.org/records/14000489	37081_1_26_clean_Escherichia_coli-SC4_ST10		Non G2-G3	likely G1-G4		A	PP4_CC10	NA	UK	Maklin 2022/Shao 2024	neonatal carriage	UK_neonatal carriage	metagenomic assemblies	include	include	2014-2017	NA
Deposited at https://zenodo.org/records/14000489	37081_1_2_clean_Escherichia_coli-SC20_ST59		K1	G2	G2	F	PP20_CC59	NA	UK	Maklin 2022/Shao 2024	neonatal carriage	UK_neonatal carriage	metagenomic assemblies	include	include	2014-2017	NA
Deposited at https://zenodo.org/records/14000489	37081_1_32_clean_Escherichia_coli-SC39_ST117		Non G2-G3	likely G1-G4		G	PP39_CC117	NA	UK	Maklin 2022/Shao 2024	neonatal carriage	UK_neonatal carriage	metagenomic assemblies	include	include	2014-2017	NA
Deposited at https://zenodo.org/records/14000489	37081_1_3_clean_Escherichia_coli-SC4_ST10		Non G2-G3	likely G1-G4		A	PP4_CC10	NA	UK	Maklin 2022/Shao 2024	neonatal carriage	UK_neonatal carriage	metagenomic assemblies	include	include	2014-2017	NA
Deposited at https://zenodo.org/records/14000489	37081_1_4_clean_Escherichia_coli-SC20_ST59		K1	G2	G2	F	PP20_CC59	NA	UK	Maklin 2022/Shao 2024	neonatal carriage	UK_neonatal carriage	metagenomic assemblies	non-independent	non-independent	2014-2017	NA
Deposited at https://zenodo.org/records/14000489	37081_1_8_clean_Escherichia_coli-SC2_ST131		K1	G2	G2	B2	PP2_CC131	B	UK	Maklin 2022/Shao 2024	neonatal carriage	UK_neonatal carriage	metagenomic assemblies	include	include	2014-2017	NA
Deposited at https://zenodo.org/records/14000489	37081_1_9_clean_Escherichia_coli-SC5_ST95		K1	G2	G2	B2	PP5_CC95	NA	UK	Maklin 2022/Shao 2024	neonatal carriage	UK_neonatal carriage	metagenomic assemblies	include	include	2014-2017	NA
Deposited at https://zenodo.org/records/14000489	37081_2_16_clean_Escherichia_coli-SC2_ST131		K5	G2	G2	B2	PP2_CC131	C1	UK	Maklin 2022/Shao 2024	neonatal carriage	UK_neonatal carriage	metagenomic assemblies	include	include	2014-2017	NA
Deposited at https://zenodo.org/records/14000489	37081_2_17_clean_Escherichia_coli-SC60_ST420		K1	G2	G2	B2	PP60_CC420	NA	UK	Maklin 2022/Shao 2024	neonatal carriage	UK_neonatal carriage	metagenomic assemblies	include	include	2014-2017	NA
Deposited at https://zenodo.org/records/14000489	37081_2_21_clean_Escherichia_coli-SC18_ST141		K1	G2	G2	B2	PP18_CC141	NA	UK	Maklin 2022/Shao 2024	neonatal carriage	UK_neonatal carriage	metagenomic assemblies	include	include	2014-2017	NA
Deposited at https://zenodo.org/records/14000489	37081_2_24_clean_Escherichia_coli-SC3_ST73		K5	G2	G2	B2	PP3_CC73	NA	UK	Maklin 2022/Shao 2024	neonatal carriage	UK_neonatal carriage	metagenomic assemblies	include	include	2014-2017	NA
Deposited at https://zenodo.org/records/14000489	37081_2_31_clean_Escherichia_coli-SC30_ST372		K24	G2	G2	B2	PP30_CC372	NA	UK	Maklin 2022/Shao 2024	neonatal carriage	UK_neonatal carriage	metagenomic assemblies	include	include	2014-2017	NA
Deposited at https://zenodo.org/records/14000489	37081_2_4_clean_Escherichia_coli-SC17_ST58		Non G2-G3	likely G1-G4		B1	PP17_CC58	NA	UK	Maklin 2022/Shao 2024	neonatal carriage	UK_neonatal carriage	metagenomic assemblies	include	include	2014-2017	NA
Deposited at https://zenodo.org/records/14000489	37081_2_4_clean_Escherichia_coli-SC3_ST73		K5	G2	G2	B2	PP3_CC73	NA	UK	Maklin 2022/Shao 2024	neonatal carriage	UK_neonatal carriage	metagenomic assemblies	include	include	2014-2017	NA
Deposited at https://zenodo.org/records/14000489	37081_3_10_clean_Escherichia_coli-SC229_ST401		Non G2-G3	likely G1-G4		A	PP229_CC401	NA	UK	Maklin 2022/Shao 2024	neonatal carriage	UK_neonatal carriage	metagenomic assemblies	include	include	2014-2017	NA
Deposited at https://zenodo.org/records/14000489	37081_3_15_clean_Escherichia_coli-SC4_ST10		KL130	G2	G2	A	PP4_CC10	NA	UK	Maklin 2022/Shao 2024	neonatal carriage	UK_neonatal carriage	metagenomic assemblies	include	include	2014-2017	NA
Deposited at https://zenodo.org/records/14000489	37081_3_1_clean_Escherichia_coli-SC5_ST95		K1	G2	G2	B2	PP5_CC95	NA	UK	Maklin 2022/Shao 2024	neonatal carriage	UK_neonatal carriage	metagenomic assemblies	include	include	2014-2017	NA
Deposited at https://zenodo.org/records/14000489	37081_3_25_clean_Escherichia_coli-SC96_ST4038		Non G2-G3	likely G1-G4		B1	PP96_CC4038	NA	UK	Maklin 2022/Shao 2024	neonatal carriage	UK_neonatal carriage	metagenomic assemblies	include	include	2014-2017	NA
Deposited at https://zenodo.org/records/14000489	37081_3_26_clean_Escherichia_coli-SC20_ST59		K1	G2	G2	F	PP20_CC59	NA	UK	Maklin 2022/Shao 2024	neonatal carriage	UK_neonatal carriage	metagenomic assemblies	include	include	2014-2017	NA
Deposited at https://zenodo.org/records/14000489	37081_3_27_clean_Escherichia_coli-SC3_ST73		K13_K23	G2	G2	B2	PP3_CC73	NA	UK	Maklin 2022/Shao 2024	neonatal carriage	UK_neonatal carriage	metagenomic assemblies	include	include	2014-2017	NA
Deposited at https://zenodo.org/records/14000489	37081_3_32_clean_Escherichia_coli-SC8_ST1193		K5	G2	G2	B2	PP8_CC1193	NA	UK	Maklin 2022/Shao 2024	neonatal carriage	UK_neonatal carriage	metagenomic assemblies	include	include	2014-2017	NA
Deposited at https://zenodo.org/records/14000489	37081_3_3_clean_Escherichia_coli-SC60_ST420		K1	G2	G2	B2	PP60_CC420	NA	UK	Maklin 2022/Shao 2024	neonatal carriage	UK_neonatal carriage	metagenomic assemblies	include	include	2014-2017	NA
Deposited at https://zenodo.org/records/14000489	37081_3_4_clean_Escherichia_coli-SC3_ST73		KL111	G2	G2	B2	PP3_CC73	NA	UK	Maklin 2022/Shao 2024	neonatal carriage	UK_neonatal carriage	metagenomic assemblies	include	include	2014-2017	NA
Deposited at https://zenodo.org/records/14000489	37081_3_6_clean_Escherichia_coli-SC168_ST115		Untypeable G2-G3	G2-G3	G2-G3	D	PP168_CC115	NA	UK	Maklin 2022/Shao 2024	neonatal carriage	UK_neonatal carriage	metagenomic assemblies	include	include	2014-2017	NA
Deposited at https://zenodo.org/records/14000489	37081_3_7_clean_Escherichia_coli-SC105_ST636		KL125	G2	G2	B2	PP105_CC636	NA	UK	Maklin 2022/Shao 2024	neonatal carriage	UK_neonatal carriage	metagenomic assemblies	include	include	2014-2017	NA
Deposited at https://zenodo.org/records/14000489	37081_3_8_clean_Escherichia_coli-SC82_ST362		K7	G2	G2	D	PP82_CC362	NA	UK	Maklin 2022/Shao 2024	neonatal carriage	UK_neonatal carriage	metagenomic assemblies	include	include	2014-2017	NA
Deposited at https://zenodo.org/records/14000489	37081_3_9_clean_Escherichia_coli-SC82_ST362		K16	G2	G2	D	PP82_CC362	NA	UK	Maklin 2022/Shao 2024	neonatal carriage	UK_neonatal carriage	metagenomic assemblies	include	include	2014-2017	NA
Deposited at https://zenodo.org/records/14000489	37081_4_10_clean_Escherichia_coli-SC3_ST73		K5	G2	G2	B2	PP3_CC73	NA	UK	Maklin 2022/Shao 2024	neonatal carriage	UK_neonatal carriage	metagenomic assemblies	include	include	2014-2017	NA
Deposited at https://zenodo.org/records/14000489	37081_4_13_clean_Escherichia_coli-SC69_ST349		K1	G2	G2	D	PP69_CC349	NA	UK	Maklin 2022/Shao 2024	neonatal carriage	UK_neonatal carriage	metagenomic assemblies	include	include	2014-2017	NA
Deposited at https://zenodo.org/records/14000489	37081_4_15_clean_Escherichia_coli-SC77_ST409		Non G2-G3	likely G1-G4		A	PP77_CC409	NA	UK	Maklin 2022/Shao 2024	neonatal carriage	UK_neonatal carriage	metagenomic assemblies	include	include	2014-2017	NA
Deposited at https://zenodo.org/records/14000489	37081_4_18_clean_Escherichia_coli-SC4_ST10		KL130	G2	G2	A	PP4_CC10	NA	UK	Maklin 2022/Shao 2024	neonatal carriage	UK_neonatal carriage	metagenomic assemblies	include	include	2014-2017	NA
Deposited at https://zenodo.org/records/14000489	37081_4_20_clean_Escherichia_coli-SC2_ST131		KL114	G2	G2	B2	PP2_CC131	C2	UK	Maklin 2022/Shao 2024	neonatal carriage	UK_neonatal carriage	metagenomic assemblies	include	include	2014-2017	NA
Deposited at https://zenodo.org/records/14000489	37081_4_21_clean_Escherichia_coli-SC18_ST141		K1	G2	G2	B2	PP18_CC141	NA	UK	Maklin 2022/Shao 2024	neonatal carriage	UK_neonatal carriage	metagenomic assemblies	include	include	2014-2017	NA
Deposited at https://zenodo.org/records/14000489	37081_4_4_clean_Escherichia_coli-SC66_ST135		K24	G2	G2	B2	PP66_CC135	NA	UK	Maklin 2022/Shao 2024	neonatal carriage	UK_neonatal carriage	metagenomic assemblies	include	include	2014-2017	NA
Deposited at https://zenodo.org/records/14000489	37081_4_5_clean_Escherichia_coli-SC8_ST1193		K5	G2	G2	B2	PP8_CC1193	NA	UK	Maklin 2022/Shao 2024	neonatal carriage	UK_neonatal carriage	metagenomic assemblies	include	include	2014-2017	NA
Deposited at https://zenodo.org/records/14000489	37081_4_7_clean_Escherichia_coli-SC5_ST95		K1	G2	G2	B2	PP5_CC95	NA	UK	Maklin 2022/Shao 2024	neonatal carriage	UK_neonatal carriage	metagenomic assemblies	include	include	2014-2017	NA
Deposited at https://zenodo.org/records/14000489	37081_4_7_clean_Escherichia_coli-SC6_ST69		KL110	G2-atypical	G2	D	PP6_CC69	NA	UK	Maklin 2022/Shao 2024	neonatal carriage	UK_neonatal carriage	metagenomic assemblies	include	include	2014-2017	NA
Deposited at https://zenodo.org/records/14000489	37081_4_9_clean_Escherichia_coli-SC4_ST10		KL121	G2	G2	A	PP4_CC10	NA	UK	Maklin 2022/Shao 2024	neonatal carriage	UK_neonatal carriage	metagenomic assemblies	include	include	2014-2017	NA
Deposited at https://zenodo.org/records/14000489	37081_5_14_clean_Escherichia_coli-SC5_ST95		K1	G2	G2	B2	PP5_CC95	NA	UK	Maklin 2022/Shao 2024	neonatal carriage	UK_neonatal carriage	metagenomic assemblies	include	include	2014-2017	NA
Deposited at https://zenodo.org/records/14000489	37081_5_16_clean_Escherichia_coli-SC3_ST73		K13_K23	G2	G2	B2	PP3_CC73	NA	UK	Maklin 2022/Shao 2024	neonatal carriage	UK_neonatal carriage	metagenomic assemblies	include	include	2014-2017	NA
Deposited at https://zenodo.org/records/14000489	37081_5_20_clean_Escherichia_coli-SC8_ST1193		KL127	G2	G2	B2	PP387_CC1065	NA	UK	Maklin 2022/Shao 2024	neonatal carriage	UK_neonatal carriage	metagenomic assemblies	include	include	2014-2017	NA
Deposited at https://zenodo.org/records/14000489	37081_5_30_clean_Escherichia_coli-SC18_ST141		K1	G2	G2	B2	PP18_CC141	NA	UK	Maklin 2022/Shao 2024	neonatal carriage	UK_neonatal carriage	metagenomic assemblies	include	include	2014-2017	NA
Deposited at https://zenodo.org/records/14000489	37081_5_32_clean_Escherichia_coli-SC3_ST73		K15	G2	G2	B2	PP3_CC73	NA	UK	Maklin 2022/Shao 2024	neonatal carriage	UK_neonatal carriage	metagenomic assemblies	include	include	2014-2017	NA
Deposited at https://zenodo.org/records/14000489	37081_5_3_clean_Escherichia_coli-SC2_ST131		K5	G2	G2	B2	PP2_CC131	B	UK	Maklin 2022/Shao 2024	neonatal carriage	UK_neonatal carriage	metagenomic assemblies	include	include	2014-2017	NA
Deposited at https://zenodo.org/records/14000489	37081_6_10_clean_Escherichia_coli-SC65_ST399		Non G2-G3	likely G1-G4		A	PP65_CC399	NA	UK	Maklin 2022/Shao 2024	neonatal carriage	UK_neonatal carriage	metagenomic assemblies	include	include	2014-2017	NA
Deposited at https://zenodo.org/records/14000489	37081_6_11_clean_Escherichia_coli-SC8_ST1193		K5	G2	G2	B2	PP8_CC1193	NA	UK	Maklin 2022/Shao 2024	neonatal carriage	UK_neonatal carriage	metagenomic assemblies	include	include	2014-2017	NA
Deposited at https://zenodo.org/records/14000489	37081_6_15_clean_Escherichia_coli-SC4_ST10		Non G2-G3	likely G1-G4		A	PP4_CC10	NA	UK	Maklin 2022/Shao 2024	neonatal carriage	UK_neonatal carriage	metagenomic assemblies	include	include	2014-2017	NA
Deposited at https://zenodo.org/records/14000489	37081_6_18_clean_Escherichia_coli-SC42_ST678		Non G2-G3	likely G1-G4		B1	PP42_CC678	NA	UK	Maklin 2022/Shao 2024	neonatal carriage	UK_neonatal carriage	metagenomic assemblies	include	include	2014-2017	NA
Deposited at https://zenodo.org/records/14000489	37081_6_18_clean_Escherichia_coli-SC87_ST937		Non G2-G3	likely G1-G4		B1	PP87_CC937	NA	UK	Maklin 2022/Shao 2024	neonatal carriage	UK_neonatal carriage	metagenomic assemblies	non-independent	non-independent	2014-2017	NA
Deposited at https://zenodo.org/records/14000489	37081_6_18_clean_Escherichia_coli-SC99_ST1727		Non G2-G3	likely G1-G4		B1	PP99_CC1727	NA	UK	Maklin 2022/Shao 2024	neonatal carriage	UK_neonatal carriage	metagenomic assemblies	non-independent	non-independent	2014-2017	NA
Deposited at https://zenodo.org/records/14000489	37081_6_20_clean_Escherichia_coli-SC32_ST80		K1	G2	G2	B2	PP32_CC80	NA	UK	Maklin 2022/Shao 2024	neonatal carriage	UK_neonatal carriage	metagenomic assemblies	include	include	2014-2017	NA
Deposited at https://zenodo.org/records/14000489	37081_6_22_clean_Escherichia_coli-SC5_ST95		K1	G2	G2	B2	PP5_CC95	NA	UK	Maklin 2022/Shao 2024	neonatal carriage	UK_neonatal carriage	metagenomic assemblies	include	include	2014-2017	NA
Deposited at https://zenodo.org/records/14000489	37081_6_23_clean_Escherichia_coli-SC145_ST1170		KL120	G2	G2	B2	PP145_CC1170	NA	UK	Maklin 2022/Shao 2024	neonatal carriage	UK_neonatal carriage	metagenomic assemblies	include	include	2014-2017	NA
Deposited at https://zenodo.org/records/14000489	37081_6_24_clean_Escherichia_coli-SC5_ST95		K1	G2	G2	B2	PP5_CC95	NA	UK	Maklin 2022/Shao 2024	neonatal carriage	UK_neonatal carriage	metagenomic assemblies	include	include	2014-2017	NA
Deposited at https://zenodo.org/records/14000489	37081_6_28_clean_Escherichia_coli-SC22_ST398		Non G2-G3	likely G1-G4		A	PP22_CC398	NA	UK	Maklin 2022/Shao 2024	neonatal carriage	UK_neonatal carriage	metagenomic assemblies	include	include	2014-2017	NA
Deposited at https://zenodo.org/records/14000489	37081_6_28_clean_Escherichia_coli-SC65_ST399		K19	G3-C	G3	A	PP65_CC399	NA	UK	Maklin 2022/Shao 2024	neonatal carriage	UK_neonatal carriage	metagenomic assemblies	include	include	2014-2017	NA
Deposited at https://zenodo.org/records/14000489	37081_6_3_clean_Escherichia_coli-SC6_ST69		K5	G2	G2	D	PP6_CC69	NA	UK	Maklin 2022/Shao 2024	neonatal carriage	UK_neonatal carriage	metagenomic assemblies	include	include	2014-2017	NA
Deposited at https://zenodo.org/records/14000489	37081_6_5_clean_Escherichia_coli-SC46_ST746		KL136	G3-B	G3	A	PP46_CC746	NA	UK	Maklin 2022/Shao 2024	neonatal carriage	UK_neonatal carriage	metagenomic assemblies	include	include	2014-2017	NA
Deposited at https://zenodo.org/records/14000489	37081_6_5_clean_Escherichia_coli-SC4_ST10		Non G2-G3	likely G1-G4		A	PP4_CC10	NA	UK	Maklin 2022/Shao 2024	neonatal carriage	UK_neonatal carriage	metagenomic assemblies	include	include	2014-2017	NA
Deposited at https://zenodo.org/records/14000489	37081_6_7_clean_Escherichia_coli-SC4_ST10		K1	G2	G2	A	PP4_CC10	NA	UK	Maklin 2022/Shao 2024	neonatal carriage	UK_neonatal carriage	metagenomic assemblies	include	include	2014-2017	NA
Deposited at https://zenodo.org/records/14000489	37081_6_8_clean_Escherichia_coli-SC4_ST10		K1	G2	G2	A	PP4_CC10	NA	UK	Maklin 2022/Shao 2024	neonatal carriage	UK_neonatal carriage	metagenomic assemblies	non-independent	non-independent	2014-2017	NA
Deposited at https://zenodo.org/records/14000489	37081_7_12_clean_Escherichia_coli-SC21_ST393		K52	G2	G2	D	PP21_CC393	NA	UK	Maklin 2022/Shao 2024	neonatal carriage	UK_neonatal carriage	metagenomic assemblies	include	include	2014-2017	NA
Deposited at https://zenodo.org/records/14000489	37081_7_12_clean_Escherichia_coli-SC4_ST10		Non G2-G3	likely G1-G4		A	PP4_CC10	NA	UK	Maklin 2022/Shao 2024	neonatal carriage	UK_neonatal carriage	metagenomic assemblies	include	include	2014-2017	NA
Deposited at https://zenodo.org/records/14000489	37081_7_13_clean_Escherichia_coli-SC30_ST372		K24	G2	G2	B2	PP30_CC372	NA	UK	Maklin 2022/Shao 2024	neonatal carriage	UK_neonatal carriage	metagenomic assemblies	include	include	2014-2017	NA
Deposited at https://zenodo.org/records/14000489	37081_7_14_clean_Escherichia_coli-SC30_ST372		K24	G2	G2	B2	PP30_CC372	NA	UK	Maklin 2022/Shao 2024	neonatal carriage	UK_neonatal carriage	metagenomic assemblies	include	include	2014-2017	NA
Deposited at https://zenodo.org/records/14000489	37081_7_20_clean_Escherichia_coli-SC27_ST328		Non G2-G3	likely G1-G4		B1	PP27_CC328	NA	UK	Maklin 2022/Shao 2024	neonatal carriage	UK_neonatal carriage	metagenomic assemblies	include	include	2014-2017	NA
Deposited at https://zenodo.org/records/14000489	37081_7_21_clean_Escherichia_coli-SC8_ST1193		K1	G2	G2	B2	PP8_CC1193	NA	UK	Maklin 2022/Shao 2024	neonatal carriage	UK_neonatal carriage	metagenomic assemblies	include	include	2014-2017	NA
Deposited at https://zenodo.org/records/14000489	37081_7_22_clean_Escherichia_coli-SC2_ST131		K5	G2	G2	B2	PP2_CC131	C1	UK	Maklin 2022/Shao 2024	neonatal carriage	UK_neonatal carriage	metagenomic assemblies	include	include	2014-2017	NA
Deposited at https://zenodo.org/records/14000489	37081_7_28_clean_Escherichia_coli-SC16_ST38		KL115	G2	G2	D	PP16_CC38	NA	UK	Maklin 2022/Shao 2024	neonatal carriage	UK_neonatal carriage	metagenomic assemblies	include	include	2014-2017	NA
Deposited at https://zenodo.org/records/14000489	37081_7_30_clean_Escherichia_coli-SC4_ST10		Non G2-G3	likely G1-G4		A	PP4_CC10	NA	UK	Maklin 2022/Shao 2024	neonatal carriage	UK_neonatal carriage	metagenomic assemblies	include	include	2014-2017	NA
Deposited at https://zenodo.org/records/14000489	37081_7_31_clean_Escherichia_coli-SC22_ST398		Non G2-G3	likely G1-G4		A	PP387_CC1065	NA	UK	Maklin 2022/Shao 2024	neonatal carriage	UK_neonatal carriage	metagenomic assemblies	include	include	2014-2017	NA
Deposited at https://zenodo.org/records/14000489	37081_7_31_clean_Escherichia_coli-SC43_ST206		Non G2-G3	likely G1-G4		A	PP443	NA	UK	Maklin 2022/Shao 2024	neonatal carriage	UK_neonatal carriage	metagenomic assemblies	include	include	2014-2017	NA
Deposited at https://zenodo.org/records/14000489	37081_7_31_clean_Escherichia_coli-SC5_ST95		K1	G2	G2	B2	PP5_CC95	NA	UK	Maklin 2022/Shao 2024	neonatal carriage	UK_neonatal carriage	metagenomic assemblies	include	include	2014-2017	NA
Deposited at https://zenodo.org/records/14000489	37081_7_31_clean_Escherichia_coli-SC80_ST7077		Non G2-G3	likely G1-G4		A	PP480	NA	UK	Maklin 2022/Shao 2024	neonatal carriage	UK_neonatal carriage	metagenomic assemblies	include	include	2014-2017	NA
Deposited at https://zenodo.org/records/14000489	37081_7_3_clean_Escherichia_coli-SC3_ST73		KL114	G2	G2	B2	PP3_CC73	NA	UK	Maklin 2022/Shao 2024	neonatal carriage	UK_neonatal carriage	metagenomic assemblies	include	include	2014-2017	NA
Deposited at https://zenodo.org/records/14000489	37081_7_3_clean_Escherichia_coli-SC65_ST399		Non G2-G3	likely G1-G4		A	PP65_CC399	NA	UK	Maklin 2022/Shao 2024	neonatal carriage	UK_neonatal carriage	metagenomic assemblies	include	include	2014-2017	NA
Deposited at https://zenodo.org/records/14000489	37081_7_4_clean_Escherichia_coli-SC77_ST409		Non G2-G3	likely G1-G4		A	PP77_CC409	NA	UK	Maklin 2022/Shao 2024	neonatal carriage	UK_neonatal carriage	metagenomic assemblies	include	include	2014-2017	NA
Deposited at https://zenodo.org/records/14000489	37081_7_6_clean_Escherichia_coli-SC18_ST141		K1	G2	G2	B2	PP18_CC141	NA	UK	Maklin 2022/Shao 2024	neonatal carriage	UK_neonatal carriage	metagenomic assemblies	include	include	2014-2017	NA
Deposited at https://zenodo.org/records/14000489	37081_7_9_clean_Escherichia_coli-SC3_ST73		K7	G2	G2	B2	PP3_CC73	NA	UK	Maklin 2022/Shao 2024	neonatal carriage	UK_neonatal carriage	metagenomic assemblies	include	include	2014-2017	NA
Deposited at https://zenodo.org/records/14000489	37081_8_11_clean_Escherichia_coli-SC20_ST59		K1	G2	G2	F	PP20_CC59	NA	UK	Maklin 2022/Shao 2024	neonatal carriage	UK_neonatal carriage	metagenomic assemblies	include	include	2014-2017	NA
Deposited at https://zenodo.org/records/14000489	37081_8_13_clean_Escherichia_coli-SC61_ST91		K4	G2	G2	B2	PP61_CC91	NA	UK	Maklin 2022/Shao 2024	neonatal carriage	UK_neonatal carriage	metagenomic assemblies	include	include	2014-2017	NA
Deposited at https://zenodo.org/records/14000489	37081_8_17_clean_Escherichia_coli-SC162_ST108		K12	G2	G2	D	PP162_CC108	NA	UK	Maklin 2022/Shao 2024	neonatal carriage	UK_neonatal carriage	metagenomic assemblies	include	include	2014-2017	NA
Deposited at https://zenodo.org/records/14000489	37081_8_20_clean_Escherichia_coli-SC3_ST73		K7	G2	G2	B2	PP3_CC73	NA	UK	Maklin 2022/Shao 2024	neonatal carriage	UK_neonatal carriage	metagenomic assemblies	include	include	2014-2017	NA
Deposited at https://zenodo.org/records/14000489	37081_8_23_clean_Escherichia_coli-SC30_ST372		Non G2-G3	likely G1-G4		B2	PP30_CC372	NA	UK	Maklin 2022/Shao 2024	neonatal carriage	UK_neonatal carriage	metagenomic assemblies	include	include	2014-2017	NA
Deposited at https://zenodo.org/records/14000489	37081_8_27_clean_Escherichia_coli-SC16_ST38		KL110	G2-atypical	G2	D	PP16_CC38	NA	UK	Maklin 2022/Shao 2024	neonatal carriage	UK_neonatal carriage	metagenomic assemblies	include	include	2014-2017	NA
Deposited at https://zenodo.org/records/14000489	37081_8_28_clean_Escherichia_coli-SC3_ST73		K13_K23	G2	G2	B2	PP3_CC73	NA	UK	Maklin 2022/Shao 2024	neonatal carriage	UK_neonatal carriage	metagenomic assemblies	include	include	2014-2017	NA
Deposited at https://zenodo.org/records/14000489	37081_8_29_clean_Escherichia_coli-SC193_ST967		KL146	G2	G2	F	PP193_CC967	NA	UK	Maklin 2022/Shao 2024	neonatal carriage	UK_neonatal carriage	metagenomic assemblies	include	include	2014-2017	NA
Deposited at https://zenodo.org/records/14000489	37081_8_32_clean_Escherichia_coli-SC2_ST131		K16	G2	G2	B2	PP2_CC131	B	UK	Maklin 2022/Shao 2024	neonatal carriage	UK_neonatal carriage	metagenomic assemblies	include	include	2014-2017	NA
Deposited at https://zenodo.org/records/14000489	37081_8_32_clean_Escherichia_coli-SC4_ST10		Non G2-G3	likely G1-G4		A	PP387_CC1065	NA	UK	Maklin 2022/Shao 2024	neonatal carriage	UK_neonatal carriage	metagenomic assemblies	include	include	2014-2017	NA
Deposited at https://zenodo.org/records/14000489	37081_8_5_clean_Escherichia_coli-SC65_ST399		Non G2-G3	likely G1-G4		A	PP65_CC399	NA	UK	Maklin 2022/Shao 2024	neonatal carriage	UK_neonatal carriage	metagenomic assemblies	include	include	2014-2017	NA
Deposited at https://zenodo.org/records/14000489	37081_8_6_clean_Escherichia_coli-SC105_ST636		KL116	G2	G2	B2	PP105_CC636	NA	UK	Maklin 2022/Shao 2024	neonatal carriage	UK_neonatal carriage	metagenomic assemblies	include	include	2014-2017	NA
Deposited at https://zenodo.org/records/14000489	37081_8_8_clean_Escherichia_coli-SC4_ST10		Non G2-G3	likely G1-G4		A	PP4_CC10	NA	UK	Maklin 2022/Shao 2024	neonatal carriage	UK_neonatal carriage	metagenomic assemblies	include	include	2014-2017	NA
Deposited at https://zenodo.org/records/14000489	37081_8_9_clean_Escherichia_coli-SC8_ST1193		K5	G2	G2	B2	PP8_CC1193	NA	UK	Maklin 2022/Shao 2024	neonatal carriage	UK_neonatal carriage	metagenomic assemblies	include	include	2014-2017	NA
Deposited at https://zenodo.org/records/14000489	37082_4_10_clean_Escherichia_coli-SC69_ST349		KL124	G2	G2	D	PP69_CC349	NA	UK	Maklin 2022/Shao 2024	neonatal carriage	UK_neonatal carriage	metagenomic assemblies	include	include	2014-2017	NA
Deposited at https://zenodo.org/records/14000489	37082_4_12_clean_Escherichia_coli-SC5_ST95		K1	G2	G2	B2	PP5_CC95	NA	UK	Maklin 2022/Shao 2024	neonatal carriage	UK_neonatal carriage	metagenomic assemblies	include	include	2014-2017	NA
Deposited at https://zenodo.org/records/14000489	37082_4_15_clean_Escherichia_coli-SC2_ST131		K100	G2	G2	B2	PP2_CC131	A	UK	Maklin 2022/Shao 2024	neonatal carriage	UK_neonatal carriage	metagenomic assemblies	include	include	2014-2017	NA
Deposited at https://zenodo.org/records/14000489	37082_4_1_clean_Escherichia_coli-SC8_ST1193		K1	G2	G2	B2	PP8_CC1193	NA	UK	Maklin 2022/Shao 2024	neonatal carriage	UK_neonatal carriage	metagenomic assemblies	include	include	2014-2017	NA
Deposited at https://zenodo.org/records/14000489	37082_4_21_clean_Escherichia_coli-SC9_ST12		K12	G2	G2	B2	PP9_CC12	NA	UK	Maklin 2022/Shao 2024	neonatal carriage	UK_neonatal carriage	metagenomic assemblies	include	include	2014-2017	NA
Deposited at https://zenodo.org/records/14000489	37082_4_22_clean_Escherichia_coli-SC2_ST131		K2	G2	G2	B2	PP2_CC131	C0	UK	Maklin 2022/Shao 2024	neonatal carriage	UK_neonatal carriage	metagenomic assemblies	include	include	2014-2017	NA
Deposited at https://zenodo.org/records/14000489	37082_4_22_clean_Escherichia_coli-SC4_ST10		K1	G2	G2	A	PP42_CC678	NA	UK	Maklin 2022/Shao 2024	neonatal carriage	UK_neonatal carriage	metagenomic assemblies	include	include	2014-2017	NA
Deposited at https://zenodo.org/records/14000489	37082_4_23_clean_Escherichia_coli-SC3_ST73		K13_K23	G2	G2	B2	PP3_CC73	NA	UK	Maklin 2022/Shao 2024	neonatal carriage	UK_neonatal carriage	metagenomic assemblies	include	include	2014-2017	NA
Deposited at https://zenodo.org/records/14000489	37082_4_23_clean_Escherichia_coli-SC74_ST540		Non G2-G3	likely G1-G4		A	PP74_CC540	NA	UK	Maklin 2022/Shao 2024	neonatal carriage	UK_neonatal carriage	metagenomic assemblies	include	include	2014-2017	NA
Deposited at https://zenodo.org/records/14000489	37082_4_27_clean_Escherichia_coli-SC3_ST73		K13_K23	G2	G2	B2	PP3_CC73	NA	UK	Maklin 2022/Shao 2024	neonatal carriage	UK_neonatal carriage	metagenomic assemblies	include	include	2014-2017	NA
Deposited at https://zenodo.org/records/14000489	37082_4_29_clean_Escherichia_coli-SC20_ST59		K1	G2	G2	F	PP20_CC59	NA	UK	Maklin 2022/Shao 2024	neonatal carriage	UK_neonatal carriage	metagenomic assemblies	non-independent	non-independent	2014-2017	NA
Deposited at https://zenodo.org/records/14000489	37082_4_32_clean_Escherichia_coli-SC2_ST131		Non G2-G3	likely G1-G4		B2	PP2_CC131	B	UK	Maklin 2022/Shao 2024	neonatal carriage	UK_neonatal carriage	metagenomic assemblies	include	include	2014-2017	NA
Deposited at https://zenodo.org/records/14000489	37082_4_7_clean_Escherichia_coli-SC46_ST746		Non G2-G3	likely G1-G4		A	PP46_CC746	NA	UK	Maklin 2022/Shao 2024	neonatal carriage	UK_neonatal carriage	metagenomic assemblies	include	include	2014-2017	NA
Deposited at https://zenodo.org/records/14000489	37082_4_7_clean_Escherichia_coli-SC4_ST10		Non G2-G3	likely G1-G4		A	PP4_CC10	NA	UK	Maklin 2022/Shao 2024	neonatal carriage	UK_neonatal carriage	metagenomic assemblies	include	include	2014-2017	NA
Deposited at https://zenodo.org/records/14000489	37082_4_8_clean_Escherichia_coli-SC4_ST10		Non G2-G3	likely G1-G4		A	PP4_CC10	NA	UK	Maklin 2022/Shao 2024	neonatal carriage	UK_neonatal carriage	metagenomic assemblies	include	include	2014-2017	NA
Deposited at https://zenodo.org/records/14000489	37082_5_1_clean_Escherichia_coli-SC6_ST69		K93	G2	G2	D	PP6_CC69	NA	UK	Maklin 2022/Shao 2024	neonatal carriage	UK_neonatal carriage	metagenomic assemblies	include	include	2014-2017	NA
Deposited at https://zenodo.org/records/14000489	37082_5_24_clean_Escherichia_coli-SC145_ST1170		KL120	G2	G2	B2	PP145_CC1170	NA	UK	Maklin 2022/Shao 2024	neonatal carriage	UK_neonatal carriage	metagenomic assemblies	include	include	2014-2017	NA
Deposited at https://zenodo.org/records/14000489	37082_5_25_clean_Escherichia_coli-SC8_ST1193		K5	G2	G2	B2	PP8_CC1193	NA	UK	Maklin 2022/Shao 2024	neonatal carriage	UK_neonatal carriage	metagenomic assemblies	include	include	2014-2017	NA
Deposited at https://zenodo.org/records/14000489	37082_5_27_clean_Escherichia_coli-SC18_ST141		K1	G2	G2	B2	PP18_CC141	NA	UK	Maklin 2022/Shao 2024	neonatal carriage	UK_neonatal carriage	metagenomic assemblies	include	include	2014-2017	NA
Deposited at https://zenodo.org/records/14000489	37082_5_28_clean_Escherichia_coli-SC66_ST135		KL119	G2	G2	B2	PP66_CC135	NA	UK	Maklin 2022/Shao 2024	neonatal carriage	UK_neonatal carriage	metagenomic assemblies	include	include	2014-2017	NA
Deposited at https://zenodo.org/records/14000489	37082_5_5_clean_Escherichia_coli-SC11_ST127		K14	G2	G2	B2	PP11_CC127	NA	UK	Maklin 2022/Shao 2024	neonatal carriage	UK_neonatal carriage	metagenomic assemblies	include	include	2014-2017	NA
Deposited at https://zenodo.org/records/14000489	37082_5_7_clean_Escherichia_coli-SC121_ST452		KL116	G2	G2	B2	PP121_CC452	NA	UK	Maklin 2022/Shao 2024	neonatal carriage	UK_neonatal carriage	metagenomic assemblies	include	include	2014-2017	NA
Deposited at https://zenodo.org/records/14000489	37082_5_9_clean_Escherichia_coli-SC56_ST501		KL128	G2	G2	D	PP56_CC501	NA	UK	Maklin 2022/Shao 2024	neonatal carriage	UK_neonatal carriage	metagenomic assemblies	include	include	2014-2017	NA
Deposited at https://zenodo.org/records/14000489	37082_6_10_clean_Escherichia_coli-SC4_ST10		Non G2-G3	likely G1-G4		A	PP4_CC10	NA	UK	Maklin 2022/Shao 2024	neonatal carriage	UK_neonatal carriage	metagenomic assemblies	include	include	2014-2017	NA
Deposited at https://zenodo.org/records/14000489	37082_6_14_clean_Escherichia_coli-SC3_ST73		K5	G2	G2	B2	PP3_CC73	NA	UK	Maklin 2022/Shao 2024	neonatal carriage	UK_neonatal carriage	metagenomic assemblies	include	include	2014-2017	NA
Deposited at https://zenodo.org/records/14000489	37082_6_16_clean_Escherichia_coli-SC4_ST10		Non G2-G3	likely G1-G4		A	PP4_CC10	NA	UK	Maklin 2022/Shao 2024	neonatal carriage	UK_neonatal carriage	metagenomic assemblies	include	include	2014-2017	NA
Deposited at https://zenodo.org/records/14000489	37082_6_18_clean_Escherichia_coli-SC229_ST401		Non G2-G3	likely G1-G4		A	PP229_CC401	NA	UK	Maklin 2022/Shao 2024	neonatal carriage	UK_neonatal carriage	metagenomic assemblies	include	include	2014-2017	NA
Deposited at https://zenodo.org/records/14000489	37082_6_20_clean_Escherichia_coli-SC11_ST127		K14	G2	G2	B2	PP11_CC127	NA	UK	Maklin 2022/Shao 2024	neonatal carriage	UK_neonatal carriage	metagenomic assemblies	include	include	2014-2017	NA
Deposited at https://zenodo.org/records/14000489	37082_6_23_clean_Escherichia_coli-SC4_ST10		Non G2-G3	likely G1-G4		A	PP4_CC10	NA	UK	Maklin 2022/Shao 2024	neonatal carriage	UK_neonatal carriage	metagenomic assemblies	include	include	2014-2017	NA
Deposited at https://zenodo.org/records/14000489	37082_6_24_clean_Escherichia_coli-SC60_ST420		K1	G2	G2	B2	PP60_CC420	NA	UK	Maklin 2022/Shao 2024	neonatal carriage	UK_neonatal carriage	metagenomic assemblies	include	include	2014-2017	NA
Deposited at https://zenodo.org/records/14000489	37082_6_24_clean_Escherichia_coli-SC66_ST135		KL121	G2	G2	B2	PP66_CC135	NA	UK	Maklin 2022/Shao 2024	neonatal carriage	UK_neonatal carriage	metagenomic assemblies	include	include	2014-2017	NA
Deposited at https://zenodo.org/records/14000489	37082_6_26_clean_Escherichia_coli-SC44_ST200		Non G2-G3	likely G1-G4		B1	PP44_CC200	NA	UK	Maklin 2022/Shao 2024	neonatal carriage	UK_neonatal carriage	metagenomic assemblies	include	include	2014-2017	NA
Deposited at https://zenodo.org/records/14000489	37082_6_3_clean_Escherichia_coli-SC4_ST10		Non G2-G3	likely G1-G4		A	PP4_CC10	NA	UK	Maklin 2022/Shao 2024	neonatal carriage	UK_neonatal carriage	metagenomic assemblies	include	include	2014-2017	NA
Deposited at https://zenodo.org/records/14000489	37082_6_3_clean_Escherichia_coli-SC9_ST12		K3	G3-A	G3	B2	PP9_CC12	NA	UK	Maklin 2022/Shao 2024	neonatal carriage	UK_neonatal carriage	metagenomic assemblies	include	include	2014-2017	NA
Deposited at https://zenodo.org/records/14000489	37082_6_4_clean_Escherichia_coli-SC22_ST398		Non G2-G3	likely G1-G4		A	PP22_CC398	NA	UK	Maklin 2022/Shao 2024	neonatal carriage	UK_neonatal carriage	metagenomic assemblies	include	include	2014-2017	NA
Deposited at https://zenodo.org/records/14000489	37082_6_4_clean_Escherichia_coli-SC54_ST538		K92	G2	G2	B2	PP54_CC538	NA	UK	Maklin 2022/Shao 2024	neonatal carriage	UK_neonatal carriage	metagenomic assemblies	include	include	2014-2017	NA
Deposited at https://zenodo.org/records/14000489	37082_6_5_clean_Escherichia_coli-SC91_ST345		Non G2-G3	likely G1-G4		B1	PP91_CC345	NA	UK	Maklin 2022/Shao 2024	neonatal carriage	UK_neonatal carriage	metagenomic assemblies	include	include	2014-2017	NA
Deposited at https://zenodo.org/records/14000489	37082_6_9_clean_Escherichia_coli-SC6_ST69		K54_K96	G3-A	G3	D	PP6_CC69	NA	UK	Maklin 2022/Shao 2024	neonatal carriage	UK_neonatal carriage	metagenomic assemblies	include	include	2014-2017	NA
Deposited at https://zenodo.org/records/14000489	37082_7_10_clean_Escherichia_coli-SC66_ST135		KL123	G2	G2	B2	PP66_CC135	NA	UK	Maklin 2022/Shao 2024	neonatal carriage	UK_neonatal carriage	metagenomic assemblies	include	include	2014-2017	NA
Deposited at https://zenodo.org/records/14000489	37082_7_11_clean_Escherichia_coli-SC58_ST2773		Non G2-G3	likely G1-G4		B1	PP58_CC2773	NA	UK	Maklin 2022/Shao 2024	neonatal carriage	UK_neonatal carriage	metagenomic assemblies	include	include	2014-2017	NA
Deposited at https://zenodo.org/records/14000489	37082_7_14_clean_Escherichia_coli-SC14_ST405		K4	G2	G2	D	PP14_CC405	NA	UK	Maklin 2022/Shao 2024	neonatal carriage	UK_neonatal carriage	metagenomic assemblies	include	include	2014-2017	NA
Deposited at https://zenodo.org/records/14000489	37082_7_14_clean_Escherichia_coli-SC33_ST357		K1	G2	G2	B2	PP33_CC357	NA	UK	Maklin 2022/Shao 2024	neonatal carriage	UK_neonatal carriage	metagenomic assemblies	include	include	2014-2017	NA
Deposited at https://zenodo.org/records/14000489	37082_7_16_clean_Escherichia_coli-SC60_ST420		K1	G2	G2	B2	PP60_CC420	NA	UK	Maklin 2022/Shao 2024	neonatal carriage	UK_neonatal carriage	metagenomic assemblies	include	include	2014-2017	NA
Deposited at https://zenodo.org/records/14000489	37082_7_18_clean_Escherichia_coli-SC22_ST398		K19	G3-C	G3	A	PP22_CC398	NA	UK	Maklin 2022/Shao 2024	neonatal carriage	UK_neonatal carriage	metagenomic assemblies	include	include	2014-2017	NA
Deposited at https://zenodo.org/records/14000489	37082_7_22_clean_Escherichia_coli-SC2_ST131		K2	G2	G2	B2	PP2_CC131	C2	UK	Maklin 2022/Shao 2024	neonatal carriage	UK_neonatal carriage	metagenomic assemblies	include	include	2014-2017	NA
Deposited at https://zenodo.org/records/14000489	37082_7_23_clean_Escherichia_coli-SC16_ST38		K5	G2	G2	D	PP16_CC38	NA	UK	Maklin 2022/Shao 2024	neonatal carriage	UK_neonatal carriage	metagenomic assemblies	include	include	2014-2017	NA
Deposited at https://zenodo.org/records/14000489	37082_7_25_clean_Escherichia_coli-SC20_ST59		K1	G2	G2	F	PP20_CC59	NA	UK	Maklin 2022/Shao 2024	neonatal carriage	UK_neonatal carriage	metagenomic assemblies	include	include	2014-2017	NA
Deposited at https://zenodo.org/records/14000489	37082_7_25_clean_Escherichia_coli-SC44_ST200		Non G2-G3	likely G1-G4		B1	PP44_CC200	NA	UK	Maklin 2022/Shao 2024	neonatal carriage	UK_neonatal carriage	metagenomic assemblies	include	include	2014-2017	NA
Deposited at https://zenodo.org/records/14000489	37082_7_28_clean_Escherichia_coli-SC3_ST73		KL121	G2	G2	B2	PP3_CC73	NA	UK	Maklin 2022/Shao 2024	neonatal carriage	UK_neonatal carriage	metagenomic assemblies	include	include	2014-2017	NA
Deposited at https://zenodo.org/records/14000489	37082_7_30_clean_Escherichia_coli-SC4_ST10		Non G2-G3	likely G1-G4		A	PP4_CC10	NA	UK	Maklin 2022/Shao 2024	neonatal carriage	UK_neonatal carriage	metagenomic assemblies	include	include	2014-2017	NA
Deposited at https://zenodo.org/records/14000489	37082_7_32_clean_Escherichia_coli-SC9_ST12		Non G2-G3	likely G1-G4		B2	PP9_CC12	NA	UK	Maklin 2022/Shao 2024	neonatal carriage	UK_neonatal carriage	metagenomic assemblies	include	include	2014-2017	NA
Deposited at https://zenodo.org/records/14000489	37082_7_3_clean_Escherichia_coli-SC20_ST59		K1	G2	G2	F	PP20_CC59	NA	UK	Maklin 2022/Shao 2024	neonatal carriage	UK_neonatal carriage	metagenomic assemblies	include	include	2014-2017	NA
Deposited at https://zenodo.org/records/14000489	37082_7_4_clean_Escherichia_coli-SC60_ST420		K1	G2	G2	B2	PP60_CC420	NA	UK	Maklin 2022/Shao 2024	neonatal carriage	UK_neonatal carriage	metagenomic assemblies	include	include	2014-2017	NA
Deposited at https://zenodo.org/records/14000489	37082_7_5_clean_Escherichia_coli-SC45_ST297		Non G2-G3	likely G1-G4		B1	PP45_CC297	NA	UK	Maklin 2022/Shao 2024	neonatal carriage	UK_neonatal carriage	metagenomic assemblies	include	include	2014-2017	NA
Deposited at https://zenodo.org/records/14000489	37082_7_8_clean_Escherichia_coli-SC58_ST2773		Non G2-G3	likely G1-G4		B1	PP58_CC2773	NA	UK	Maklin 2022/Shao 2024	neonatal carriage	UK_neonatal carriage	metagenomic assemblies	include	include	2014-2017	NA
Deposited at https://zenodo.org/records/14000489	37082_7_9_clean_Escherichia_coli-SC163_ST1567		KL111	G2	G2	D	PP163_CC1567	NA	UK	Maklin 2022/Shao 2024	neonatal carriage	UK_neonatal carriage	metagenomic assemblies	include	include	2014-2017	NA
Deposited at https://zenodo.org/records/14000489	37082_7_9_clean_Escherichia_coli-SC22_ST398		KL111	G2	G2	A	PP22_CC398	NA	UK	Maklin 2022/Shao 2024	neonatal carriage	UK_neonatal carriage	metagenomic assemblies	include	include	2014-2017	NA
Deposited at https://zenodo.org/records/14000489	37082_7_9_clean_Escherichia_coli-SC4_ST10		Untypeable G2-G3	G2-G3	G2-G3	A	PP4_CC10	NA	UK	Maklin 2022/Shao 2024	neonatal carriage	UK_neonatal carriage	metagenomic assemblies	include	include	2014-2017	NA
Deposited at https://zenodo.org/records/14000489	37082_7_9_clean_Escherichia_coli-SC90_ST685		KL111	G2	G2	A	PPnovel_CC10	NA	UK	Maklin 2022/Shao 2024	neonatal carriage	UK_neonatal carriage	metagenomic assemblies	include	include	2014-2017	NA
Deposited at https://zenodo.org/records/14000489	37082_8_20_clean_Escherichia_coli-SC43_ST206		K24	G2	G2	A	PP387_CC1065	NA	UK	Maklin 2022/Shao 2024	neonatal carriage	UK_neonatal carriage	metagenomic assemblies	include	include	2014-2017	NA
Deposited at https://zenodo.org/records/14000489	37082_8_20_clean_Escherichia_coli-SC4_ST10		K24	G2	G2	A	PP4_CC10	NA	UK	Maklin 2022/Shao 2024	neonatal carriage	UK_neonatal carriage	metagenomic assemblies	include	include	2014-2017	NA
Deposited at https://zenodo.org/records/14000489	37082_8_20_clean_Escherichia_coli-SC80_ST7077		K24	G2	G2	A	PP387_CC1065	NA	UK	Maklin 2022/Shao 2024	neonatal carriage	UK_neonatal carriage	metagenomic assemblies	non-independent	non-independent	2014-2017	NA
Deposited at https://zenodo.org/records/14000489	37082_8_20_clean_Escherichia_coli-SC89_ST542		K24	G2	G2	A	PP387_CC1065	NA	UK	Maklin 2022/Shao 2024	neonatal carriage	UK_neonatal carriage	metagenomic assemblies	non-independent	non-independent	2014-2017	NA
Deposited at https://zenodo.org/records/14000489	37082_8_25_clean_Escherichia_coli-SC18_ST141		K1	G2	G2	B2	PP18_CC141	NA	UK	Maklin 2022/Shao 2024	neonatal carriage	UK_neonatal carriage	metagenomic assemblies	include	include	2014-2017	NA
Deposited at https://zenodo.org/records/14000489	37082_8_26_clean_Escherichia_coli-SC5_ST95		K1	G2	G2	B2	PP5_CC95	NA	UK	Maklin 2022/Shao 2024	neonatal carriage	UK_neonatal carriage	metagenomic assemblies	include	include	2014-2017	NA
Deposited at https://zenodo.org/records/14000489	37082_8_27_clean_Escherichia_coli-SC5_ST95		K1	G2	G2	B2	PP5_CC95	NA	UK	Maklin 2022/Shao 2024	neonatal carriage	UK_neonatal carriage	metagenomic assemblies	include	include	2014-2017	NA
Deposited at https://zenodo.org/records/14000489	37082_8_28_clean_Escherichia_coli-SC30_ST372		K24	G2	G2	B2	PP30_CC372	NA	UK	Maklin 2022/Shao 2024	neonatal carriage	UK_neonatal carriage	metagenomic assemblies	include	include	2014-2017	NA
Deposited at https://zenodo.org/records/14000489	37082_8_29_clean_Escherichia_coli-SC65_ST399		Non G2-G3	likely G1-G4		A	PP65_CC399	NA	UK	Maklin 2022/Shao 2024	neonatal carriage	UK_neonatal carriage	metagenomic assemblies	include	include	2014-2017	NA
Deposited at https://zenodo.org/records/14000489	37082_8_3_clean_Escherichia_coli-SC60_ST420		K1	G2	G2	B2	PP60_CC420	NA	UK	Maklin 2022/Shao 2024	neonatal carriage	UK_neonatal carriage	metagenomic assemblies	include	include	2014-2017	NA
Deposited at https://zenodo.org/records/14000489	37082_8_9_clean_Escherichia_coli-SC3_ST73		K5	G2	G2	B2	PP3_CC73	NA	UK	Maklin 2022/Shao 2024	neonatal carriage	UK_neonatal carriage	metagenomic assemblies	include	include	2014-2017	NA
Deposited at https://zenodo.org/records/14000489	37273_3_10_clean_Escherichia_coli-SC5_ST95		K1	G2	G2	B2	PP5_CC95	NA	UK	Maklin 2022/Shao 2024	neonatal carriage	UK_neonatal carriage	metagenomic assemblies	include	include	2014-2017	NA
Deposited at https://zenodo.org/records/14000489	37273_3_12_clean_Escherichia_coli-SC32_ST80		K1	G2	G2	B2	PP32_CC80	NA	UK	Maklin 2022/Shao 2024	neonatal carriage	UK_neonatal carriage	metagenomic assemblies	include	include	2014-2017	NA
Deposited at https://zenodo.org/records/14000489	37273_3_12_clean_Escherichia_coli-SC65_ST399		Non G2-G3	likely G1-G4		A	PP65_CC399	NA	UK	Maklin 2022/Shao 2024	neonatal carriage	UK_neonatal carriage	metagenomic assemblies	include	include	2014-2017	NA
Deposited at https://zenodo.org/records/14000489	37273_3_16_clean_Escherichia_coli-SC38_ST62		K1	G2	G2	F	PP38_CC62	NA	UK	Maklin 2022/Shao 2024	neonatal carriage	UK_neonatal carriage	metagenomic assemblies	include	include	2014-2017	NA
Deposited at https://zenodo.org/records/14000489	37273_3_16_clean_Escherichia_coli-SC3_ST73		KL111	G2	G2	B2	PP3_CC73	NA	UK	Maklin 2022/Shao 2024	neonatal carriage	UK_neonatal carriage	metagenomic assemblies	include	include	2014-2017	NA
Deposited at https://zenodo.org/records/14000489	37273_3_17_clean_Escherichia_coli-SC4_ST10		Non G2-G3	likely G1-G4		A	PP4_CC10	NA	UK	Maklin 2022/Shao 2024	neonatal carriage	UK_neonatal carriage	metagenomic assemblies	include	include	2014-2017	NA
Deposited at https://zenodo.org/records/14000489	37273_3_19_clean_Escherichia_coli-SC2_ST131		K5	G2	G2	B2	PP2_CC131	C1	UK	Maklin 2022/Shao 2024	neonatal carriage	UK_neonatal carriage	metagenomic assemblies	non-independent	non-independent	2014-2017	NA
Deposited at https://zenodo.org/records/14000489	37273_3_1_clean_Escherichia_coli-SC32_ST80		K1	G2	G2	B2	PP32_CC80	NA	UK	Maklin 2022/Shao 2024	neonatal carriage	UK_neonatal carriage	metagenomic assemblies	include	include	2014-2017	NA
Deposited at https://zenodo.org/records/14000489	37273_3_21_clean_Escherichia_coli-SC69_ST349		K1	G2	G2	D	PP69_CC349	NA	UK	Maklin 2022/Shao 2024	neonatal carriage	UK_neonatal carriage	metagenomic assemblies	include	include	2014-2017	NA
Deposited at https://zenodo.org/records/14000489	37273_3_24_clean_Escherichia_coli-SC3_ST73		K5	G2	G2	B2	PP3_CC73	NA	UK	Maklin 2022/Shao 2024	neonatal carriage	UK_neonatal carriage	metagenomic assemblies	include	include	2014-2017	NA
Deposited at https://zenodo.org/records/14000489	37273_3_25_clean_Escherichia_coli-SC201_ST543		Non G2-G3	likely G1-G4		E	PP201_CC543	NA	UK	Maklin 2022/Shao 2024	neonatal carriage	UK_neonatal carriage	metagenomic assemblies	non-independent	non-independent	2014-2017	NA
Deposited at https://zenodo.org/records/14000489	37273_3_2_clean_Escherichia_coli-SC32_ST80		K1	G2	G2	B2	PP32_CC80	NA	UK	Maklin 2022/Shao 2024	neonatal carriage	UK_neonatal carriage	metagenomic assemblies	include	include	2014-2017	NA
Deposited at https://zenodo.org/records/14000489	37273_3_3_clean_Escherichia_coli-SC12_ST410		Non G2-G3	likely G1-G4		C	PP12_CC410	NA	UK	Maklin 2022/Shao 2024	neonatal carriage	UK_neonatal carriage	metagenomic assemblies	include	include	2014-2017	NA
Deposited at https://zenodo.org/records/14000489	37273_4_11_clean_Escherichia_coli-SC2_ST131		K16	G2	G2	B2	PP2_CC131	B	UK	Maklin 2022/Shao 2024	neonatal carriage	UK_neonatal carriage	metagenomic assemblies	include	include	2014-2017	NA
Deposited at https://zenodo.org/records/14000489	37273_4_14_clean_Escherichia_coli-SC11_ST127		K53	G2	G2	B2	PP11_CC127	NA	UK	Maklin 2022/Shao 2024	neonatal carriage	UK_neonatal carriage	metagenomic assemblies	include	include	2014-2017	NA
Deposited at https://zenodo.org/records/14000489	37273_4_18_clean_Escherichia_coli-SC4_ST10		Non G2-G3	likely G1-G4		A	PP4_CC10	NA	UK	Maklin 2022/Shao 2024	neonatal carriage	UK_neonatal carriage	metagenomic assemblies	include	include	2014-2017	NA
Deposited at https://zenodo.org/records/14000489	37273_4_19_clean_Escherichia_coli-SC9_ST12		K3	G3-A	G3	B2	PP9_CC12	NA	UK	Maklin 2022/Shao 2024	neonatal carriage	UK_neonatal carriage	metagenomic assemblies	include	include	2014-2017	NA
Deposited at https://zenodo.org/records/14000489	37273_4_20_clean_Escherichia_coli-SC9_ST12		K3	G3-A	G3	B2	PP9_CC12	NA	UK	Maklin 2022/Shao 2024	neonatal carriage	UK_neonatal carriage	metagenomic assemblies	non-independent	non-independent	2014-2017	NA
Deposited at https://zenodo.org/records/14000489	37273_4_24_clean_Escherichia_coli-SC4_ST10		Non G2-G3	likely G1-G4		A	PP4_CC10	NA	UK	Maklin 2022/Shao 2024	neonatal carriage	UK_neonatal carriage	metagenomic assemblies	include	include	2014-2017	NA
Deposited at https://zenodo.org/records/14000489	37273_4_26_clean_Escherichia_coli-SC4_ST10		K5	G2	G2	A	PP4_CC10	NA	UK	Maklin 2022/Shao 2024	neonatal carriage	UK_neonatal carriage	metagenomic assemblies	include	include	2014-2017	NA
Deposited at https://zenodo.org/records/14000489	37273_4_27_clean_Escherichia_coli-SC4_ST10		KL121	G2	G2	A	PP4_CC10	NA	UK	Maklin 2022/Shao 2024	neonatal carriage	UK_neonatal carriage	metagenomic assemblies	non-independent	non-independent	2014-2017	NA
Deposited at https://zenodo.org/records/14000489	37273_4_28_clean_Escherichia_coli-SC303_ST7009		Non G2-G3	likely G1-G4		A	PP303_CC7009	NA	UK	Maklin 2022/Shao 2024	neonatal carriage	UK_neonatal carriage	metagenomic assemblies	include	include	2014-2017	NA
Deposited at https://zenodo.org/records/14000489	37273_4_31_clean_Escherichia_coli-SC11_ST127		K14	G2	G2	B2	PP11_CC127	NA	UK	Maklin 2022/Shao 2024	neonatal carriage	UK_neonatal carriage	metagenomic assemblies	include	include	2014-2017	NA
Deposited at https://zenodo.org/records/14000489	37273_4_31_clean_Escherichia_coli-SC3_ST73		K7	G2	G2	B2	PP3_CC73	NA	UK	Maklin 2022/Shao 2024	neonatal carriage	UK_neonatal carriage	metagenomic assemblies	include	include	2014-2017	NA
Deposited at https://zenodo.org/records/14000489	37273_4_32_clean_Escherichia_coli-SC5_ST95		K1	G2	G2	B2	PP5_CC95	NA	UK	Maklin 2022/Shao 2024	neonatal carriage	UK_neonatal carriage	metagenomic assemblies	include	include	2014-2017	NA
Deposited at https://zenodo.org/records/14000489	37273_4_6_clean_Escherichia_coli-SC4_ST10		Non G2-G3	likely G1-G4		A	PP4_CC10	NA	UK	Maklin 2022/Shao 2024	neonatal carriage	UK_neonatal carriage	metagenomic assemblies	include	include	2014-2017	NA
Deposited at https://zenodo.org/records/14000489	37273_4_6_clean_Escherichia_coli-SC6_ST69		KL110	G2-atypical	G2	D	PP6_CC69	NA	UK	Maklin 2022/Shao 2024	neonatal carriage	UK_neonatal carriage	metagenomic assemblies	include	include	2014-2017	NA
Deposited at https://zenodo.org/records/14000489	37273_4_8_clean_Escherichia_coli-SC2_ST131		K5	G2	G2	B2	PP2_CC131	B	UK	Maklin 2022/Shao 2024	neonatal carriage	UK_neonatal carriage	metagenomic assemblies	include	include	2014-2017	NA
Deposited at https://zenodo.org/records/14000489	37273_5_13_clean_Escherichia_coli-SC15_ST648		KL111	G2	G2	F	PP15_CC648	NA	UK	Maklin 2022/Shao 2024	neonatal carriage	UK_neonatal carriage	metagenomic assemblies	include	include	2014-2017	NA
Deposited at https://zenodo.org/records/14000489	37273_5_14_clean_Escherichia_coli-SC11_ST127		K14	G2	G2	B2	PP11_CC127	NA	UK	Maklin 2022/Shao 2024	neonatal carriage	UK_neonatal carriage	metagenomic assemblies	include	include	2014-2017	NA
Deposited at https://zenodo.org/records/14000489	37273_5_15_clean_Escherichia_coli-SC6_ST69		K54_K96	G3-A	G3	D	PP6_CC69	NA	UK	Maklin 2022/Shao 2024	neonatal carriage	UK_neonatal carriage	metagenomic assemblies	include	include	2014-2017	NA
Deposited at https://zenodo.org/records/14000489	37273_5_18_clean_Escherichia_coli-SC149_ST224		Non G2-G3	likely G1-G4		B1	PP149_CC224	NA	UK	Maklin 2022/Shao 2024	neonatal carriage	UK_neonatal carriage	metagenomic assemblies	include	include	2014-2017	NA
Deposited at https://zenodo.org/records/14000489	37273_5_18_clean_Escherichia_coli-SC58_ST2773		Non G2-G3	likely G1-G4		B1	PP58_CC2773	NA	UK	Maklin 2022/Shao 2024	neonatal carriage	UK_neonatal carriage	metagenomic assemblies	include	include	2014-2017	NA
Deposited at https://zenodo.org/records/14000489	37273_5_20_clean_Escherichia_coli-SC32_ST80		K1	G2	G2	B2	PP32_CC80	NA	UK	Maklin 2022/Shao 2024	neonatal carriage	UK_neonatal carriage	metagenomic assemblies	include	include	2014-2017	NA
Deposited at https://zenodo.org/records/14000489	37273_5_23_clean_Escherichia_coli-SC18_ST141		K1	G2	G2	B2	PP18_CC141	NA	UK	Maklin 2022/Shao 2024	neonatal carriage	UK_neonatal carriage	metagenomic assemblies	include	include	2014-2017	NA
Deposited at https://zenodo.org/records/14000489	37273_5_26_clean_Escherichia_coli-SC6_ST69		K52	G2	G2	D	PP6_CC69	NA	UK	Maklin 2022/Shao 2024	neonatal carriage	UK_neonatal carriage	metagenomic assemblies	include	include	2014-2017	NA
Deposited at https://zenodo.org/records/14000489	37273_5_28_clean_Escherichia_coli-SC6_ST69		K54_K96	G3-A	G3	D	PP6_CC69	NA	UK	Maklin 2022/Shao 2024	neonatal carriage	UK_neonatal carriage	metagenomic assemblies	include	include	2014-2017	NA
Deposited at https://zenodo.org/records/14000489	37273_5_31_clean_Escherichia_coli-SC3_ST73		K7	G2	G2	B2	PP3_CC73	NA	UK	Maklin 2022/Shao 2024	neonatal carriage	UK_neonatal carriage	metagenomic assemblies	include	include	2014-2017	NA
Deposited at https://zenodo.org/records/14000489	37273_5_32_clean_Escherichia_coli-SC3_ST73		K2	G2	G2	B2	PP3_CC73	NA	UK	Maklin 2022/Shao 2024	neonatal carriage	UK_neonatal carriage	metagenomic assemblies	include	include	2014-2017	NA
Deposited at https://zenodo.org/records/14000489	37273_5_3_clean_Escherichia_coli-SC4_ST10		Non G2-G3	likely G1-G4		A	PP4_CC10	NA	UK	Maklin 2022/Shao 2024	neonatal carriage	UK_neonatal carriage	metagenomic assemblies	include	include	2014-2017	NA
Deposited at https://zenodo.org/records/14000489	37273_5_8_clean_Escherichia_coli-SC24_ST443		Non G2-G3	likely G1-G4		B1	PP24_CC443	NA	UK	Maklin 2022/Shao 2024	neonatal carriage	UK_neonatal carriage	metagenomic assemblies	include	include	2014-2017	NA
Deposited at https://zenodo.org/records/14000489	37273_5_8_clean_Escherichia_coli-SC55_ST906		Non G2-G3	likely G1-G4		B1	PP55_CC906	NA	UK	Maklin 2022/Shao 2024	neonatal carriage	UK_neonatal carriage	metagenomic assemblies	include	include	2014-2017	NA
Deposited at https://zenodo.org/records/14000489	37273_5_8_clean_Escherichia_coli-SC58_ST2773		Non G2-G3	likely G1-G4		B1	PP58_CC2773	NA	UK	Maklin 2022/Shao 2024	neonatal carriage	UK_neonatal carriage	metagenomic assemblies	include	include	2014-2017	NA
Deposited at https://zenodo.org/records/14000489	37273_5_8_clean_Escherichia_coli-SC99_ST1727		Non G2-G3	likely G1-G4		B1	PP99_CC1727	NA	UK	Maklin 2022/Shao 2024	neonatal carriage	UK_neonatal carriage	metagenomic assemblies	include	include	2014-2017	NA
Deposited at https://zenodo.org/records/14000489	37273_6_11_clean_Escherichia_coli-SC18_ST141		K1	G2	G2	B2	PP18_CC141	NA	UK	Maklin 2022/Shao 2024	neonatal carriage	UK_neonatal carriage	metagenomic assemblies	include	include	2014-2017	NA
Deposited at https://zenodo.org/records/14000489	37273_6_13_clean_Escherichia_coli-SC6_ST69		K54_K96	G3-A	G3	D	PP6_CC69	NA	UK	Maklin 2022/Shao 2024	neonatal carriage	UK_neonatal carriage	metagenomic assemblies	include	include	2014-2017	NA
Deposited at https://zenodo.org/records/14000489	37273_6_14_clean_Escherichia_coli-SC21_ST393		Non G2-G3	likely G1-G4		D	PP21_CC393	NA	UK	Maklin 2022/Shao 2024	neonatal carriage	UK_neonatal carriage	metagenomic assemblies	include	include	2014-2017	NA
Deposited at https://zenodo.org/records/14000489	37273_6_14_clean_Escherichia_coli-SC66_ST135		KL123	G2	G2	B2	PP66_CC135	NA	UK	Maklin 2022/Shao 2024	neonatal carriage	UK_neonatal carriage	metagenomic assemblies	include	include	2014-2017	NA
Deposited at https://zenodo.org/records/14000489	37273_6_14_clean_Escherichia_coli-SC6_ST69		Non G2-G3	likely G1-G4		D	PP387_CC1065	NA	UK	Maklin 2022/Shao 2024	neonatal carriage	UK_neonatal carriage	metagenomic assemblies	include	include	2014-2017	NA
Deposited at https://zenodo.org/records/14000489	37273_6_1_clean_Escherichia_coli-SC2_ST131		KL127	G2	G2	B2	PP2_CC131	A	UK	Maklin 2022/Shao 2024	neonatal carriage	UK_neonatal carriage	metagenomic assemblies	include	include	2014-2017	NA
Deposited at https://zenodo.org/records/14000489	37273_6_24_clean_Escherichia_coli-SC61_ST91		K4	G2	G2	B2	PP61_CC91	NA	UK	Maklin 2022/Shao 2024	neonatal carriage	UK_neonatal carriage	metagenomic assemblies	include	include	2014-2017	NA
Deposited at https://zenodo.org/records/14000489	37273_6_24_clean_Escherichia_coli-SC65_ST399		Non G2-G3	likely G1-G4		A	PP65_CC399	NA	UK	Maklin 2022/Shao 2024	neonatal carriage	UK_neonatal carriage	metagenomic assemblies	include	include	2014-2017	NA
Deposited at https://zenodo.org/records/14000489	37273_6_27_clean_Escherichia_coli-SC29_ST144		K1	G2	G2	B2	PP29_CC144	NA	UK	Maklin 2022/Shao 2024	neonatal carriage	UK_neonatal carriage	metagenomic assemblies	include	include	2014-2017	NA
Deposited at https://zenodo.org/records/14000489	37273_6_29_clean_Escherichia_coli-SC17_ST58		Non G2-G3	likely G1-G4		B1	PP17_CC58	NA	UK	Maklin 2022/Shao 2024	neonatal carriage	UK_neonatal carriage	metagenomic assemblies	include	include	2014-2017	NA
Deposited at https://zenodo.org/records/14000489	37273_6_2_clean_Escherichia_coli-SC3_ST73		K5	G2	G2	B2	PP3_CC73	NA	UK	Maklin 2022/Shao 2024	neonatal carriage	UK_neonatal carriage	metagenomic assemblies	include	include	2014-2017	NA
Deposited at https://zenodo.org/records/14000489	37273_6_3_clean_Escherichia_coli-SC83_ST1819		KL129	G2	G2	E	PP83_CC1819	NA	UK	Maklin 2022/Shao 2024	neonatal carriage	UK_neonatal carriage	metagenomic assemblies	include	include	2014-2017	NA
Deposited at https://zenodo.org/records/14000489	37273_6_4_clean_Escherichia_coli-SC8_ST1193		K1	G2	G2	B2	PP8_CC1193	NA	UK	Maklin 2022/Shao 2024	neonatal carriage	UK_neonatal carriage	metagenomic assemblies	include	include	2014-2017	NA
Deposited at https://zenodo.org/records/14000489	37273_7_10_clean_Escherichia_coli-SC4_ST10		Non G2-G3	likely G1-G4		A	PP4_CC10	NA	UK	Maklin 2022/Shao 2024	neonatal carriage	UK_neonatal carriage	metagenomic assemblies	include	include	2014-2017	NA
Deposited at https://zenodo.org/records/14000489	37273_7_16_clean_Escherichia_coli-SC6_ST69		K24	G2	G2	D	PP6_CC69	NA	UK	Maklin 2022/Shao 2024	neonatal carriage	UK_neonatal carriage	metagenomic assemblies	include	include	2014-2017	NA
Deposited at https://zenodo.org/records/14000489	37273_7_18_clean_Escherichia_coli-SC14_ST405		K4	G2	G2	D	PP14_CC405	NA	UK	Maklin 2022/Shao 2024	neonatal carriage	UK_neonatal carriage	metagenomic assemblies	include	include	2014-2017	NA
Deposited at https://zenodo.org/records/14000489	37273_7_1_clean_Escherichia_coli-SC60_ST420		K1	G2	G2	B2	PP60_CC420	NA	UK	Maklin 2022/Shao 2024	neonatal carriage	UK_neonatal carriage	metagenomic assemblies	include	include	2014-2017	NA
Deposited at https://zenodo.org/records/14000489	37273_7_22_clean_Escherichia_coli-SC6_ST69		KL111	G2	G2	D	PP6_CC69	NA	UK	Maklin 2022/Shao 2024	neonatal carriage	UK_neonatal carriage	metagenomic assemblies	include	include	2014-2017	NA
Deposited at https://zenodo.org/records/14000489	37273_7_23_clean_Escherichia_coli-SC43_ST206		Non G2-G3	likely G1-G4		A	PP4_CC10	NA	UK	Maklin 2022/Shao 2024	neonatal carriage	UK_neonatal carriage	metagenomic assemblies	non-independent	non-independent	2014-2017	NA
Deposited at https://zenodo.org/records/14000489	37273_7_23_clean_Escherichia_coli-SC4_ST10		Non G2-G3	likely G1-G4		A	PP4_CC10	NA	UK	Maklin 2022/Shao 2024	neonatal carriage	UK_neonatal carriage	metagenomic assemblies	include	include	2014-2017	NA
Deposited at https://zenodo.org/records/14000489	37273_7_24_clean_Escherichia_coli-SC6_ST69		K4	G2	G2	D	PP6_CC69	NA	UK	Maklin 2022/Shao 2024	neonatal carriage	UK_neonatal carriage	metagenomic assemblies	include	include	2014-2017	NA
Deposited at https://zenodo.org/records/14000489	37273_7_27_clean_Escherichia_coli-SC6_ST69		K52	G2	G2	D	PP6_CC69	NA	UK	Maklin 2022/Shao 2024	neonatal carriage	UK_neonatal carriage	metagenomic assemblies	include	include	2014-2017	NA
Deposited at https://zenodo.org/records/14000489	37273_7_28_clean_Escherichia_coli-SC20_ST59		K1	G2	G2	F	PP20_CC59	NA	UK	Maklin 2022/Shao 2024	neonatal carriage	UK_neonatal carriage	metagenomic assemblies	include	include	2014-2017	NA
Deposited at https://zenodo.org/records/14000489	37273_7_28_clean_Escherichia_coli-SC4_ST10		Non G2-G3	likely G1-G4		A	PP4_CC10	NA	UK	Maklin 2022/Shao 2024	neonatal carriage	UK_neonatal carriage	metagenomic assemblies	include	include	2014-2017	NA
Deposited at https://zenodo.org/records/14000489	37273_7_2_clean_Escherichia_coli-SC3_ST73		K5	G2	G2	B2	PP3_CC73	NA	UK	Maklin 2022/Shao 2024	neonatal carriage	UK_neonatal carriage	metagenomic assemblies	include	include	2014-2017	NA
Deposited at https://zenodo.org/records/14000489	37273_7_8_clean_Escherichia_coli-SC2_ST131		K5	G2	G2	B2	PP2_CC131	B0	UK	Maklin 2022/Shao 2024	neonatal carriage	UK_neonatal carriage	metagenomic assemblies	non-independent	non-independent	2014-2017	NA
Deposited at https://zenodo.org/records/14000489	37273_8_10_clean_Escherichia_coli-SC60_ST420		K1	G2	G2	B2	PP60_CC420	NA	UK	Maklin 2022/Shao 2024	neonatal carriage	UK_neonatal carriage	metagenomic assemblies	include	include	2014-2017	NA
Deposited at https://zenodo.org/records/14000489	37273_8_18_clean_Escherichia_coli-SC32_ST80		K1	G2	G2	B2	PP32_CC80	NA	UK	Maklin 2022/Shao 2024	neonatal carriage	UK_neonatal carriage	metagenomic assemblies	include	include	2014-2017	NA
Deposited at https://zenodo.org/records/14000489	37273_8_19_clean_Escherichia_coli-SC11_ST127		K2	G2	G2	B2	PP11_CC127	NA	UK	Maklin 2022/Shao 2024	neonatal carriage	UK_neonatal carriage	metagenomic assemblies	include	include	2014-2017	NA
Deposited at https://zenodo.org/records/14000489	37273_8_23_clean_Escherichia_coli-SC175_ST1136		Non G2-G3	likely G1-G4		B1	PP175_CC1136	NA	UK	Maklin 2022/Shao 2024	neonatal carriage	UK_neonatal carriage	metagenomic assemblies	include	include	2014-2017	NA
Deposited at https://zenodo.org/records/14000489	37273_8_23_clean_Escherichia_coli-SC42_ST678		Non G2-G3	likely G1-G4		B1	PP387_CC1065	NA	UK	Maklin 2022/Shao 2024	neonatal carriage	UK_neonatal carriage	metagenomic assemblies	include	include	2014-2017	NA
Deposited at https://zenodo.org/records/14000489	37273_8_24_clean_Escherichia_coli-SC2_ST131		K5	G2	G2	B2	PP2_CC131	B	UK	Maklin 2022/Shao 2024	neonatal carriage	UK_neonatal carriage	metagenomic assemblies	include	include	2014-2017	NA
Deposited at https://zenodo.org/records/14000489	37273_8_26_clean_Escherichia_coli-SC64_ST394		KL113	G2	G2	D	PP64_CC394	NA	UK	Maklin 2022/Shao 2024	neonatal carriage	UK_neonatal carriage	metagenomic assemblies	include	include	2014-2017	NA
Deposited at https://zenodo.org/records/14000489	37273_8_28_clean_Escherichia_coli-SC32_ST80		K1	G2	G2	B2	PP32_CC80	NA	UK	Maklin 2022/Shao 2024	neonatal carriage	UK_neonatal carriage	metagenomic assemblies	include	include	2014-2017	NA
Deposited at https://zenodo.org/records/14000489	37273_8_29_clean_Escherichia_coli-SC6_ST69		K93	G2	G2	D	PP6_CC69	NA	UK	Maklin 2022/Shao 2024	neonatal carriage	UK_neonatal carriage	metagenomic assemblies	include	include	2014-2017	NA
Deposited at https://zenodo.org/records/14000489	37273_8_2_clean_Escherichia_coli-SC6_ST69		K15	G2	G2	D	PP6_CC69	NA	UK	Maklin 2022/Shao 2024	neonatal carriage	UK_neonatal carriage	metagenomic assemblies	include	include	2014-2017	NA
Deposited at https://zenodo.org/records/14000489	37273_8_30_clean_Escherichia_coli-SC79_ST978		KL122	G2	G2	B2	PP79_CC978	NA	UK	Maklin 2022/Shao 2024	neonatal carriage	UK_neonatal carriage	metagenomic assemblies	include	include	2014-2017	NA
Deposited at https://zenodo.org/records/14000489	37273_8_31_clean_Escherichia_coli-SC133_ST1434		Non G2-G3	likely G1-G4		A	PP133_CC1434	NA	UK	Maklin 2022/Shao 2024	neonatal carriage	UK_neonatal carriage	metagenomic assemblies	include	include	2014-2017	NA
Deposited at https://zenodo.org/records/14000489	37273_8_31_clean_Escherichia_coli-SC4_ST10		Non G2-G3	likely G1-G4		A	PP4_CC10	NA	UK	Maklin 2022/Shao 2024	neonatal carriage	UK_neonatal carriage	metagenomic assemblies	include	include	2014-2017	NA
Deposited at https://zenodo.org/records/14000489	37273_8_4_clean_Escherichia_coli-SC112_ST355		KL134	G2-atypical	G2	B2	PP112_CC355	NA	UK	Maklin 2022/Shao 2024	neonatal carriage	UK_neonatal carriage	metagenomic assemblies	include	include	2014-2017	NA
Deposited at https://zenodo.org/records/14000489	37273_8_6_clean_Escherichia_coli-SC15_ST648		K7	G2	G2	F	PP15_CC648	NA	UK	Maklin 2022/Shao 2024	neonatal carriage	UK_neonatal carriage	metagenomic assemblies	include	include	2014-2017	NA
Deposited at https://zenodo.org/records/14000489	37273_8_7_clean_Escherichia_coli-SC66_ST135		K24	G2	G2	B2	PP66_CC135	NA	UK	Maklin 2022/Shao 2024	neonatal carriage	UK_neonatal carriage	metagenomic assemblies	include	include	2014-2017	NA
ERR9845734	38266_2#99		K7	G2	G2	B2	PP3_CC73	NA	UK	Kallonen 2017/Pontinen 2024	all age BSIs	UK_all age BSIs	WGS	Include	Include	2001-2017	0
ERR9845733	38266_2#98		K54_K96	G3-A	G3	D	PP6_CC69	NA	UK	Kallonen 2017/Pontinen 2024	all age BSIs	UK_all age BSIs	WGS	Include	Include	2001-2017	0
ERR9845732	38266_2#97		K5	G2	G2	B2	PP8_CC1193	NA	UK	Kallonen 2017/Pontinen 2024	all age BSIs	UK_all age BSIs	WGS	Include	Include	2001-2017	0
ERR9845731	38266_2#96		Non G2-G3	likely G1-G4		A	PP74_CC540	NA	UK	Kallonen 2017/Pontinen 2024	all age BSIs	UK_all age BSIs	WGS	Include	Include	2001-2017	0
ERR9845730	38266_2#95		K1	G2	G2	B2	PP2_CC131	B	UK	Kallonen 2017/Pontinen 2024	all age BSIs	UK_all age BSIs	WGS	Include	Include	2001-2017	0
ERR9845729	38266_2#94		Non G2-G3	likely G1-G4		B2	PP180_CC3672	NA	UK	Kallonen 2017/Pontinen 2024	all age BSIs	UK_all age BSIs	WGS	Include	Include	2001-2017	0
ERR9845728	38266_2#93		K2	G2	G2	B2	PP2_CC131	C2	UK	Kallonen 2017/Pontinen 2024	all age BSIs	UK_all age BSIs	WGS	Include	Include	2001-2017	1
ERR9845727	38266_2#92		KL112	G2-atypical	G2	B2	PP2_CC131	C1	UK	Kallonen 2017/Pontinen 2024	all age BSIs	UK_all age BSIs	WGS	Include	Include	2001-2017	0
ERR9845726	38266_2#91		K5	G2	G2	B2	PP2_CC131	C2	UK	Kallonen 2017/Pontinen 2024	all age BSIs	UK_all age BSIs	WGS	Include	Include	2001-2017	0
ERR9845725	38266_2#90		K2	G2	G2	B2	PP3_CC73	NA	UK	Kallonen 2017/Pontinen 2024	all age BSIs	UK_all age BSIs	WGS	Include	Include	2001-2017	0
ERR9845724	38266_2#89		K1	G2	G2	B2	PP5_CC95	NA	UK	Kallonen 2017/Pontinen 2024	all age BSIs	UK_all age BSIs	WGS	Include	Include	2001-2017	0
ERR9845723	38266_2#88		K5	G2	G2	B2	PP2_CC131	C1	UK	Kallonen 2017/Pontinen 2024	all age BSIs	UK_all age BSIs	WGS	Include	Include	2001-2017	1
ERR9845722	38266_2#87		K93	G2	G2	D	PP6_CC69	NA	UK	Kallonen 2017/Pontinen 2024	all age BSIs	UK_all age BSIs	WGS	Include	Include	2001-2017	0
ERR9845721	38266_2#86		Non G2-G3	likely G1-G4		B2	PP2_CC131	C2	UK	Kallonen 2017/Pontinen 2024	all age BSIs	UK_all age BSIs	WGS	Include	Include	2001-2017	1
ERR9845720	38266_2#85		K1	G2	G2	B2	PP5_CC95	NA	UK	Kallonen 2017/Pontinen 2024	all age BSIs	UK_all age BSIs	WGS	Include	Include	2001-2017	0
ERR9845719	38266_2#84		K1	G2	G2	B2	PP5_CC95	NA	UK	Kallonen 2017/Pontinen 2024	all age BSIs	UK_all age BSIs	WGS	Include	Include	2001-2017	0
ERR9845718	38266_2#83		KL114	G2	G2	B2	PP3_CC73	NA	UK	Kallonen 2017/Pontinen 2024	all age BSIs	UK_all age BSIs	WGS	Include	Include	2001-2017	0
ERR9845717	38266_2#82		K7	G2	G2	B2	PP3_CC73	NA	UK	Kallonen 2017/Pontinen 2024	all age BSIs	UK_all age BSIs	WGS	Include	Include	2001-2017	0
ERR9845716	38266_2#81		K2	G2	G2	B2	PP2_CC131	C2	UK	Kallonen 2017/Pontinen 2024	all age BSIs	UK_all age BSIs	WGS	Include	Include	2001-2017	1
ERR9845715	38266_2#80		Non G2-G3	likely G1-G4		B2	PP3_CC73	NA	UK	Kallonen 2017/Pontinen 2024	all age BSIs	UK_all age BSIs	WGS	Include	Include	2001-2017	0
ERR9845643	38266_2#8		K2	G2	G2	B2	PP3_CC73	NA	UK	Kallonen 2017/Pontinen 2024	all age BSIs	UK_all age BSIs	WGS	Include	Include	2001-2017	0
ERR9845714	38266_2#79		K5	G2	G2	D	PP6_CC69	NA	UK	Kallonen 2017/Pontinen 2024	all age BSIs	UK_all age BSIs	WGS	Include	Include	2001-2017	0
ERR9845713	38266_2#78		K5	G2	G2	B2	PP3_CC73	NA	UK	Kallonen 2017/Pontinen 2024	all age BSIs	UK_all age BSIs	WGS	Include	Include	2001-2017	0
ERR9845712	38266_2#77		K7	G2	G2	D	PP6_CC69	NA	UK	Kallonen 2017/Pontinen 2024	all age BSIs	UK_all age BSIs	WGS	Include	Include	2001-2017	0
ERR9845711	38266_2#76		K82	G2	G2	B1	PP34_CC641	NA	UK	Kallonen 2017/Pontinen 2024	all age BSIs	UK_all age BSIs	WGS	Include	Include	2001-2017	0
ERR9845710	38266_2#75		Non G2-G3	likely G1-G4		A	PP4_CC10	NA	UK	Kallonen 2017/Pontinen 2024	all age BSIs	UK_all age BSIs	WGS	Include	Include	2001-2017	1
ERR9845709	38266_2#74		K2	G2	G2	B2	PP3_CC73	NA	UK	Kallonen 2017/Pontinen 2024	all age BSIs	UK_all age BSIs	WGS	Include	Include	2001-2017	0
ERR9845708	38266_2#73		K5	G2	G2	B2	PP8_CC1193	NA	UK	Kallonen 2017/Pontinen 2024	all age BSIs	UK_all age BSIs	WGS	Include	Include	2001-2017	1
ERR9845707	38266_2#72		Non G2-G3	likely G1-G4		B1	PP96_CC4038	NA	UK	Kallonen 2017/Pontinen 2024	all age BSIs	UK_all age BSIs	WGS	Include	Include	2001-2017	0
ERR9845706	38266_2#71		K54_K96	G3-A	G3	B2	PP9_CC12	NA	UK	Kallonen 2017/Pontinen 2024	all age BSIs	UK_all age BSIs	WGS	Include	Include	2001-2017	0
ERR9845705	38266_2#70		KL110	G2-atypical	G2	D	PP6_CC69	NA	UK	Kallonen 2017/Pontinen 2024	all age BSIs	UK_all age BSIs	WGS	Include	Include	2001-2017	0
ERR9845642	38266_2#7		K13_K23	G2	G2	B2	PP3_CC73	NA	UK	Kallonen 2017/Pontinen 2024	all age BSIs	UK_all age BSIs	WGS	Include	Include	2001-2017	0
ERR9845704	38266_2#69		Non G2-G3	likely G1-G4		B1	PP25_CC517	NA	UK	Kallonen 2017/Pontinen 2024	all age BSIs	UK_all age BSIs	WGS	Include	Include	2001-2017	1
ERR9845703	38266_2#68		K52	G2	G2	D	PP21_CC393	NA	UK	Kallonen 2017/Pontinen 2024	all age BSIs	UK_all age BSIs	WGS	Include	Include	2001-2017	0
ERR9845702	38266_2#67		K2	G2	G2	B2	PP2_CC131	C2	UK	Kallonen 2017/Pontinen 2024	all age BSIs	UK_all age BSIs	WGS	Include	Include	2001-2017	0
ERR9845701	38266_2#66		K5	G2	G2	B2	PP2_CC131	C2	UK	Kallonen 2017/Pontinen 2024	all age BSIs	UK_all age BSIs	WGS	Include	Include	2001-2017	1
ERR9845700	38266_2#65		K14	G2	G2	B2	PP2_CC131	B	UK	Kallonen 2017/Pontinen 2024	all age BSIs	UK_all age BSIs	WGS	Include	Include	2001-2017	1
ERR9845699	38266_2#64		K2	G2	G2	B2	PP3_CC73	NA	UK	Kallonen 2017/Pontinen 2024	all age BSIs	UK_all age BSIs	WGS	Include	Include	2001-2017	0
ERR9845698	38266_2#63		KL114	G2	G2	B2	PP2_CC131	C2	UK	Kallonen 2017/Pontinen 2024	all age BSIs	UK_all age BSIs	WGS	Include	Include	2001-2017	0
ERR9845697	38266_2#62		Non G2-G3	likely G1-G4		B2	PP180_CC3672	NA	UK	Kallonen 2017/Pontinen 2024	all age BSIs	UK_all age BSIs	WGS	Include	Include	2001-2017	0
ERR9845696	38266_2#61		Non G2-G3	likely G1-G4		B2	PP48_CC136	NA	UK	Kallonen 2017/Pontinen 2024	all age BSIs	UK_all age BSIs	WGS	Include	Include	2001-2017	0
ERR9845695	38266_2#60		K2	G2	G2	B2	PP11_CC127	NA	UK	Kallonen 2017/Pontinen 2024	all age BSIs	UK_all age BSIs	WGS	Include	Include	2001-2017	0
ERR9845641	38266_2#6		K5	G2	G2	B2	PP3_CC73	NA	UK	Kallonen 2017/Pontinen 2024	all age BSIs	UK_all age BSIs	WGS	Include	Include	2001-2017	0
ERR9845694	38266_2#59		K7	G2	G2	B2	PP3_CC73	NA	UK	Kallonen 2017/Pontinen 2024	all age BSIs	UK_all age BSIs	WGS	Include	Include	2001-2017	1
ERR9845693	38266_2#58		K5	G2	G2	B2	PP2_CC131	B	UK	Kallonen 2017/Pontinen 2024	all age BSIs	UK_all age BSIs	WGS	Include	Include	2001-2017	1
ERR9845692	38266_2#57		K1	G2	G2	B2	PP33_CC357	NA	UK	Kallonen 2017/Pontinen 2024	all age BSIs	UK_all age BSIs	WGS	Include	Include	2001-2017	0
ERR9845691	38266_2#56		K52	G2	G2	D	PP64_CC394	NA	UK	Kallonen 2017/Pontinen 2024	all age BSIs	UK_all age BSIs	WGS	Include	Include	2001-2017	0
ERR9845690	38266_2#55		K14	G2	G2	B2	PP11_CC127	NA	UK	Kallonen 2017/Pontinen 2024	all age BSIs	UK_all age BSIs	WGS	Include	Include	2001-2017	0
ERR9845689	38266_2#54		Non G2-G3	likely G1-G4		D	PP6_CC69	NA	UK	Kallonen 2017/Pontinen 2024	all age BSIs	UK_all age BSIs	WGS	Include	Include	2001-2017	0
ERR9845688	38266_2#53		K1	G2	G2	A	PP4_CC10	NA	UK	Kallonen 2017/Pontinen 2024	all age BSIs	UK_all age BSIs	WGS	Include	Include	2001-2017	0
ERR9845687	38266_2#52		K1	G2	G2	B2	PP5_CC95	NA	UK	Kallonen 2017/Pontinen 2024	all age BSIs	UK_all age BSIs	WGS	Include	Include	2001-2017	0
ERR9845686	38266_2#51		K14	G2	G2	B2	PP2_CC131	B	UK	Kallonen 2017/Pontinen 2024	all age BSIs	UK_all age BSIs	WGS	Include	Include	2001-2017	0
ERR9845685	38266_2#50		K13_K23	G2	G2	B2	PP3_CC73	NA	UK	Kallonen 2017/Pontinen 2024	all age BSIs	UK_all age BSIs	WGS	Include	Include	2001-2017	0
ERR9845640	38266_2#5		K100	G2	G2	B2	PP2_CC131	C2	UK	Kallonen 2017/Pontinen 2024	all age BSIs	UK_all age BSIs	WGS	Include	Include	2001-2017	1
ERR9845684	38266_2#49		K54_K96	G3-A	G3	D	PP6_CC69	NA	UK	Kallonen 2017/Pontinen 2024	all age BSIs	UK_all age BSIs	WGS	Include	Include	2001-2017	0
ERR9845683	38266_2#48		K5	G2	G2	B2	PP2_CC131	C2	UK	Kallonen 2017/Pontinen 2024	all age BSIs	UK_all age BSIs	WGS	Include	Include	2001-2017	1
ERR9845682	38266_2#47		KL132	G3-B	G3	A	PP22_CC398	NA	UK	Kallonen 2017/Pontinen 2024	all age BSIs	UK_all age BSIs	WGS	Include	Include	2001-2017	0
ERR9845681	38266_2#46		K5	G2	G2	B2	PP8_CC1193	NA	UK	Kallonen 2017/Pontinen 2024	all age BSIs	UK_all age BSIs	WGS	Include	Include	2001-2017	0
ERR9845680	38266_2#45		K5	G2	G2	B2	PP8_CC1193	NA	UK	Kallonen 2017/Pontinen 2024	all age BSIs	UK_all age BSIs	WGS	Include	Include	2001-2017	0
ERR9845679	38266_2#44		KL114	G2	G2	B2	PP2_CC131	C2	UK	Kallonen 2017/Pontinen 2024	all age BSIs	UK_all age BSIs	WGS	Include	Include	2001-2017	1
ERR9845678	38266_2#43		K1	G2	G2	B2	PP5_CC95	NA	UK	Kallonen 2017/Pontinen 2024	all age BSIs	UK_all age BSIs	WGS	Include	Include	2001-2017	0
ERR9845677	38266_2#42		K1	G2	G2	F	PP38_CC62	NA	UK	Kallonen 2017/Pontinen 2024	all age BSIs	UK_all age BSIs	WGS	Include	Include	2001-2017	0
ERR9845676	38266_2#41		K5	G2	G2	B2	PP3_CC73	NA	UK	Kallonen 2017/Pontinen 2024	all age BSIs	UK_all age BSIs	WGS	Include	Include	2001-2017	0
ERR9845675	38266_2#40		K13_K23	G2	G2	B2	PP3_CC73	NA	UK	Kallonen 2017/Pontinen 2024	all age BSIs	UK_all age BSIs	WGS	Include	Include	2001-2017	0
ERR9845639	38266_2#4		K5	G2	G2	B2	PP8_CC1193	NA	UK	Kallonen 2017/Pontinen 2024	all age BSIs	UK_all age BSIs	WGS	Include	Include	2001-2017	0
ERR9845674	38266_2#39		K54_K96	G3-A	G3	D	PP6_CC69	NA	UK	Kallonen 2017/Pontinen 2024	all age BSIs	UK_all age BSIs	WGS	Include	Include	2001-2017	0
ERR9845673	38266_2#38		K5	G2	G2	B2	PP2_CC131	B	UK	Kallonen 2017/Pontinen 2024	all age BSIs	UK_all age BSIs	WGS	Include	Include	2001-2017	0
ERR9846014	38266_2#379		K5	G2	G2	B2	PP3_CC73	NA	UK	Kallonen 2017/Pontinen 2024	all age BSIs	UK_all age BSIs	WGS	Include	Include	2001-2017	0
ERR9846013	38266_2#378		K5	G2	G2	B2	PP8_CC1193	NA	UK	Kallonen 2017/Pontinen 2024	all age BSIs	UK_all age BSIs	WGS	Include	Include	2001-2017	0
ERR9846012	38266_2#377		K1	G2	G2	F	PP20_CC59	NA	UK	Kallonen 2017/Pontinen 2024	all age BSIs	UK_all age BSIs	WGS	Include	Include	2001-2017	0
ERR9846011	38266_2#376		K5	G2	G2	B2	PP8_CC1193	NA	UK	Kallonen 2017/Pontinen 2024	all age BSIs	UK_all age BSIs	WGS	Include	Include	2001-2017	0
ERR9846010	38266_2#375		Non G2-G3	likely G1-G4		B2	PP76_CC722	NA	UK	Kallonen 2017/Pontinen 2024	all age BSIs	UK_all age BSIs	WGS	Include	Include	2001-2017	0
ERR9846009	38266_2#374		K3	G3-A	G3	B2	PP9_CC12	NA	UK	Kallonen 2017/Pontinen 2024	all age BSIs	UK_all age BSIs	WGS	Include	Include	2001-2017	0
ERR9846008	38266_2#373		KL119	G2	G2	B2	PP9_CC12	NA	UK	Kallonen 2017/Pontinen 2024	all age BSIs	UK_all age BSIs	WGS	Include	Include	2001-2017	0
ERR9846007	38266_2#372		K2	G2	G2	B2	PP3_CC73	NA	UK	Kallonen 2017/Pontinen 2024	all age BSIs	UK_all age BSIs	WGS	Include	Include	2001-2017	0
ERR9846006	38266_2#371		K7	G2	G2	F	PP15_CC648	NA	UK	Kallonen 2017/Pontinen 2024	all age BSIs	UK_all age BSIs	WGS	Include	Include	2001-2017	1
ERR9846005	38266_2#370		K3	G3-A	G3	B2	PP9_CC12	NA	UK	Kallonen 2017/Pontinen 2024	all age BSIs	UK_all age BSIs	WGS	Include	Include	2001-2017	0
ERR9845672	38266_2#37		K52	G2	G2	D	PP14_CC405	NA	UK	Kallonen 2017/Pontinen 2024	all age BSIs	UK_all age BSIs	WGS	Include	Include	2001-2017	1
ERR9846004	38266_2#369		K5	G2	G2	B2	PP3_CC73	NA	UK	Kallonen 2017/Pontinen 2024	all age BSIs	UK_all age BSIs	WGS	Include	Include	2001-2017	0
ERR9846003	38266_2#368		Non G2-G3	likely G1-G4		B2	PP48_CC136	NA	UK	Kallonen 2017/Pontinen 2024	all age BSIs	UK_all age BSIs	WGS	Include	Include	2001-2017	0
ERR9846002	38266_2#367		K1	G2	G2	F	PP38_CC62	NA	UK	Kallonen 2017/Pontinen 2024	all age BSIs	UK_all age BSIs	WGS	Include	Include	2001-2017	0
ERR9846001	38266_2#366		K5	G2	G2	B2	PP3_CC73	NA	UK	Kallonen 2017/Pontinen 2024	all age BSIs	UK_all age BSIs	WGS	Include	Include	2001-2017	0
ERR9846000	38266_2#365		K52	G2	G2	D	PP6_CC69	NA	UK	Kallonen 2017/Pontinen 2024	all age BSIs	UK_all age BSIs	WGS	Include	Include	2001-2017	0
ERR9845999	38266_2#364		K1	G2	G2	B2	PP18_CC141	NA	UK	Kallonen 2017/Pontinen 2024	all age BSIs	UK_all age BSIs	WGS	Include	Include	2001-2017	0
ERR9845998	38266_2#363		KL110	G2-atypical	G2	D	PP6_CC69	NA	UK	Kallonen 2017/Pontinen 2024	all age BSIs	UK_all age BSIs	WGS	Include	Include	2001-2017	0
ERR9845997	38266_2#362		Non G2-G3	likely G1-G4		F	PP275_CC1276	NA	UK	Kallonen 2017/Pontinen 2024	all age BSIs	UK_all age BSIs	WGS	Include	Include	2001-2017	0
ERR9845996	38266_2#361		K2	G2	G2	B2	PP2_CC131	C2	UK	Kallonen 2017/Pontinen 2024	all age BSIs	UK_all age BSIs	WGS	Include	Include	2001-2017	1
ERR9845995	38266_2#360		K100	G2	G2	B2	PP2_CC131	C2	UK	Kallonen 2017/Pontinen 2024	all age BSIs	UK_all age BSIs	WGS	Include	Include	2001-2017	1
ERR9845671	38266_2#36		KL120	G2	G2	A	PP51_CC93	NA	UK	Kallonen 2017/Pontinen 2024	all age BSIs	UK_all age BSIs	WGS	Include	Include	2001-2017	0
ERR9845994	38266_2#359		K52	G2	G2	D	PP6_CC69	NA	UK	Kallonen 2017/Pontinen 2024	all age BSIs	UK_all age BSIs	WGS	Include	Include	2001-2017	0
ERR9845993	38266_2#358		K2	G2	G2	B2	PP2_CC131	C2	UK	Kallonen 2017/Pontinen 2024	all age BSIs	UK_all age BSIs	WGS	Include	Include	2001-2017	1
ERR9845992	38266_2#357		K5	G2	G2	B2	PP2_CC131	C2	UK	Kallonen 2017/Pontinen 2024	all age BSIs	UK_all age BSIs	WGS	Include	Include	2001-2017	1
ERR9845991	38266_2#356		K13_K23	G2	G2	B2	PP3_CC73	NA	UK	Kallonen 2017/Pontinen 2024	all age BSIs	UK_all age BSIs	WGS	Include	Include	2001-2017	0
ERR9845990	38266_2#355		K1	G2	G2	B2	PP29_CC144	NA	UK	Kallonen 2017/Pontinen 2024	all age BSIs	UK_all age BSIs	WGS	Include	Include	2001-2017	0
ERR9845989	38266_2#354		K100	G2	G2	B2	PP2_CC131	A	UK	Kallonen 2017/Pontinen 2024	all age BSIs	UK_all age BSIs	WGS	Include	Include	2001-2017	0
ERR9845988	38266_2#353		Non G2-G3	likely G1-G4		D	PP6_CC69	NA	UK	Kallonen 2017/Pontinen 2024	all age BSIs	UK_all age BSIs	WGS	Include	Include	2001-2017	0
ERR9845987	38266_2#352		KL111	G2	G2	D	PP6_CC69	NA	UK	Kallonen 2017/Pontinen 2024	all age BSIs	UK_all age BSIs	WGS	Include	Include	2001-2017	0
ERR9845986	38266_2#351		K3	G3-A	G3	B2	PP9_CC12	NA	UK	Kallonen 2017/Pontinen 2024	all age BSIs	UK_all age BSIs	WGS	Include	Include	2001-2017	0
ERR9845985	38266_2#350		K1	G2	G2	F	PP20_CC59	NA	UK	Kallonen 2017/Pontinen 2024	all age BSIs	UK_all age BSIs	WGS	Include	Include	2001-2017	0
ERR9845670	38266_2#35		K1	G2	G2	B2	PP5_CC95	NA	UK	Kallonen 2017/Pontinen 2024	all age BSIs	UK_all age BSIs	WGS	Include	Include	2001-2017	0
ERR9845984	38266_2#349		K1	G2	G2	B2	PP5_CC95	NA	UK	Kallonen 2017/Pontinen 2024	all age BSIs	UK_all age BSIs	WGS	Include	Include	2001-2017	0
ERR9845983	38266_2#348		K1	G2	G2	B2	PP29_CC144	NA	UK	Kallonen 2017/Pontinen 2024	all age BSIs	UK_all age BSIs	WGS	Include	Include	2001-2017	0
ERR9845982	38266_2#347		Non G2-G3	likely G1-G4		B2	PP48_CC136	NA	UK	Kallonen 2017/Pontinen 2024	all age BSIs	UK_all age BSIs	WGS	Include	Include	2001-2017	0
ERR9845981	38266_2#346		K1	G2	G2	B2	PP5_CC95	NA	UK	Kallonen 2017/Pontinen 2024	all age BSIs	UK_all age BSIs	WGS	Include	Include	2001-2017	0
ERR9845980	38266_2#345		Non G2-G3	likely G1-G4		A	PP74_CC540	NA	UK	Kallonen 2017/Pontinen 2024	all age BSIs	UK_all age BSIs	WGS	Include	Include	2001-2017	0
ERR9845979	38266_2#344		KL111	G2	G2	D	PP6_CC69	NA	UK	Kallonen 2017/Pontinen 2024	all age BSIs	UK_all age BSIs	WGS	Include	Include	2001-2017	0
ERR9845978	38266_2#343		K1	G2	G2	B2	PP5_CC95	NA	UK	Kallonen 2017/Pontinen 2024	all age BSIs	UK_all age BSIs	WGS	Include	Include	2001-2017	0
ERR9845977	38266_2#342		K14	G2	G2	B2	PP11_CC127	NA	UK	Kallonen 2017/Pontinen 2024	all age BSIs	UK_all age BSIs	WGS	Include	Include	2001-2017	0
ERR9845976	38266_2#341		K5	G2	G2	B2	PP2_CC131	C2	UK	Kallonen 2017/Pontinen 2024	all age BSIs	UK_all age BSIs	WGS	Include	Include	2001-2017	0
ERR9845975	38266_2#340		K12	G2	G2	B2	PP9_CC12	NA	UK	Kallonen 2017/Pontinen 2024	all age BSIs	UK_all age BSIs	WGS	Include	Include	2001-2017	0
ERR9845669	38266_2#34		KL121	G2	G2	B2	PP9_CC12	NA	UK	Kallonen 2017/Pontinen 2024	all age BSIs	UK_all age BSIs	WGS	Include	Include	2001-2017	0
ERR9845974	38266_2#339		K5	G2	G2	B2	PP3_CC73	NA	UK	Kallonen 2017/Pontinen 2024	all age BSIs	UK_all age BSIs	WGS	Include	Include	2001-2017	0
ERR9845973	38266_2#338		K5	G2	G2	B2	PP3_CC73	NA	UK	Kallonen 2017/Pontinen 2024	all age BSIs	UK_all age BSIs	WGS	Include	Include	2001-2017	0
ERR9845972	38266_2#337		Non G2-G3	likely G1-G4		B2	PP30_CC372	NA	UK	Kallonen 2017/Pontinen 2024	all age BSIs	UK_all age BSIs	WGS	Include	Include	2001-2017	0
ERR9845971	38266_2#336		K12	G2	G2	B2	PP9_CC12	NA	UK	Kallonen 2017/Pontinen 2024	all age BSIs	UK_all age BSIs	WGS	Include	Include	2001-2017	0
ERR9845970	38266_2#335		K7	G2	G2	B2	PP3_CC73	NA	UK	Kallonen 2017/Pontinen 2024	all age BSIs	UK_all age BSIs	WGS	Include	Include	2001-2017	0
ERR9845969	38266_2#334		K3	G3-A	G3	B2	PP9_CC12	NA	UK	Kallonen 2017/Pontinen 2024	all age BSIs	UK_all age BSIs	WGS	Include	Include	2001-2017	0
ERR9845968	38266_2#333		K24	G2	G2	B2	PP66_CC135	NA	UK	Kallonen 2017/Pontinen 2024	all age BSIs	UK_all age BSIs	WGS	Include	Include	2001-2017	0
ERR9845967	38266_2#332		K5	G2	G2	D	PP14_CC405	NA	UK	Kallonen 2017/Pontinen 2024	all age BSIs	UK_all age BSIs	WGS	Include	Include	2001-2017	0
ERR9845966	38266_2#331		K5	G2	G2	D	PP6_CC69	NA	UK	Kallonen 2017/Pontinen 2024	all age BSIs	UK_all age BSIs	WGS	Include	Include	2001-2017	0
ERR9845965	38266_2#330		K92	G2	G2	B2	PP54_CC538	NA	UK	Kallonen 2017/Pontinen 2024	all age BSIs	UK_all age BSIs	WGS	Include	Include	2001-2017	0
ERR9845668	38266_2#33		K5	G2	G2	B2	PP2_CC131	C1	UK	Kallonen 2017/Pontinen 2024	all age BSIs	UK_all age BSIs	WGS	Include	Include	2001-2017	1
ERR9845964	38266_2#329		KL112	G2-atypical	G2	B2	PP2_CC131	C1	UK	Kallonen 2017/Pontinen 2024	all age BSIs	UK_all age BSIs	WGS	Include	Include	2001-2017	1
ERR9845963	38266_2#328		K1	G2	G2	B2	PP60_CC420	NA	UK	Kallonen 2017/Pontinen 2024	all age BSIs	UK_all age BSIs	WGS	Include	Include	2001-2017	0
ERR9845962	38266_2#327		KL128	G2	G2	B2	PP2_CC131	C2	UK	Kallonen 2017/Pontinen 2024	all age BSIs	UK_all age BSIs	WGS	Include	Include	2001-2017	1
ERR9845961	38266_2#326		K5	G2	G2	B2	PP2_CC131	C2	UK	Kallonen 2017/Pontinen 2024	all age BSIs	UK_all age BSIs	WGS	Include	Include	2001-2017	0
ERR9845960	38266_2#325		Non G2-G3	likely G1-G4		A	PP4_CC10	NA	UK	Kallonen 2017/Pontinen 2024	all age BSIs	UK_all age BSIs	WGS	Include	Include	2001-2017	0
ERR9845959	38266_2#324		KL121	G2	G2	B2	PP9_CC12	NA	UK	Kallonen 2017/Pontinen 2024	all age BSIs	UK_all age BSIs	WGS	Include	Include	2001-2017	0
ERR9845958	38266_2#323		K2	G2	G2	B2	PP3_CC73	NA	UK	Kallonen 2017/Pontinen 2024	all age BSIs	UK_all age BSIs	WGS	Include	Include	2001-2017	0
ERR9845957	38266_2#322		K2	G2	G2	B2	PP11_CC127	NA	UK	Kallonen 2017/Pontinen 2024	all age BSIs	UK_all age BSIs	WGS	Include	Include	2001-2017	0
ERR9845956	38266_2#321		Non G2-G3	likely G1-G4		B1	PP17_CC58	NA	UK	Kallonen 2017/Pontinen 2024	all age BSIs	UK_all age BSIs	WGS	Include	Include	2001-2017	0
ERR9845955	38266_2#320		K2	G2	G2	B2	PP2_CC131	C2	UK	Kallonen 2017/Pontinen 2024	all age BSIs	UK_all age BSIs	WGS	Include	Include	2001-2017	0
ERR9845667	38266_2#32		K5	G2	G2	B2	PP3_CC73	NA	UK	Kallonen 2017/Pontinen 2024	all age BSIs	UK_all age BSIs	WGS	Include	Include	2001-2017	0
ERR9845954	38266_2#319		K14	G2	G2	B2	PP11_CC127	NA	UK	Kallonen 2017/Pontinen 2024	all age BSIs	UK_all age BSIs	WGS	Include	Include	2001-2017	0
ERR9845953	38266_2#318		Non G2-G3	likely G1-G4		B2	PP84_CC491	NA	UK	Kallonen 2017/Pontinen 2024	all age BSIs	UK_all age BSIs	WGS	Include	Include	2001-2017	0
ERR9845952	38266_2#317		K12	G2	G2	B2	PP9_CC12	NA	UK	Kallonen 2017/Pontinen 2024	all age BSIs	UK_all age BSIs	WGS	Include	Include	2001-2017	0
ERR9845951	38266_2#316		K52	G2	G2	A	PP4_CC10	NA	UK	Kallonen 2017/Pontinen 2024	all age BSIs	UK_all age BSIs	WGS	Include	Include	2001-2017	0
ERR9845950	38266_2#315		K1	G2	G2	B2	PP5_CC95	NA	UK	Kallonen 2017/Pontinen 2024	all age BSIs	UK_all age BSIs	WGS	Include	Include	2001-2017	0
ERR9845949	38266_2#314		K14	G2	G2	B2	PP2_CC131	B	UK	Kallonen 2017/Pontinen 2024	all age BSIs	UK_all age BSIs	WGS	Include	Include	2001-2017	0
ERR9845948	38266_2#313		K5	G2	G2	B2	PP3_CC73	NA	UK	Kallonen 2017/Pontinen 2024	all age BSIs	UK_all age BSIs	WGS	Include	Include	2001-2017	0
ERR9845947	38266_2#312		K1	G2	G2	B2	PP5_CC95	NA	UK	Kallonen 2017/Pontinen 2024	all age BSIs	UK_all age BSIs	WGS	Include	Include	2001-2017	0
ERR9845946	38266_2#311		K12	G2	G2	B2	PP9_CC12	NA	UK	Kallonen 2017/Pontinen 2024	all age BSIs	UK_all age BSIs	WGS	Include	Include	2001-2017	0
ERR9845945	38266_2#310		K20	G2	G2	B2	PP2_CC131	C2	UK	Kallonen 2017/Pontinen 2024	all age BSIs	UK_all age BSIs	WGS	Include	Include	2001-2017	0
ERR9845666	38266_2#31		KL110	G2-atypical	G2	D	PP6_CC69	NA	UK	Kallonen 2017/Pontinen 2024	all age BSIs	UK_all age BSIs	WGS	Include	Include	2001-2017	0
ERR9845944	38266_2#309		K12	G2	G2	B2	PP9_CC12	NA	UK	Kallonen 2017/Pontinen 2024	all age BSIs	UK_all age BSIs	WGS	Include	Include	2001-2017	0
ERR9845943	38266_2#308		KL121	G2	G2	B2	PP9_CC12	NA	UK	Kallonen 2017/Pontinen 2024	all age BSIs	UK_all age BSIs	WGS	Include	Include	2001-2017	0
ERR9845942	38266_2#307		K5	G2	G2	B2	PP2_CC131	C1	UK	Kallonen 2017/Pontinen 2024	all age BSIs	UK_all age BSIs	WGS	Include	Include	2001-2017	1
ERR9845941	38266_2#306		KL113	G2	G2	B2	PP189_CC547	NA	UK	Kallonen 2017/Pontinen 2024	all age BSIs	UK_all age BSIs	WGS	Include	Include	2001-2017	0
ERR9845940	38266_2#305		K12	G2	G2	B2	PP9_CC12	NA	UK	Kallonen 2017/Pontinen 2024	all age BSIs	UK_all age BSIs	WGS	Include	Include	2001-2017	0
ERR9845939	38266_2#304		K1	G2	G2	B2	PP5_CC95	NA	UK	Kallonen 2017/Pontinen 2024	all age BSIs	UK_all age BSIs	WGS	Include	Include	2001-2017	0
ERR9845938	38266_2#303		K2	G2	G2	B2	PP3_CC73	NA	UK	Kallonen 2017/Pontinen 2024	all age BSIs	UK_all age BSIs	WGS	Include	Include	2001-2017	0
ERR9845937	38266_2#302		K1	G2	G2	B2	PP5_CC95	NA	UK	Kallonen 2017/Pontinen 2024	all age BSIs	UK_all age BSIs	WGS	Include	Include	2001-2017	0
ERR9845936	38266_2#301		K4	G2	G2	D	PP16_CC38	NA	UK	Kallonen 2017/Pontinen 2024	all age BSIs	UK_all age BSIs	WGS	Include	Include	2001-2017	0
ERR9845935	38266_2#300		Non G2-G3	likely G1-G4		B1	PP78_CC224	NA	UK	Kallonen 2017/Pontinen 2024	all age BSIs	UK_all age BSIs	WGS	Include	Include	2001-2017	0
ERR9845665	38266_2#30		K3	G3-A	G3	B2	PP9_CC12	NA	UK	Kallonen 2017/Pontinen 2024	all age BSIs	UK_all age BSIs	WGS	Include	Include	2001-2017	0
ERR9845638	38266_2#3		Non G2-G3	likely G1-G4		B2	PP3_CC73	NA	UK	Kallonen 2017/Pontinen 2024	all age BSIs	UK_all age BSIs	WGS	Include	Include	2001-2017	0
ERR9845934	38266_2#299		K1	G2	G2	F	PP20_CC59	NA	UK	Kallonen 2017/Pontinen 2024	all age BSIs	UK_all age BSIs	WGS	Include	Include	2001-2017	0
ERR9845933	38266_2#298		K54_K96	G3-A	G3	D	PP6_CC69	NA	UK	Kallonen 2017/Pontinen 2024	all age BSIs	UK_all age BSIs	WGS	Include	Include	2001-2017	0
ERR9845932	38266_2#297		K5	G2	G2	B2	PP8_CC1193	NA	UK	Kallonen 2017/Pontinen 2024	all age BSIs	UK_all age BSIs	WGS	Include	Include	2001-2017	0
ERR9845931	38266_2#296		K1	G2	G2	A	PP4_CC10	NA	UK	Kallonen 2017/Pontinen 2024	all age BSIs	UK_all age BSIs	WGS	Include	Include	2001-2017	1
ERR9845930	38266_2#295		KL112	G2-atypical	G2	B2	PP2_CC131	C1	UK	Kallonen 2017/Pontinen 2024	all age BSIs	UK_all age BSIs	WGS	Include	Include	2001-2017	1
ERR9845929	38266_2#294		K2	G2	G2	D	PP16_CC38	NA	UK	Kallonen 2017/Pontinen 2024	all age BSIs	UK_all age BSIs	WGS	Include	Include	2001-2017	1
ERR9845928	38266_2#293		K7	G2	G2	B2	PP3_CC73	NA	UK	Kallonen 2017/Pontinen 2024	all age BSIs	UK_all age BSIs	WGS	Include	Include	2001-2017	0
ERR9845927	38266_2#292		K1	G2	G2	B2	PP5_CC95	NA	UK	Kallonen 2017/Pontinen 2024	all age BSIs	UK_all age BSIs	WGS	Include	Include	2001-2017	0
ERR9845926	38266_2#291		K2	G2	G2	B2	PP3_CC73	NA	UK	Kallonen 2017/Pontinen 2024	all age BSIs	UK_all age BSIs	WGS	Include	Include	2001-2017	0
ERR9845925	38266_2#290		K5	G2	G2	B2	PP8_CC1193	NA	UK	Kallonen 2017/Pontinen 2024	all age BSIs	UK_all age BSIs	WGS	Include	Include	2001-2017	0
ERR9845664	38266_2#29		K5	G2	G2	B2	PP8_CC1193	NA	UK	Kallonen 2017/Pontinen 2024	all age BSIs	UK_all age BSIs	WGS	Include	Include	2001-2017	0
ERR9845924	38266_2#289		K2	G2	G2	B2	PP9_CC12	NA	UK	Kallonen 2017/Pontinen 2024	all age BSIs	UK_all age BSIs	WGS	Include	Include	2001-2017	0
ERR9845923	38266_2#288		K2	G2	G2	D	PP16_CC38	NA	UK	Kallonen 2017/Pontinen 2024	all age BSIs	UK_all age BSIs	WGS	Include	Include	2001-2017	1
ERR9845922	38266_2#287		K7	G2	G2	B2	PP3_CC73	NA	UK	Kallonen 2017/Pontinen 2024	all age BSIs	UK_all age BSIs	WGS	Include	Include	2001-2017	0
ERR9845921	38266_2#286		K14	G2	G2	B2	PP2_CC131	C2	UK	Kallonen 2017/Pontinen 2024	all age BSIs	UK_all age BSIs	WGS	Include	Include	2001-2017	1
ERR9845920	38266_2#285		K2	G2	G2	B2	PP2_CC131	C2	UK	Kallonen 2017/Pontinen 2024	all age BSIs	UK_all age BSIs	WGS	Include	Include	2001-2017	0
ERR9845919	38266_2#284		KL110	G2-atypical	G2	D	PP6_CC69	NA	UK	Kallonen 2017/Pontinen 2024	all age BSIs	UK_all age BSIs	WGS	Include	Include	2001-2017	0
ERR9845918	38266_2#283		K12	G2	G2	B2	PP9_CC12	NA	UK	Kallonen 2017/Pontinen 2024	all age BSIs	UK_all age BSIs	WGS	Include	Include	2001-2017	0
ERR9845917	38266_2#282		Non G2-G3	likely G1-G4		G	PP39_CC117	NA	UK	Kallonen 2017/Pontinen 2024	all age BSIs	UK_all age BSIs	WGS	Include	Include	2001-2017	0
ERR9845916	38266_2#281		K14	G2	G2	B2	PP2_CC131	B	UK	Kallonen 2017/Pontinen 2024	all age BSIs	UK_all age BSIs	WGS	Include	Include	2001-2017	0
ERR9845915	38266_2#280		K1	G2	G2	B2	PP5_CC95	NA	UK	Kallonen 2017/Pontinen 2024	all age BSIs	UK_all age BSIs	WGS	Include	Include	2001-2017	0
ERR9845663	38266_2#28		Non G2-G3	likely G1-G4		B2	PP48_CC136	NA	UK	Kallonen 2017/Pontinen 2024	all age BSIs	UK_all age BSIs	WGS	Include	Include	2001-2017	0
ERR9845914	38266_2#279		KL115	G2	G2	F	PP15_CC648	NA	UK	Kallonen 2017/Pontinen 2024	all age BSIs	UK_all age BSIs	WGS	Include	Include	2001-2017	0
ERR9845913	38266_2#278		K1	G2	G2	B2	PP5_CC95	NA	UK	Kallonen 2017/Pontinen 2024	all age BSIs	UK_all age BSIs	WGS	Include	Include	2001-2017	0
ERR9845910	38266_2#275		K2	G2	G2	B2	PP3_CC73	NA	UK	Kallonen 2017/Pontinen 2024	all age BSIs	UK_all age BSIs	WGS	Include	Include	2001-2017	0
ERR9845909	38266_2#274		K1	G2	G2	B2	PP33_CC357	NA	UK	Kallonen 2017/Pontinen 2024	all age BSIs	UK_all age BSIs	WGS	Include	Include	2001-2017	0
ERR9845908	38266_2#273		KL119	G2	G2	B2	PP9_CC12	NA	UK	Kallonen 2017/Pontinen 2024	all age BSIs	UK_all age BSIs	WGS	Include	Include	2001-2017	0
ERR9845907	38266_2#272		K52	G2	G2	D	PP6_CC69	NA	UK	Kallonen 2017/Pontinen 2024	all age BSIs	UK_all age BSIs	WGS	Include	Include	2001-2017	0
ERR9845906	38266_2#271		K5	G2	G2	B2	PP2_CC131	B	UK	Kallonen 2017/Pontinen 2024	all age BSIs	UK_all age BSIs	WGS	Include	Include	2001-2017	1
ERR9845905	38266_2#270		K5	G2	G2	B2	PP3_CC73	NA	UK	Kallonen 2017/Pontinen 2024	all age BSIs	UK_all age BSIs	WGS	Include	Include	2001-2017	0
ERR9845662	38266_2#27		Non G2-G3	likely G1-G4		C	PP12_CC410	NA	UK	Kallonen 2017/Pontinen 2024	all age BSIs	UK_all age BSIs	WGS	Include	Include	2001-2017	0
ERR9845904	38266_2#269		KL117	G2-atypical	G2	B2	PP105_CC636	NA	UK	Kallonen 2017/Pontinen 2024	all age BSIs	UK_all age BSIs	WGS	Include	Include	2001-2017	0
ERR9845903	38266_2#268		K1	G2	G2	B2	PP8_CC1193	NA	UK	Kallonen 2017/Pontinen 2024	all age BSIs	UK_all age BSIs	WGS	Include	Include	2001-2017	1
ERR9845902	38266_2#267		K2	G2	G2	B2	PP3_CC73	NA	UK	Kallonen 2017/Pontinen 2024	all age BSIs	UK_all age BSIs	WGS	Include	Include	2001-2017	0
ERR9845901	38266_2#266		K14	G2	G2	B2	PP11_CC127	NA	UK	Kallonen 2017/Pontinen 2024	all age BSIs	UK_all age BSIs	WGS	Include	Include	2001-2017	0
ERR9845900	38266_2#265		K20	G2	G2	B2	PP2_CC131	C2	UK	Kallonen 2017/Pontinen 2024	all age BSIs	UK_all age BSIs	WGS	Include	Include	2001-2017	0
ERR9845899	38266_2#264		K7	G2	G2	B2	PP18_CC141	NA	UK	Kallonen 2017/Pontinen 2024	all age BSIs	UK_all age BSIs	WGS	Include	Include	2001-2017	0
ERR9845898	38266_2#263		K5	G2	G2	B2	PP3_CC73	NA	UK	Kallonen 2017/Pontinen 2024	all age BSIs	UK_all age BSIs	WGS	Include	Include	2001-2017	0
ERR9845897	38266_2#262		Non G2-G3	likely G1-G4		A	PP4_CC10	NA	UK	Kallonen 2017/Pontinen 2024	all age BSIs	UK_all age BSIs	WGS	Include	Include	2001-2017	0
ERR9845896	38266_2#261		K5	G2	G2	D	PP16_CC38	NA	UK	Kallonen 2017/Pontinen 2024	all age BSIs	UK_all age BSIs	WGS	Include	Include	2001-2017	0
ERR9845895	38266_2#260		K1	G2	G2	B2	PP5_CC95	NA	UK	Kallonen 2017/Pontinen 2024	all age BSIs	UK_all age BSIs	WGS	Include	Include	2001-2017	0
ERR9845661	38266_2#26		K1	G2	G2	B2	PP5_CC95	NA	UK	Kallonen 2017/Pontinen 2024	all age BSIs	UK_all age BSIs	WGS	Include	Include	2001-2017	0
ERR9845894	38266_2#259		K100	G2	G2	B2	PP2_CC131	A	UK	Kallonen 2017/Pontinen 2024	all age BSIs	UK_all age BSIs	WGS	Include	Include	2001-2017	0
ERR9845893	38266_2#258		K2	G2	G2	B2	PP2_CC131	C2	UK	Kallonen 2017/Pontinen 2024	all age BSIs	UK_all age BSIs	WGS	Include	Include	2001-2017	1
ERR9845892	38266_2#257		Non G2-G3	likely G1-G4		B2	PP250_CC2474	NA	UK	Kallonen 2017/Pontinen 2024	all age BSIs	UK_all age BSIs	WGS	Include	Include	2001-2017	0
ERR9845891	38266_2#256		Non G2-G3	likely G1-G4		A	PP4_CC10	NA	UK	Kallonen 2017/Pontinen 2024	all age BSIs	UK_all age BSIs	WGS	Include	Include	2001-2017	0
ERR9845890	38266_2#255		K1	G2	G2	B2	PP5_CC95	NA	UK	Kallonen 2017/Pontinen 2024	all age BSIs	UK_all age BSIs	WGS	Include	Include	2001-2017	0
ERR9845889	38266_2#254		K1	G2	G2	B2	PP5_CC95	NA	UK	Kallonen 2017/Pontinen 2024	all age BSIs	UK_all age BSIs	WGS	Include	Include	2001-2017	0
ERR9845888	38266_2#253		K52	G2	G2	D	PP6_CC69	NA	UK	Kallonen 2017/Pontinen 2024	all age BSIs	UK_all age BSIs	WGS	Include	Include	2001-2017	0
ERR9845887	38266_2#252		K1	G2	G2	F	PP20_CC59	NA	UK	Kallonen 2017/Pontinen 2024	all age BSIs	UK_all age BSIs	WGS	Include	Include	2001-2017	0
ERR9845886	38266_2#251		K7	G2	G2	B2	PP3_CC73	NA	UK	Kallonen 2017/Pontinen 2024	all age BSIs	UK_all age BSIs	WGS	Include	Include	2001-2017	0
ERR9845885	38266_2#250		K16	G2	G2	B2	PP2_CC131	B	UK	Kallonen 2017/Pontinen 2024	all age BSIs	UK_all age BSIs	WGS	Include	Include	2001-2017	0
ERR9845660	38266_2#25		K14	G2	G2	B2	PP11_CC127	NA	UK	Kallonen 2017/Pontinen 2024	all age BSIs	UK_all age BSIs	WGS	Include	Include	2001-2017	0
ERR9845884	38266_2#249		K1	G2	G2	B2	PP33_CC357	NA	UK	Kallonen 2017/Pontinen 2024	all age BSIs	UK_all age BSIs	WGS	Include	Include	2001-2017	0
ERR9845883	38266_2#248		K1	G2	G2	B2	PP5_CC95	NA	UK	Kallonen 2017/Pontinen 2024	all age BSIs	UK_all age BSIs	WGS	Include	Include	2001-2017	0
ERR9845882	38266_2#247		K2	G2	G2	B2	PP68_CC83	NA	UK	Kallonen 2017/Pontinen 2024	all age BSIs	UK_all age BSIs	WGS	Include	Include	2001-2017	0
ERR9845881	38266_2#246		K92	G2	G2	B2	PP54_CC538	NA	UK	Kallonen 2017/Pontinen 2024	all age BSIs	UK_all age BSIs	WGS	Include	Include	2001-2017	0
ERR9845880	38266_2#245		K5	G2	G2	B2	PP3_CC73	NA	UK	Kallonen 2017/Pontinen 2024	all age BSIs	UK_all age BSIs	WGS	Include	Include	2001-2017	0
ERR9845879	38266_2#244		K1	G2	G2	B2	PP18_CC141	NA	UK	Kallonen 2017/Pontinen 2024	all age BSIs	UK_all age BSIs	WGS	Include	Include	2001-2017	0
ERR9845878	38266_2#243		K14	G2	G2	B2	PP11_CC127	NA	UK	Kallonen 2017/Pontinen 2024	all age BSIs	UK_all age BSIs	WGS	Include	Include	2001-2017	0
ERR9845877	38266_2#242		K13_K23	G2	G2	B2	PP3_CC73	NA	UK	Kallonen 2017/Pontinen 2024	all age BSIs	UK_all age BSIs	WGS	Include	Include	2001-2017	0
ERR9845876	38266_2#241		K14	G2	G2	B2	PP11_CC127	NA	UK	Kallonen 2017/Pontinen 2024	all age BSIs	UK_all age BSIs	WGS	Include	Include	2001-2017	0
ERR9845875	38266_2#240		K5	G2	G2	B2	PP3_CC73	NA	UK	Kallonen 2017/Pontinen 2024	all age BSIs	UK_all age BSIs	WGS	Include	Include	2001-2017	0
ERR9845659	38266_2#24		KL110	G2-atypical	G2	D	PP6_CC69	NA	UK	Kallonen 2017/Pontinen 2024	all age BSIs	UK_all age BSIs	WGS	Include	Include	2001-2017	0
ERR9845874	38266_2#239		K5	G2	G2	B2	PP8_CC1193	NA	UK	Kallonen 2017/Pontinen 2024	all age BSIs	UK_all age BSIs	WGS	Include	Include	2001-2017	1
ERR9845873	38266_2#238		K5	G2	G2	B2	PP8_CC1193	NA	UK	Kallonen 2017/Pontinen 2024	all age BSIs	UK_all age BSIs	WGS	Include	Include	2001-2017	0
ERR9845872	38266_2#237		K5	G2	G2	B2	PP3_CC73	NA	UK	Kallonen 2017/Pontinen 2024	all age BSIs	UK_all age BSIs	WGS	Include	Include	2001-2017	0
ERR9845871	38266_2#236		Non G2-G3	likely G1-G4		B2	PP30_CC372	NA	UK	Kallonen 2017/Pontinen 2024	all age BSIs	UK_all age BSIs	WGS	Include	Include	2001-2017	0
ERR9845870	38266_2#235		KL114	G2	G2	B2	PP2_CC131	C2	UK	Kallonen 2017/Pontinen 2024	all age BSIs	UK_all age BSIs	WGS	Include	Include	2001-2017	1
ERR9845869	38266_2#234		K5	G2	G2	B2	PP2_CC131	C1	UK	Kallonen 2017/Pontinen 2024	all age BSIs	UK_all age BSIs	WGS	Include	Include	2001-2017	1
ERR9845868	38266_2#233		KL111	G2	G2	B2	PP3_CC73	NA	UK	Kallonen 2017/Pontinen 2024	all age BSIs	UK_all age BSIs	WGS	Include	Include	2001-2017	0
ERR9845867	38266_2#232		KL121	G2	G2	B2	PP9_CC12	NA	UK	Kallonen 2017/Pontinen 2024	all age BSIs	UK_all age BSIs	WGS	Include	Include	2001-2017	0
ERR9845866	38266_2#231		K5	G2	G2	B2	PP2_CC131	C1	UK	Kallonen 2017/Pontinen 2024	all age BSIs	UK_all age BSIs	WGS	Include	Include	2001-2017	1
ERR9845865	38266_2#230		K2	G2	G2	B2	PP2_CC131	C2	UK	Kallonen 2017/Pontinen 2024	all age BSIs	UK_all age BSIs	WGS	Include	Include	2001-2017	1
ERR9845658	38266_2#23		K52	G2	G2	D	PP6_CC69	NA	UK	Kallonen 2017/Pontinen 2024	all age BSIs	UK_all age BSIs	WGS	Include	Include	2001-2017	0
ERR9845864	38266_2#229		K5	G2	G2	B2	PP3_CC73	NA	UK	Kallonen 2017/Pontinen 2024	all age BSIs	UK_all age BSIs	WGS	Include	Include	2001-2017	0
ERR9845863	38266_2#228		KL114	G2	G2	B2	PP2_CC131	C2	UK	Kallonen 2017/Pontinen 2024	all age BSIs	UK_all age BSIs	WGS	Include	Include	2001-2017	1
ERR9845862	38266_2#227		Non G2-G3	likely G1-G4		B2	PP250_CC2474	NA	UK	Kallonen 2017/Pontinen 2024	all age BSIs	UK_all age BSIs	WGS	Include	Include	2001-2017	0
ERR9845861	38266_2#226		K100	G2	G2	B2	PP2_CC131	A	UK	Kallonen 2017/Pontinen 2024	all age BSIs	UK_all age BSIs	WGS	Include	Include	2001-2017	0
ERR9845860	38266_2#225		K5	G2	G2	B2	PP3_CC73	NA	UK	Kallonen 2017/Pontinen 2024	all age BSIs	UK_all age BSIs	WGS	Include	Include	2001-2017	0
ERR9845859	38266_2#224		K1	G2	G2	B2	PP29_CC144	NA	UK	Kallonen 2017/Pontinen 2024	all age BSIs	UK_all age BSIs	WGS	Include	Include	2001-2017	0
ERR9845858	38266_2#223		K1	G2	G2	B2	PP5_CC95	NA	UK	Kallonen 2017/Pontinen 2024	all age BSIs	UK_all age BSIs	WGS	Include	Include	2001-2017	0
ERR9845857	38266_2#222		K2	G2	G2	B2	PP2_CC131	A	UK	Kallonen 2017/Pontinen 2024	all age BSIs	UK_all age BSIs	WGS	Include	Include	2001-2017	1
ERR9845856	38266_2#221		K1	G2	G2	B2	PP5_CC95	NA	UK	Kallonen 2017/Pontinen 2024	all age BSIs	UK_all age BSIs	WGS	Include	Include	2001-2017	0
ERR9845855	38266_2#220		K1	G2	G2	B2	PP60_CC420	NA	UK	Kallonen 2017/Pontinen 2024	all age BSIs	UK_all age BSIs	WGS	Include	Include	2001-2017	0
ERR9845657	38266_2#22		K5	G2	G2	B2	PP8_CC1193	NA	UK	Kallonen 2017/Pontinen 2024	all age BSIs	UK_all age BSIs	WGS	Include	Include	2001-2017	0
ERR9845854	38266_2#219		KL118	G2	G2	D	PP6_CC69	NA	UK	Kallonen 2017/Pontinen 2024	all age BSIs	UK_all age BSIs	WGS	Include	Include	2001-2017	0
ERR9845853	38266_2#218		K7	G2	G2	B2	PP18_CC141	NA	UK	Kallonen 2017/Pontinen 2024	all age BSIs	UK_all age BSIs	WGS	Include	Include	2001-2017	0
ERR9845852	38266_2#217		K1	G2	G2	B2	PP33_CC357	NA	UK	Kallonen 2017/Pontinen 2024	all age BSIs	UK_all age BSIs	WGS	Include	Include	2001-2017	0
ERR9845851	38266_2#216		K1	G2	G2	B2	PP5_CC95	NA	UK	Kallonen 2017/Pontinen 2024	all age BSIs	UK_all age BSIs	WGS	Include	Include	2001-2017	0
ERR9845850	38266_2#215		K15	G2	G2	B2	PP11_CC127	NA	UK	Kallonen 2017/Pontinen 2024	all age BSIs	UK_all age BSIs	WGS	Include	Include	2001-2017	0
ERR9845848	38266_2#213		K1	G2	G2	B2	PP32_CC80	NA	UK	Kallonen 2017/Pontinen 2024	all age BSIs	UK_all age BSIs	WGS	Include	Include	2001-2017	0
ERR9845847	38266_2#212		KL111	G2	G2	D	PP6_CC69	NA	UK	Kallonen 2017/Pontinen 2024	all age BSIs	UK_all age BSIs	WGS	Include	Include	2001-2017	0
ERR9845846	38266_2#211		K5	G2	G2	B2	PP2_CC131	C1	UK	Kallonen 2017/Pontinen 2024	all age BSIs	UK_all age BSIs	WGS	Include	Include	2001-2017	0
ERR9845845	38266_2#210		K1	G2	G2	A	PP4_CC10	NA	UK	Kallonen 2017/Pontinen 2024	all age BSIs	UK_all age BSIs	WGS	Include	Include	2001-2017	0
ERR9845656	38266_2#21		K13_K23	G2	G2	B2	PP3_CC73	NA	UK	Kallonen 2017/Pontinen 2024	all age BSIs	UK_all age BSIs	WGS	Include	Include	2001-2017	0
ERR9845844	38266_2#209		K1	G2	G2	B2	PP5_CC95	NA	UK	Kallonen 2017/Pontinen 2024	all age BSIs	UK_all age BSIs	WGS	Include	Include	2001-2017	0
ERR9845843	38266_2#208		K2	G2	G2	B2	PP3_CC73	NA	UK	Kallonen 2017/Pontinen 2024	all age BSIs	UK_all age BSIs	WGS	Include	Include	2001-2017	0
ERR9845842	38266_2#207		K5	G2	G2	B2	PP8_CC1193	NA	UK	Kallonen 2017/Pontinen 2024	all age BSIs	UK_all age BSIs	WGS	Include	Include	2001-2017	0
ERR9845841	38266_2#206		K1	G2	G2	F	PP38_CC62	NA	UK	Kallonen 2017/Pontinen 2024	all age BSIs	UK_all age BSIs	WGS	Include	Include	2001-2017	0
ERR9845840	38266_2#205		K2	G2	G2	B2	PP2_CC131	C2	UK	Kallonen 2017/Pontinen 2024	all age BSIs	UK_all age BSIs	WGS	Include	Include	2001-2017	1
ERR9845839	38266_2#204		K54_K96	G3-A	G3	D	PP6_CC69	NA	UK	Kallonen 2017/Pontinen 2024	all age BSIs	UK_all age BSIs	WGS	Include	Include	2001-2017	0
ERR9845838	38266_2#203		K1	G2	G2	B2	PP5_CC95	NA	UK	Kallonen 2017/Pontinen 2024	all age BSIs	UK_all age BSIs	WGS	Include	Include	2001-2017	0
ERR9845837	38266_2#202		K52	G2	G2	D	PP6_CC69	NA	UK	Kallonen 2017/Pontinen 2024	all age BSIs	UK_all age BSIs	WGS	Include	Include	2001-2017	0
ERR9845836	38266_2#201		Non G2-G3	likely G1-G4		C	PP12_CC410	NA	UK	Kallonen 2017/Pontinen 2024	all age BSIs	UK_all age BSIs	WGS	Include	Include	2001-2017	1
ERR9845835	38266_2#200		K5	G2	G2	B2	PP3_CC73	NA	UK	Kallonen 2017/Pontinen 2024	all age BSIs	UK_all age BSIs	WGS	Include	Include	2001-2017	0
ERR9845655	38266_2#20		K1	G2	G2	B2	PP5_CC95	NA	UK	Kallonen 2017/Pontinen 2024	all age BSIs	UK_all age BSIs	WGS	Include	Include	2001-2017	0
ERR9845637	38266_2#2		K7	G2	G2	B2	PP3_CC73	NA	UK	Kallonen 2017/Pontinen 2024	all age BSIs	UK_all age BSIs	WGS	Include	Include	2001-2017	0
ERR9845834	38266_2#199		KL111	G2	G2	B2	PP3_CC73	NA	UK	Kallonen 2017/Pontinen 2024	all age BSIs	UK_all age BSIs	WGS	Include	Include	2001-2017	0
ERR9845833	38266_2#198		Non G2-G3	likely G1-G4		F	PP275_CC1276	NA	UK	Kallonen 2017/Pontinen 2024	all age BSIs	UK_all age BSIs	WGS	Include	Include	2001-2017	0
ERR9845832	38266_2#197		KL110	G2-atypical	G2	D	PP212_CC70	NA	UK	Kallonen 2017/Pontinen 2024	all age BSIs	UK_all age BSIs	WGS	Include	Include	2001-2017	0
ERR9845831	38266_2#196		K5	G2	G2	B2	PP3_CC73	NA	UK	Kallonen 2017/Pontinen 2024	all age BSIs	UK_all age BSIs	WGS	Include	Include	2001-2017	0
ERR9845830	38266_2#195		KL113	G2	G2	B2	PP8_CC1193	NA	UK	Kallonen 2017/Pontinen 2024	all age BSIs	UK_all age BSIs	WGS	Include	Include	2001-2017	0
ERR9845829	38266_2#194		K100	G2	G2	D	PP16_CC38	NA	UK	Kallonen 2017/Pontinen 2024	all age BSIs	UK_all age BSIs	WGS	Include	Include	2001-2017	0
ERR9845828	38266_2#193		Non G2-G3	likely G1-G4		B1	PP28_CC101	NA	UK	Kallonen 2017/Pontinen 2024	all age BSIs	UK_all age BSIs	WGS	Include	Include	2001-2017	0
ERR9845827	38266_2#192		K2	G2	G2	B2	PP3_CC73	NA	UK	Kallonen 2017/Pontinen 2024	all age BSIs	UK_all age BSIs	WGS	Include	Include	2001-2017	0
ERR9845826	38266_2#191		K14	G2	G2	B2	PP11_CC127	NA	UK	Kallonen 2017/Pontinen 2024	all age BSIs	UK_all age BSIs	WGS	Include	Include	2001-2017	0
ERR9845825	38266_2#190		Non G2-G3	likely G1-G4		B1	PP17_CC58	NA	UK	Kallonen 2017/Pontinen 2024	all age BSIs	UK_all age BSIs	WGS	Include	Include	2001-2017	0
ERR9845654	38266_2#19		K52	G2	G2	F	PP192_CC618	NA	UK	Kallonen 2017/Pontinen 2024	all age BSIs	UK_all age BSIs	WGS	Include	Include	2001-2017	0
ERR9845824	38266_2#189		K53	G2	G2	B2	PP11_CC127	NA	UK	Kallonen 2017/Pontinen 2024	all age BSIs	UK_all age BSIs	WGS	Include	Include	2001-2017	0
ERR9845823	38266_2#188		K2	G2	G2	B2	PP2_CC131	C2	UK	Kallonen 2017/Pontinen 2024	all age BSIs	UK_all age BSIs	WGS	Include	Include	2001-2017	1
ERR9845822	38266_2#187		K12	G2	G2	B2	PP9_CC12	NA	UK	Kallonen 2017/Pontinen 2024	all age BSIs	UK_all age BSIs	WGS	Include	Include	2001-2017	1
ERR9845821	38266_2#186		Non G2-G3	likely G1-G4		C	PP12_CC410	NA	UK	Kallonen 2017/Pontinen 2024	all age BSIs	UK_all age BSIs	WGS	Include	Include	2001-2017	0
ERR9845820	38266_2#185		K1	G2	G2	B2	PP5_CC95	NA	UK	Kallonen 2017/Pontinen 2024	all age BSIs	UK_all age BSIs	WGS	Include	Include	2001-2017	0
ERR9845819	38266_2#184		K14	G2	G2	B2	PP18_CC141	NA	UK	Kallonen 2017/Pontinen 2024	all age BSIs	UK_all age BSIs	WGS	Include	Include	2001-2017	0
ERR9845818	38266_2#183		KL119	G2	G2	B2	PP9_CC12	NA	UK	Kallonen 2017/Pontinen 2024	all age BSIs	UK_all age BSIs	WGS	Include	Include	2001-2017	0
ERR9845816	38266_2#181		K1	G2	G2	B2	PP29_CC144	NA	UK	Kallonen 2017/Pontinen 2024	all age BSIs	UK_all age BSIs	WGS	Include	Include	2001-2017	0
ERR9845815	38266_2#180		K5	G2	G2	B2	PP2_CC131	B	UK	Kallonen 2017/Pontinen 2024	all age BSIs	UK_all age BSIs	WGS	Include	Include	2001-2017	0
ERR9845653	38266_2#18		K5	G2	G2	B2	PP3_CC73	NA	UK	Kallonen 2017/Pontinen 2024	all age BSIs	UK_all age BSIs	WGS	Include	Include	2001-2017	0
ERR9845814	38266_2#179		K5	G2	G2	B2	PP3_CC73	NA	UK	Kallonen 2017/Pontinen 2024	all age BSIs	UK_all age BSIs	WGS	Include	Include	2001-2017	0
ERR9845813	38266_2#178		K98	G3-A	G3	D	PP6_CC69	NA	UK	Kallonen 2017/Pontinen 2024	all age BSIs	UK_all age BSIs	WGS	Include	Include	2001-2017	0
ERR9845812	38266_2#177		K5	G2	G2	B2	PP2_CC131	C0	UK	Kallonen 2017/Pontinen 2024	all age BSIs	UK_all age BSIs	WGS	Include	Include	2001-2017	0
ERR9845811	38266_2#176		K5	G2	G2	B2	PP3_CC73	NA	UK	Kallonen 2017/Pontinen 2024	all age BSIs	UK_all age BSIs	WGS	Include	Include	2001-2017	0
ERR9845810	38266_2#175		KL128	G2	G2	B2	PP2_CC131	C2	UK	Kallonen 2017/Pontinen 2024	all age BSIs	UK_all age BSIs	WGS	Include	Include	2001-2017	1
ERR9845809	38266_2#174		K5	G2	G2	B2	PP3_CC73	NA	UK	Kallonen 2017/Pontinen 2024	all age BSIs	UK_all age BSIs	WGS	Include	Include	2001-2017	0
ERR9845808	38266_2#173		K5	G2	G2	B2	PP2_CC131	C1	UK	Kallonen 2017/Pontinen 2024	all age BSIs	UK_all age BSIs	WGS	Include	Include	2001-2017	1
ERR9845807	38266_2#172		K2	G2	G2	B2	PP2_CC131	C2	UK	Kallonen 2017/Pontinen 2024	all age BSIs	UK_all age BSIs	WGS	Include	Include	2001-2017	1
ERR9845806	38266_2#171		K5	G2	G2	B2	PP2_CC131	C1	UK	Kallonen 2017/Pontinen 2024	all age BSIs	UK_all age BSIs	WGS	Include	Include	2001-2017	0
ERR9845805	38266_2#170		KL126	G2	G2	D	PP64_CC394	NA	UK	Kallonen 2017/Pontinen 2024	all age BSIs	UK_all age BSIs	WGS	Include	Include	2001-2017	0
ERR9845652	38266_2#17		K2	G2	G2	B2	PP3_CC73	NA	UK	Kallonen 2017/Pontinen 2024	all age BSIs	UK_all age BSIs	WGS	Include	Include	2001-2017	0
ERR9845803	38266_2#168		KL122	G2	G2	D	PP64_CC394	NA	UK	Kallonen 2017/Pontinen 2024	all age BSIs	UK_all age BSIs	WGS	Include	Include	2001-2017	0
ERR9845802	38266_2#167		K5	G2	G2	B2	PP3_CC73	NA	UK	Kallonen 2017/Pontinen 2024	all age BSIs	UK_all age BSIs	WGS	Include	Include	2001-2017	0
ERR9845801	38266_2#166		K2	G2	G2	B2	PP3_CC73	NA	UK	Kallonen 2017/Pontinen 2024	all age BSIs	UK_all age BSIs	WGS	Include	Include	2001-2017	0
ERR9845800	38266_2#165		K5	G2	G2	B2	PP8_CC1193	NA	UK	Kallonen 2017/Pontinen 2024	all age BSIs	UK_all age BSIs	WGS	Include	Include	2001-2017	0
ERR9845799	38266_2#164		Non G2-G3	likely G1-G4		B1	PP24_CC443	NA	UK	Kallonen 2017/Pontinen 2024	all age BSIs	UK_all age BSIs	WGS	Include	Include	2001-2017	1
ERR9845798	38266_2#163		K24	G2	G2	D	PP16_CC38	NA	UK	Kallonen 2017/Pontinen 2024	all age BSIs	UK_all age BSIs	WGS	Include	Include	2001-2017	1
ERR9845797	38266_2#162		K52	G2	G2	D	PP6_CC69	NA	UK	Kallonen 2017/Pontinen 2024	all age BSIs	UK_all age BSIs	WGS	Include	Include	2001-2017	0
ERR9845796	38266_2#161		K82	G2	G2	D	PP16_CC38	NA	UK	Kallonen 2017/Pontinen 2024	all age BSIs	UK_all age BSIs	WGS	Include	Include	2001-2017	0
ERR9845795	38266_2#160		K2	G2	G2	B2	PP2_CC131	A	UK	Kallonen 2017/Pontinen 2024	all age BSIs	UK_all age BSIs	WGS	Include	Include	2001-2017	1
ERR9845651	38266_2#16		K1	G2	G2	B2	PP5_CC95	NA	UK	Kallonen 2017/Pontinen 2024	all age BSIs	UK_all age BSIs	WGS	Include	Include	2001-2017	0
ERR9845794	38266_2#159		K1	G2	G2	B2	PP5_CC95	NA	UK	Kallonen 2017/Pontinen 2024	all age BSIs	UK_all age BSIs	WGS	Include	Include	2001-2017	0
ERR9845793	38266_2#158		K14	G2	G2	B2	PP11_CC127	NA	UK	Kallonen 2017/Pontinen 2024	all age BSIs	UK_all age BSIs	WGS	Include	Include	2001-2017	0
ERR9845791	38266_2#156		K1	G2	G2	B2	PP5_CC95	NA	UK	Kallonen 2017/Pontinen 2024	all age BSIs	UK_all age BSIs	WGS	Include	Include	2001-2017	0
ERR9845790	38266_2#155		KL110	G2-atypical	G2	D	PP6_CC69	NA	UK	Kallonen 2017/Pontinen 2024	all age BSIs	UK_all age BSIs	WGS	Include	Include	2001-2017	0
ERR9845789	38266_2#154		K5	G2	G2	B2	PP2_CC131	C1	UK	Kallonen 2017/Pontinen 2024	all age BSIs	UK_all age BSIs	WGS	Include	Include	2001-2017	1
ERR9845788	38266_2#153		K52	G2	G2	D	PP6_CC69	NA	UK	Kallonen 2017/Pontinen 2024	all age BSIs	UK_all age BSIs	WGS	Include	Include	2001-2017	0
ERR9845787	38266_2#152		K1	G2	G2	B2	PP5_CC95	NA	UK	Kallonen 2017/Pontinen 2024	all age BSIs	UK_all age BSIs	WGS	Include	Include	2001-2017	0
ERR9845786	38266_2#151		K5	G2	G2	B2	PP3_CC73	NA	UK	Kallonen 2017/Pontinen 2024	all age BSIs	UK_all age BSIs	WGS	Include	Include	2001-2017	0
ERR9845785	38266_2#150		K52	G2	G2	D	PP6_CC69	NA	UK	Kallonen 2017/Pontinen 2024	all age BSIs	UK_all age BSIs	WGS	Include	Include	2001-2017	0
ERR9845650	38266_2#15		K1	G2	G2	B2	PP5_CC95	NA	UK	Kallonen 2017/Pontinen 2024	all age BSIs	UK_all age BSIs	WGS	Include	Include	2001-2017	0
ERR9845784	38266_2#149		K14	G2	G2	B2	PP2_CC131	B	UK	Kallonen 2017/Pontinen 2024	all age BSIs	UK_all age BSIs	WGS	Include	Include	2001-2017	0
ERR9845783	38266_2#148		K5	G2	G2	B2	PP3_CC73	NA	UK	Kallonen 2017/Pontinen 2024	all age BSIs	UK_all age BSIs	WGS	Include	Include	2001-2017	0
ERR9845782	38266_2#147		K5	G2	G2	B2	PP2_CC131	C1	UK	Kallonen 2017/Pontinen 2024	all age BSIs	UK_all age BSIs	WGS	Include	Include	2001-2017	0
ERR9845781	38266_2#146		Non G2-G3	likely G1-G4		B1	PP24_CC443	NA	UK	Kallonen 2017/Pontinen 2024	all age BSIs	UK_all age BSIs	WGS	Include	Include	2001-2017	0
ERR9845780	38266_2#145		K52	G2	G2	D	PP6_CC69	NA	UK	Kallonen 2017/Pontinen 2024	all age BSIs	UK_all age BSIs	WGS	Include	Include	2001-2017	0
ERR9845779	38266_2#144		K2	G2	G2	B2	PP3_CC73	NA	UK	Kallonen 2017/Pontinen 2024	all age BSIs	UK_all age BSIs	WGS	Include	Include	2001-2017	0
ERR9845778	38266_2#143		K5	G2	G2	B2	PP8_CC1193	NA	UK	Kallonen 2017/Pontinen 2024	all age BSIs	UK_all age BSIs	WGS	Include	Include	2001-2017	0
ERR9845777	38266_2#142		K5	G2	G2	B2	PP2_CC131	C0	UK	Kallonen 2017/Pontinen 2024	all age BSIs	UK_all age BSIs	WGS	Include	Include	2001-2017	0
ERR9845776	38266_2#141		K1	G2	G2	B2	PP29_CC144	NA	UK	Kallonen 2017/Pontinen 2024	all age BSIs	UK_all age BSIs	WGS	Include	Include	2001-2017	0
ERR9845775	38266_2#140		K100	G2	G2	B2	PP2_CC131	A	UK	Kallonen 2017/Pontinen 2024	all age BSIs	UK_all age BSIs	WGS	Include	Include	2001-2017	0
ERR9845649	38266_2#14		Non G2-G3	likely G1-G4		B1	PP24_CC443	NA	UK	Kallonen 2017/Pontinen 2024	all age BSIs	UK_all age BSIs	WGS	Include	Include	2001-2017	1
ERR9845774	38266_2#139		K5	G2	G2	B2	PP9_CC12	NA	UK	Kallonen 2017/Pontinen 2024	all age BSIs	UK_all age BSIs	WGS	Include	Include	2001-2017	0
ERR9845773	38266_2#138		K5	G2	G2	B2	PP3_CC73	NA	UK	Kallonen 2017/Pontinen 2024	all age BSIs	UK_all age BSIs	WGS	Include	Include	2001-2017	0
ERR9845772	38266_2#137		Non G2-G3	likely G1-G4		B1	PP17_CC58	NA	UK	Kallonen 2017/Pontinen 2024	all age BSIs	UK_all age BSIs	WGS	Include	Include	2001-2017	0
ERR9845771	38266_2#136		K1	G2	G2	B2	PP29_CC144	NA	UK	Kallonen 2017/Pontinen 2024	all age BSIs	UK_all age BSIs	WGS	Include	Include	2001-2017	0
ERR9845770	38266_2#135		K5	G2	G2	B2	PP8_CC1193	NA	UK	Kallonen 2017/Pontinen 2024	all age BSIs	UK_all age BSIs	WGS	Include	Include	2001-2017	1
ERR9845769	38266_2#134		K5	G2	G2	B2	PP3_CC73	NA	UK	Kallonen 2017/Pontinen 2024	all age BSIs	UK_all age BSIs	WGS	Include	Include	2001-2017	0
ERR9845768	38266_2#133		K100	G2	G2	B2	PP2_CC131	A	UK	Kallonen 2017/Pontinen 2024	all age BSIs	UK_all age BSIs	WGS	Include	Include	2001-2017	0
ERR9845767	38266_2#132		K5	G2	G2	B2	PP3_CC73	NA	UK	Kallonen 2017/Pontinen 2024	all age BSIs	UK_all age BSIs	WGS	Include	Include	2001-2017	0
ERR9845766	38266_2#131		K2	G2	G2	B2	PP2_CC131	C2	UK	Kallonen 2017/Pontinen 2024	all age BSIs	UK_all age BSIs	WGS	Include	Include	2001-2017	1
ERR9845765	38266_2#130		K52	G2	G2	D	PP6_CC69	NA	UK	Kallonen 2017/Pontinen 2024	all age BSIs	UK_all age BSIs	WGS	Include	Include	2001-2017	0
ERR9845648	38266_2#13		KL118	G2	G2	F	PP35_CC354	NA	UK	Kallonen 2017/Pontinen 2024	all age BSIs	UK_all age BSIs	WGS	Include	Include	2001-2017	1
ERR9845764	38266_2#129		K5	G2	G2	B2	PP3_CC73	NA	UK	Kallonen 2017/Pontinen 2024	all age BSIs	UK_all age BSIs	WGS	Include	Include	2001-2017	0
ERR9845763	38266_2#128		K2	G2	G2	B2	PP3_CC73	NA	UK	Kallonen 2017/Pontinen 2024	all age BSIs	UK_all age BSIs	WGS	Include	Include	2001-2017	0
ERR9845762	38266_2#127		K13_K23	G2	G2	B2	PP3_CC73	NA	UK	Kallonen 2017/Pontinen 2024	all age BSIs	UK_all age BSIs	WGS	Include	Include	2001-2017	0
ERR9845761	38266_2#126		K3	G3-A	G3	B2	PP9_CC12	NA	UK	Kallonen 2017/Pontinen 2024	all age BSIs	UK_all age BSIs	WGS	Include	Include	2001-2017	0
ERR9845760	38266_2#125		K52	G2	G2	D	PP6_CC69	NA	UK	Kallonen 2017/Pontinen 2024	all age BSIs	UK_all age BSIs	WGS	Include	Include	2001-2017	0
ERR9845759	38266_2#124		K3	G3-A	G3	B2	PP9_CC12	NA	UK	Kallonen 2017/Pontinen 2024	all age BSIs	UK_all age BSIs	WGS	Include	Include	2001-2017	0
ERR9845758	38266_2#123		K1	G2	G2	B2	PP33_CC357	NA	UK	Kallonen 2017/Pontinen 2024	all age BSIs	UK_all age BSIs	WGS	Include	Include	2001-2017	0
ERR9845757	38266_2#122		K1	G2	G2	B2	PP5_CC95	NA	UK	Kallonen 2017/Pontinen 2024	all age BSIs	UK_all age BSIs	WGS	Include	Include	2001-2017	0
ERR9845756	38266_2#121		Non G2-G3	likely G1-G4		B2	PP48_CC136	NA	UK	Kallonen 2017/Pontinen 2024	all age BSIs	UK_all age BSIs	WGS	Include	Include	2001-2017	0
ERR9845755	38266_2#120		K54_K96	G3-A	G3	D	PP6_CC69	NA	UK	Kallonen 2017/Pontinen 2024	all age BSIs	UK_all age BSIs	WGS	Include	Include	2001-2017	0
ERR9845647	38266_2#12		K100	G2	G2	B2	PP2_CC131	A	UK	Kallonen 2017/Pontinen 2024	all age BSIs	UK_all age BSIs	WGS	Include	Include	2001-2017	0
ERR9845754	38266_2#119		K2	G2	G2	B2	PP3_CC73	NA	UK	Kallonen 2017/Pontinen 2024	all age BSIs	UK_all age BSIs	WGS	Include	Include	2001-2017	0
ERR9845753	38266_2#118		K5	G2	G2	B2	PP3_CC73	NA	UK	Kallonen 2017/Pontinen 2024	all age BSIs	UK_all age BSIs	WGS	Include	Include	2001-2017	0
ERR9845752	38266_2#117		K1	G2	G2	B2	PP5_CC95	NA	UK	Kallonen 2017/Pontinen 2024	all age BSIs	UK_all age BSIs	WGS	Include	Include	2001-2017	0
ERR9845751	38266_2#116		Non G2-G3	likely G1-G4		B1	PP17_CC58	NA	UK	Kallonen 2017/Pontinen 2024	all age BSIs	UK_all age BSIs	WGS	Include	Include	2001-2017	0
ERR9845750	38266_2#115		K7	G2	G2	B2	PP3_CC73	NA	UK	Kallonen 2017/Pontinen 2024	all age BSIs	UK_all age BSIs	WGS	Include	Include	2001-2017	0
ERR9845749	38266_2#114		K52	G2	G2	D	PP6_CC69	NA	UK	Kallonen 2017/Pontinen 2024	all age BSIs	UK_all age BSIs	WGS	Include	Include	2001-2017	0
ERR9845748	38266_2#113		K2	G2	G2	B2	PP68_CC83	NA	UK	Kallonen 2017/Pontinen 2024	all age BSIs	UK_all age BSIs	WGS	Include	Include	2001-2017	0
ERR9845747	38266_2#112		K2	G2	G2	B2	PP9_CC12	NA	UK	Kallonen 2017/Pontinen 2024	all age BSIs	UK_all age BSIs	WGS	Include	Include	2001-2017	0
ERR9845746	38266_2#111		K5	G2	G2	B2	PP3_CC73	NA	UK	Kallonen 2017/Pontinen 2024	all age BSIs	UK_all age BSIs	WGS	Include	Include	2001-2017	0
ERR9845745	38266_2#110		K2	G2	G2	B2	PP3_CC73	NA	UK	Kallonen 2017/Pontinen 2024	all age BSIs	UK_all age BSIs	WGS	Include	Include	2001-2017	0
ERR9845646	38266_2#11		K100	G2	G2	B2	PP2_CC131	A	UK	Kallonen 2017/Pontinen 2024	all age BSIs	UK_all age BSIs	WGS	Include	Include	2001-2017	0
ERR9845744	38266_2#109		K5	G2	G2	B2	PP3_CC73	NA	UK	Kallonen 2017/Pontinen 2024	all age BSIs	UK_all age BSIs	WGS	Include	Include	2001-2017	0
ERR9845743	38266_2#108		K14	G2	G2	B2	PP11_CC127	NA	UK	Kallonen 2017/Pontinen 2024	all age BSIs	UK_all age BSIs	WGS	Include	Include	2001-2017	0
ERR9845742	38266_2#107		Non G2-G3	likely G1-G4		B1	PP17_CC58	NA	UK	Kallonen 2017/Pontinen 2024	all age BSIs	UK_all age BSIs	WGS	Include	Include	2001-2017	0
ERR9845741	38266_2#106		K5	G2	G2	B2	PP3_CC73	NA	UK	Kallonen 2017/Pontinen 2024	all age BSIs	UK_all age BSIs	WGS	Include	Include	2001-2017	0
ERR9845740	38266_2#105		Non G2-G3	likely G1-G4		B1	PP10_CC17	NA	UK	Kallonen 2017/Pontinen 2024	all age BSIs	UK_all age BSIs	WGS	Include	Include	2001-2017	0
ERR9845739	38266_2#104		K5	G2	G2	B2	PP3_CC73	NA	UK	Kallonen 2017/Pontinen 2024	all age BSIs	UK_all age BSIs	WGS	Include	Include	2001-2017	0
ERR9845738	38266_2#103		K1	G2	G2	B2	PP5_CC95	NA	UK	Kallonen 2017/Pontinen 2024	all age BSIs	UK_all age BSIs	WGS	Include	Include	2001-2017	0
ERR9845737	38266_2#102		K5	G2	G2	B2	PP2_CC131	B	UK	Kallonen 2017/Pontinen 2024	all age BSIs	UK_all age BSIs	WGS	Include	Include	2001-2017	0
ERR9845736	38266_2#101		K5	G2	G2	B2	PP3_CC73	NA	UK	Kallonen 2017/Pontinen 2024	all age BSIs	UK_all age BSIs	WGS	Include	Include	2001-2017	0
ERR9845735	38266_2#100		K52	G2	G2	D	PP6_CC69	NA	UK	Kallonen 2017/Pontinen 2024	all age BSIs	UK_all age BSIs	WGS	Include	Include	2001-2017	0
ERR9845645	38266_2#10		K1	G2	G2	B2	PP5_CC95	NA	UK	Kallonen 2017/Pontinen 2024	all age BSIs	UK_all age BSIs	WGS	Include	Include	2001-2017	0
ERR9845636	38266_2#1		K5	G2	G2	B2	PP3_CC73	NA	UK	Kallonen 2017/Pontinen 2024	all age BSIs	UK_all age BSIs	WGS	Include	Include	2001-2017	0
ERR9845356	38266_1#99		Non G2-G3	likely G1-G4		B2	PP165_CC1643	NA	UK	Kallonen 2017/Pontinen 2024	all age BSIs	UK_all age BSIs	WGS	Include	Include	2001-2017	0
ERR9845355	38266_1#98		KL110	G2-atypical	G2	D	PP6_CC69	NA	UK	Kallonen 2017/Pontinen 2024	all age BSIs	UK_all age BSIs	WGS	Include	Include	2001-2017	0
ERR9845354	38266_1#97		K100	G2	G2	B2	PP2_CC131	A	UK	Kallonen 2017/Pontinen 2024	all age BSIs	UK_all age BSIs	WGS	Include	Include	2001-2017	0
ERR9845353	38266_1#96		K5	G2	G2	B2	PP8_CC1193	NA	UK	Kallonen 2017/Pontinen 2024	all age BSIs	UK_all age BSIs	WGS	Include	Include	2001-2017	0
ERR9845352	38266_1#95		K5	G2	G2	B2	PP3_CC73	NA	UK	Kallonen 2017/Pontinen 2024	all age BSIs	UK_all age BSIs	WGS	Include	Include	2001-2017	0
ERR9845351	38266_1#94		K7	G2	G2	B2	PP3_CC73	NA	UK	Kallonen 2017/Pontinen 2024	all age BSIs	UK_all age BSIs	WGS	Include	Include	2001-2017	0
ERR9845350	38266_1#93		K5	G2	G2	B2	PP2_CC131	C2	UK	Kallonen 2017/Pontinen 2024	all age BSIs	UK_all age BSIs	WGS	Include	Include	2001-2017	1
ERR9845349	38266_1#92		Non G2-G3	likely G1-G4		B1	PP142_CC75	NA	UK	Kallonen 2017/Pontinen 2024	all age BSIs	UK_all age BSIs	WGS	Include	Include	2001-2017	0
ERR9845348	38266_1#91		K7	G2	G2	B2	PP3_CC73	NA	UK	Kallonen 2017/Pontinen 2024	all age BSIs	UK_all age BSIs	WGS	Include	Include	2001-2017	0
ERR9845347	38266_1#90		K5	G2	G2	B2	PP2_CC131	C2	UK	Kallonen 2017/Pontinen 2024	all age BSIs	UK_all age BSIs	WGS	Include	Include	2001-2017	0
ERR9845266	38266_1#9		Non G2-G3	likely G1-G4		B1	PP28_CC101	NA	UK	Kallonen 2017/Pontinen 2024	all age BSIs	UK_all age BSIs	WGS	Include	Include	2001-2017	0
ERR9845346	38266_1#89		KL114	G2	G2	B2	PP2_CC131	C2	UK	Kallonen 2017/Pontinen 2024	all age BSIs	UK_all age BSIs	WGS	Include	Include	2001-2017	0
ERR9845345	38266_1#88		K54_K96	G3-A	G3	D	PP14_CC405	NA	UK	Kallonen 2017/Pontinen 2024	all age BSIs	UK_all age BSIs	WGS	Include	Include	2001-2017	1
ERR9845344	38266_1#87		K2	G2	G2	B2	PP2_CC131	C2	UK	Kallonen 2017/Pontinen 2024	all age BSIs	UK_all age BSIs	WGS	Include	Include	2001-2017	1
ERR9845343	38266_1#86		K12	G2	G2	B2	PP9_CC12	NA	UK	Kallonen 2017/Pontinen 2024	all age BSIs	UK_all age BSIs	WGS	Include	Include	2001-2017	0
ERR9845342	38266_1#85		KL114	G2	G2	B2	PP2_CC131	C2	UK	Kallonen 2017/Pontinen 2024	all age BSIs	UK_all age BSIs	WGS	Include	Include	2001-2017	1
ERR9845341	38266_1#84		K7	G2	G2	B2	PP3_CC73	NA	UK	Kallonen 2017/Pontinen 2024	all age BSIs	UK_all age BSIs	WGS	Include	Include	2001-2017	0
ERR9845340	38266_1#83		K100	G2	G2	B2	PP2_CC131	A	UK	Kallonen 2017/Pontinen 2024	all age BSIs	UK_all age BSIs	WGS	Include	Include	2001-2017	1
ERR9845339	38266_1#82		K7	G2	G2	B2	PP3_CC73	NA	UK	Kallonen 2017/Pontinen 2024	all age BSIs	UK_all age BSIs	WGS	Include	Include	2001-2017	0
ERR9845338	38266_1#81		KL110	G2-atypical	G2	D	PP6_CC69	NA	UK	Kallonen 2017/Pontinen 2024	all age BSIs	UK_all age BSIs	WGS	Include	Include	2001-2017	0
ERR9845337	38266_1#80		K5	G2	G2	B2	PP8_CC1193	NA	UK	Kallonen 2017/Pontinen 2024	all age BSIs	UK_all age BSIs	WGS	Include	Include	2001-2017	0
ERR9845265	38266_1#8		Non G2-G3	likely G1-G4		B2	PP84_CC491	NA	UK	Kallonen 2017/Pontinen 2024	all age BSIs	UK_all age BSIs	WGS	Include	Include	2001-2017	0
ERR9845336	38266_1#79		K7	G2	G2	B2	PP3_CC73	NA	UK	Kallonen 2017/Pontinen 2024	all age BSIs	UK_all age BSIs	WGS	Include	Include	2001-2017	0
ERR9845335	38266_1#78		K5	G2	G2	B2	PP3_CC73	NA	UK	Kallonen 2017/Pontinen 2024	all age BSIs	UK_all age BSIs	WGS	Include	Include	2001-2017	0
ERR9845334	38266_1#77		KL119	G2	G2	B2	PP9_CC12	NA	UK	Kallonen 2017/Pontinen 2024	all age BSIs	UK_all age BSIs	WGS	Include	Include	2001-2017	0
ERR9845331	38266_1#74		Non G2-G3	likely G1-G4		A	PP4_CC10	NA	UK	Kallonen 2017/Pontinen 2024	all age BSIs	UK_all age BSIs	WGS	Include	Include	2001-2017	1
ERR9845327	38266_1#70		KL118	G2	G2	D	PP6_CC69	NA	UK	Kallonen 2017/Pontinen 2024	all age BSIs	UK_all age BSIs	WGS	Include	Include	2001-2017	0
ERR9845264	38266_1#7		K7	G2	G2	B2	PP3_CC73	NA	UK	Kallonen 2017/Pontinen 2024	all age BSIs	UK_all age BSIs	WGS	Include	Include	2001-2017	1
ERR9845326	38266_1#69		K2	G2	G2	B2	PP3_CC73	NA	UK	Kallonen 2017/Pontinen 2024	all age BSIs	UK_all age BSIs	WGS	Include	Include	2001-2017	0
ERR9845324	38266_1#67		K54_K96	G3-A	G3	D	PP6_CC69	NA	UK	Kallonen 2017/Pontinen 2024	all age BSIs	UK_all age BSIs	WGS	Include	Include	2001-2017	0
ERR9845322	38266_1#65		K13_K23	G2	G2	B2	PP3_CC73	NA	UK	Kallonen 2017/Pontinen 2024	all age BSIs	UK_all age BSIs	WGS	Include	Include	2001-2017	0
ERR9845321	38266_1#64		KL110	G2-atypical	G2	F	PP20_CC59	NA	UK	Kallonen 2017/Pontinen 2024	all age BSIs	UK_all age BSIs	WGS	Include	Include	2001-2017	0
ERR9845320	38266_1#63		K93	G2	G2	D	PP6_CC69	NA	UK	Kallonen 2017/Pontinen 2024	all age BSIs	UK_all age BSIs	WGS	Include	Include	2001-2017	0
ERR9845319	38266_1#62		K5	G2	G2	B2	PP2_CC131	C1	UK	Kallonen 2017/Pontinen 2024	all age BSIs	UK_all age BSIs	WGS	Include	Include	2001-2017	0
ERR9845318	38266_1#61		Non G2-G3	likely G1-G4		A	PP22_CC398	NA	UK	Kallonen 2017/Pontinen 2024	all age BSIs	UK_all age BSIs	WGS	Include	Include	2001-2017	0
ERR9845317	38266_1#60		K1	G2	G2	F	PP38_CC62	NA	UK	Kallonen 2017/Pontinen 2024	all age BSIs	UK_all age BSIs	WGS	Include	Include	2001-2017	0
ERR9845263	38266_1#6		KL117	G2-atypical	G2	F	PP15_CC648	NA	UK	Kallonen 2017/Pontinen 2024	all age BSIs	UK_all age BSIs	WGS	Include	Include	2001-2017	1
ERR9845315	38266_1#58		Non G2-G3	likely G1-G4		G	PP39_CC117	NA	UK	Kallonen 2017/Pontinen 2024	all age BSIs	UK_all age BSIs	WGS	Include	Include	2001-2017	0
ERR9845314	38266_1#57		Non G2-G3	likely G1-G4		B1	PP25_CC517	NA	UK	Kallonen 2017/Pontinen 2024	all age BSIs	UK_all age BSIs	WGS	Include	Include	2001-2017	0
ERR9845313	38266_1#56		K2	G2	G2	D	PP16_CC38	NA	UK	Kallonen 2017/Pontinen 2024	all age BSIs	UK_all age BSIs	WGS	Include	Include	2001-2017	1
ERR9845312	38266_1#55		K2	G2	G2	B2	PP68_CC83	NA	UK	Kallonen 2017/Pontinen 2024	all age BSIs	UK_all age BSIs	WGS	Include	Include	2001-2017	0
ERR9845311	38266_1#54		KL112	G2-atypical	G2	B2	PP2_CC131	C1	UK	Kallonen 2017/Pontinen 2024	all age BSIs	UK_all age BSIs	WGS	Include	Include	2001-2017	0
ERR9845310	38266_1#53		K1	G2	G2	F	PP20_CC59	NA	UK	Kallonen 2017/Pontinen 2024	all age BSIs	UK_all age BSIs	WGS	Include	Include	2001-2017	1
ERR9845309	38266_1#52		Non G2-G3	likely G1-G4		C	PP12_CC410	NA	UK	Kallonen 2017/Pontinen 2024	all age BSIs	UK_all age BSIs	WGS	Include	Include	2001-2017	0
ERR9845308	38266_1#51		KL114	G2	G2	B2	PP2_CC131	A	UK	Kallonen 2017/Pontinen 2024	all age BSIs	UK_all age BSIs	WGS	Include	Include	2001-2017	0
ERR9845307	38266_1#50		K5	G2	G2	B2	PP3_CC73	NA	UK	Kallonen 2017/Pontinen 2024	all age BSIs	UK_all age BSIs	WGS	Include	Include	2001-2017	0
ERR9845262	38266_1#5		K100	G2	G2	B2	PP2_CC131	C2	UK	Kallonen 2017/Pontinen 2024	all age BSIs	UK_all age BSIs	WGS	Include	Include	2001-2017	1
ERR9845306	38266_1#49		KL111	G2	G2	B2	PP3_CC73	NA	UK	Kallonen 2017/Pontinen 2024	all age BSIs	UK_all age BSIs	WGS	Include	Include	2001-2017	0
ERR9845305	38266_1#48		Non G2-G3	likely G1-G4		A	PP77_CC409	NA	UK	Kallonen 2017/Pontinen 2024	all age BSIs	UK_all age BSIs	WGS	Include	Include	2001-2017	0
ERR9845304	38266_1#47		KL114	G2	G2	B2	PP3_CC73	NA	UK	Kallonen 2017/Pontinen 2024	all age BSIs	UK_all age BSIs	WGS	Include	Include	2001-2017	0
ERR9845302	38266_1#45		KL115	G2	G2	B2	PP161_CC999	NA	UK	Kallonen 2017/Pontinen 2024	all age BSIs	UK_all age BSIs	WGS	Include	Include	2001-2017	0
ERR9845300	38266_1#43		K5	G2	G2	B2	PP8_CC1193	NA	UK	Kallonen 2017/Pontinen 2024	all age BSIs	UK_all age BSIs	WGS	Include	Include	2001-2017	0
ERR9845299	38266_1#42		K5	G2	G2	B2	PP3_CC73	NA	UK	Kallonen 2017/Pontinen 2024	all age BSIs	UK_all age BSIs	WGS	Include	Include	2001-2017	0
ERR9845297	38266_1#40		K5	G2	G2	D	PP6_CC69	NA	UK	Kallonen 2017/Pontinen 2024	all age BSIs	UK_all age BSIs	WGS	Include	Include	2001-2017	0
ERR9845261	38266_1#4		K5	G2	G2	B2	PP3_CC73	NA	UK	Kallonen 2017/Pontinen 2024	all age BSIs	UK_all age BSIs	WGS	Include	Include	2001-2017	0
ERR9845295	38266_1#38		K5	G2	G2	B2	PP3_CC73	NA	UK	Kallonen 2017/Pontinen 2024	all age BSIs	UK_all age BSIs	WGS	Include	Include	2001-2017	0
ERR9845635	38266_1#378		KL111	G2	G2	D	PP16_CC38	NA	UK	Kallonen 2017/Pontinen 2024	all age BSIs	UK_all age BSIs	WGS	Include	Include	2001-2017	1
ERR9845634	38266_1#377		K5	G2	G2	B2	PP2_CC131	B	UK	Kallonen 2017/Pontinen 2024	all age BSIs	UK_all age BSIs	WGS	Include	Include	2001-2017	0
ERR9845633	38266_1#376		K2	G2	G2	B2	PP3_CC73	NA	UK	Kallonen 2017/Pontinen 2024	all age BSIs	UK_all age BSIs	WGS	Include	Include	2001-2017	0
ERR9845632	38266_1#375		K3	G3-A	G3	B2	PP9_CC12	NA	UK	Kallonen 2017/Pontinen 2024	all age BSIs	UK_all age BSIs	WGS	Include	Include	2001-2017	0
ERR9845631	38266_1#374		K1	G2	G2	B2	PP5_CC95	NA	UK	Kallonen 2017/Pontinen 2024	all age BSIs	UK_all age BSIs	WGS	Include	Include	2001-2017	0
ERR9845630	38266_1#373		K2	G2	G2	B2	PP3_CC73	NA	UK	Kallonen 2017/Pontinen 2024	all age BSIs	UK_all age BSIs	WGS	Include	Include	2001-2017	0
ERR9845629	38266_1#372		K2	G2	G2	B2	PP3_CC73	NA	UK	Kallonen 2017/Pontinen 2024	all age BSIs	UK_all age BSIs	WGS	Include	Include	2001-2017	0
ERR9845627	38266_1#370		K1	G2	G2	B2	PP5_CC95	NA	UK	Kallonen 2017/Pontinen 2024	all age BSIs	UK_all age BSIs	WGS	Include	Include	2001-2017	0
ERR9845294	38266_1#37		K4	G2	G2	B2	PP61_CC91	NA	UK	Kallonen 2017/Pontinen 2024	all age BSIs	UK_all age BSIs	WGS	Include	Include	2001-2017	0
ERR9845626	38266_1#369		K7	G2	G2	B2	PP3_CC73	NA	UK	Kallonen 2017/Pontinen 2024	all age BSIs	UK_all age BSIs	WGS	Include	Include	2001-2017	0
ERR9845625	38266_1#368		K5	G2	G2	D	PP14_CC405	NA	UK	Kallonen 2017/Pontinen 2024	all age BSIs	UK_all age BSIs	WGS	Include	Include	2001-2017	0
ERR9845623	38266_1#366		K52	G2	G2	F	PP35_CC354	NA	UK	Kallonen 2017/Pontinen 2024	all age BSIs	UK_all age BSIs	WGS	Include	Include	2001-2017	1
ERR9845622	38266_1#365		K2	G2	G2	B2	PP3_CC73	NA	UK	Kallonen 2017/Pontinen 2024	all age BSIs	UK_all age BSIs	WGS	Include	Include	2001-2017	0
ERR9845621	38266_1#364		K14	G2	G2	B2	PP11_CC127	NA	UK	Kallonen 2017/Pontinen 2024	all age BSIs	UK_all age BSIs	WGS	Include	Include	2001-2017	1
ERR9845620	38266_1#363		KL119	G2	G2	B2	PP9_CC12	NA	UK	Kallonen 2017/Pontinen 2024	all age BSIs	UK_all age BSIs	WGS	Include	Include	2001-2017	0
ERR9845619	38266_1#362		K52	G2	G2	D	PP6_CC69	NA	UK	Kallonen 2017/Pontinen 2024	all age BSIs	UK_all age BSIs	WGS	Include	Include	2001-2017	1
ERR9845618	38266_1#361		KL115	G2	G2	D	PP16_CC38	NA	UK	Kallonen 2017/Pontinen 2024	all age BSIs	UK_all age BSIs	WGS	Include	Include	2001-2017	1
ERR9845617	38266_1#360		K1	G2	G2	B2	PP18_CC141	NA	UK	Kallonen 2017/Pontinen 2024	all age BSIs	UK_all age BSIs	WGS	Include	Include	2001-2017	0
ERR9845293	38266_1#36		K100	G2	G2	B2	PP2_CC131	A	UK	Kallonen 2017/Pontinen 2024	all age BSIs	UK_all age BSIs	WGS	Include	Include	2001-2017	1
ERR9845616	38266_1#359		K5	G2	G2	B2	PP8_CC1193	NA	UK	Kallonen 2017/Pontinen 2024	all age BSIs	UK_all age BSIs	WGS	Include	Include	2001-2017	0
ERR9845615	38266_1#358		K1	G2	G2	B2	PP5_CC95	NA	UK	Kallonen 2017/Pontinen 2024	all age BSIs	UK_all age BSIs	WGS	Include	Include	2001-2017	1
ERR9845614	38266_1#357		K24	G2	G2	B2	PP66_CC135	NA	UK	Kallonen 2017/Pontinen 2024	all age BSIs	UK_all age BSIs	WGS	Include	Include	2001-2017	1
ERR9845613	38266_1#356		Non G2-G3	likely G1-G4		C	PP12_CC410	NA	UK	Kallonen 2017/Pontinen 2024	all age BSIs	UK_all age BSIs	WGS	Include	Include	2001-2017	1
ERR9845612	38266_1#355		K2	G2	G2	B2	PP3_CC73	NA	UK	Kallonen 2017/Pontinen 2024	all age BSIs	UK_all age BSIs	WGS	Include	Include	2001-2017	1
ERR9845611	38266_1#354		K1	G2	G2	B2	PP5_CC95	NA	UK	Kallonen 2017/Pontinen 2024	all age BSIs	UK_all age BSIs	WGS	Include	Include	2001-2017	0
ERR9845610	38266_1#353		K1	G2	G2	B2	PP18_CC141	NA	UK	Kallonen 2017/Pontinen 2024	all age BSIs	UK_all age BSIs	WGS	Include	Include	2001-2017	0
ERR9845609	38266_1#352		K52	G2	G2	D	PP6_CC69	NA	UK	Kallonen 2017/Pontinen 2024	all age BSIs	UK_all age BSIs	WGS	Include	Include	2001-2017	0
ERR9845608	38266_1#351		K5	G2	G2	B2	PP2_CC131	C1	UK	Kallonen 2017/Pontinen 2024	all age BSIs	UK_all age BSIs	WGS	Include	Include	2001-2017	1
ERR9845607	38266_1#350		K14	G2	G2	B2	PP30_CC372	NA	UK	Kallonen 2017/Pontinen 2024	all age BSIs	UK_all age BSIs	WGS	Include	Include	2001-2017	0
ERR9845292	38266_1#35		KL115	G2	G2	B2	PP161_CC999	NA	UK	Kallonen 2017/Pontinen 2024	all age BSIs	UK_all age BSIs	WGS	Include	Include	2001-2017	0
ERR9845606	38266_1#349		K1	G2	G2	B2	PP5_CC95	NA	UK	Kallonen 2017/Pontinen 2024	all age BSIs	UK_all age BSIs	WGS	Include	Include	2001-2017	0
ERR9845605	38266_1#348		K100	G2	G2	B2	PP2_CC131	C2	UK	Kallonen 2017/Pontinen 2024	all age BSIs	UK_all age BSIs	WGS	Include	Include	2001-2017	1
ERR9845603	38266_1#346		KL114	G2	G2	B2	PP2_CC131	C2	UK	Kallonen 2017/Pontinen 2024	all age BSIs	UK_all age BSIs	WGS	Include	Include	2001-2017	0
ERR9845601	38266_1#344		K1	G2	G2	B2	PP29_CC144	NA	UK	Kallonen 2017/Pontinen 2024	all age BSIs	UK_all age BSIs	WGS	Include	Include	2001-2017	0
ERR9845600	38266_1#343		K52	G2	G2	D	PP6_CC69	NA	UK	Kallonen 2017/Pontinen 2024	all age BSIs	UK_all age BSIs	WGS	Include	Include	2001-2017	0
ERR9845599	38266_1#342		K2	G2	G2	B2	PP2_CC131	C2	UK	Kallonen 2017/Pontinen 2024	all age BSIs	UK_all age BSIs	WGS	Include	Include	2001-2017	1
ERR9845598	38266_1#341		K2	G2	G2	B2	PP3_CC73	NA	UK	Kallonen 2017/Pontinen 2024	all age BSIs	UK_all age BSIs	WGS	Include	Include	2001-2017	0
ERR9845597	38266_1#340		K52	G2	G2	D	PP6_CC69	NA	UK	Kallonen 2017/Pontinen 2024	all age BSIs	UK_all age BSIs	WGS	Include	Include	2001-2017	1
ERR9845291	38266_1#34		K5	G2	G2	B2	PP2_CC131	C2	UK	Kallonen 2017/Pontinen 2024	all age BSIs	UK_all age BSIs	WGS	Include	Include	2001-2017	0
ERR9845596	38266_1#339		K13_K23	G2	G2	B2	PP3_CC73	NA	UK	Kallonen 2017/Pontinen 2024	all age BSIs	UK_all age BSIs	WGS	Include	Include	2001-2017	0
ERR9845595	38266_1#338		K11	G3-B	G3	D	PP64_CC394	NA	UK	Kallonen 2017/Pontinen 2024	all age BSIs	UK_all age BSIs	WGS	Include	Include	2001-2017	1
ERR9845594	38266_1#337		K1	G2	G2	B2	PP18_CC141	NA	UK	Kallonen 2017/Pontinen 2024	all age BSIs	UK_all age BSIs	WGS	Include	Include	2001-2017	0
ERR9845593	38266_1#336		K1	G2	G2	B2	PP5_CC95	NA	UK	Kallonen 2017/Pontinen 2024	all age BSIs	UK_all age BSIs	WGS	Include	Include	2001-2017	0
ERR9845592	38266_1#335		K2	G2	G2	B2	PP3_CC73	NA	UK	Kallonen 2017/Pontinen 2024	all age BSIs	UK_all age BSIs	WGS	Include	Include	2001-2017	0
ERR9845591	38266_1#334		K13_K23	G2	G2	B2	PP3_CC73	NA	UK	Kallonen 2017/Pontinen 2024	all age BSIs	UK_all age BSIs	WGS	Include	Include	2001-2017	0
ERR9845590	38266_1#333		KL128	G2	G2	B2	PP2_CC131	C2	UK	Kallonen 2017/Pontinen 2024	all age BSIs	UK_all age BSIs	WGS	Include	Include	2001-2017	1
ERR9845589	38266_1#332		K1	G2	G2	F	PP20_CC59	NA	UK	Kallonen 2017/Pontinen 2024	all age BSIs	UK_all age BSIs	WGS	Include	Include	2001-2017	0
ERR9845587	38266_1#330		K15	G2	G2	D	PP82_CC362	NA	UK	Kallonen 2017/Pontinen 2024	all age BSIs	UK_all age BSIs	WGS	Include	Include	2001-2017	1
ERR9845290	38266_1#33		K7	G2	G2	F	PP15_CC648	NA	UK	Kallonen 2017/Pontinen 2024	all age BSIs	UK_all age BSIs	WGS	Include	Include	2001-2017	0
ERR9845586	38266_1#329		K7	G2	G2	B2	PP3_CC73	NA	UK	Kallonen 2017/Pontinen 2024	all age BSIs	UK_all age BSIs	WGS	Include	Include	2001-2017	0
ERR9845585	38266_1#328		K5	G2	G2	B2	PP3_CC73	NA	UK	Kallonen 2017/Pontinen 2024	all age BSIs	UK_all age BSIs	WGS	Include	Include	2001-2017	0
ERR9845584	38266_1#327		Non G2-G3	likely G1-G4		B2	PP119_CC919	NA	UK	Kallonen 2017/Pontinen 2024	all age BSIs	UK_all age BSIs	WGS	Include	Include	2001-2017	0
ERR9845583	38266_1#326		K5	G2	G2	B2	PP2_CC131	C2	UK	Kallonen 2017/Pontinen 2024	all age BSIs	UK_all age BSIs	WGS	Include	Include	2001-2017	1
ERR9845582	38266_1#325		K52	G2	G2	D	PP21_CC393	NA	UK	Kallonen 2017/Pontinen 2024	all age BSIs	UK_all age BSIs	WGS	Include	Include	2001-2017	1
ERR9845581	38266_1#324		K5	G2	G2	D	PP6_CC69	NA	UK	Kallonen 2017/Pontinen 2024	all age BSIs	UK_all age BSIs	WGS	Include	Include	2001-2017	1
ERR9845580	38266_1#323		K54_K96	G3-A	G3	D	PP6_CC69	NA	UK	Kallonen 2017/Pontinen 2024	all age BSIs	UK_all age BSIs	WGS	Include	Include	2001-2017	0
ERR9845579	38266_1#322		K13_K23	G2	G2	B2	PP3_CC73	NA	UK	Kallonen 2017/Pontinen 2024	all age BSIs	UK_all age BSIs	WGS	Include	Include	2001-2017	0
ERR9845578	38266_1#321		K3	G3-A	G3	B2	PP9_CC12	NA	UK	Kallonen 2017/Pontinen 2024	all age BSIs	UK_all age BSIs	WGS	Include	Include	2001-2017	0
ERR9845577	38266_1#320		K14	G2	G2	B2	PP11_CC127	NA	UK	Kallonen 2017/Pontinen 2024	all age BSIs	UK_all age BSIs	WGS	Include	Include	2001-2017	0
ERR9845289	38266_1#32		K5	G2	G2	B2	PP3_CC73	NA	UK	Kallonen 2017/Pontinen 2024	all age BSIs	UK_all age BSIs	WGS	Include	Include	2001-2017	0
ERR9845576	38266_1#319		K2	G2	G2	D	PP16_CC38	NA	UK	Kallonen 2017/Pontinen 2024	all age BSIs	UK_all age BSIs	WGS	Include	Include	2001-2017	1
ERR9845575	38266_1#318		K5	G2	G2	D	PP6_CC69	NA	UK	Kallonen 2017/Pontinen 2024	all age BSIs	UK_all age BSIs	WGS	Include	Include	2001-2017	1
ERR9845574	38266_1#317		K52	G2	G2	D	PP21_CC393	NA	UK	Kallonen 2017/Pontinen 2024	all age BSIs	UK_all age BSIs	WGS	Include	Include	2001-2017	1
ERR9845573	38266_1#316		KL118	G2	G2	B2	PP108_CC1236	NA	UK	Kallonen 2017/Pontinen 2024	all age BSIs	UK_all age BSIs	WGS	Include	Include	2001-2017	0
ERR9845572	38266_1#315		Non G2-G3	likely G1-G4		B1	PP78_CC224	NA	UK	Kallonen 2017/Pontinen 2024	all age BSIs	UK_all age BSIs	WGS	Include	Include	2001-2017	0
ERR9845571	38266_1#314		K100	G2	G2	B2	PP8_CC1193	NA	UK	Kallonen 2017/Pontinen 2024	all age BSIs	UK_all age BSIs	WGS	Include	Include	2001-2017	1
ERR9845570	38266_1#313		KL118	G2	G2	B2	PP106_CC126	NA	UK	Kallonen 2017/Pontinen 2024	all age BSIs	UK_all age BSIs	WGS	Include	Include	2001-2017	0
ERR9845569	38266_1#312		K7	G2	G2	B2	PP3_CC73	NA	UK	Kallonen 2017/Pontinen 2024	all age BSIs	UK_all age BSIs	WGS	Include	Include	2001-2017	0
ERR9845568	38266_1#311		K2	G2	G2	B2	PP9_CC12	NA	UK	Kallonen 2017/Pontinen 2024	all age BSIs	UK_all age BSIs	WGS	Include	Include	2001-2017	0
ERR9845567	38266_1#310		K5	G2	G2	B2	PP3_CC73	NA	UK	Kallonen 2017/Pontinen 2024	all age BSIs	UK_all age BSIs	WGS	Include	Include	2001-2017	0
ERR9845288	38266_1#31		K5	G2	G2	B2	PP3_CC73	NA	UK	Kallonen 2017/Pontinen 2024	all age BSIs	UK_all age BSIs	WGS	Include	Include	2001-2017	0
ERR9845566	38266_1#309		K100	G2	G2	B2	PP2_CC131	A	UK	Kallonen 2017/Pontinen 2024	all age BSIs	UK_all age BSIs	WGS	Include	Include	2001-2017	1
ERR9845565	38266_1#308		K1	G2	G2	B2	PP33_CC357	NA	UK	Kallonen 2017/Pontinen 2024	all age BSIs	UK_all age BSIs	WGS	Include	Include	2001-2017	0
ERR9845564	38266_1#307		Non G2-G3	likely G1-G4		B1	PP45_CC297	NA	UK	Kallonen 2017/Pontinen 2024	all age BSIs	UK_all age BSIs	WGS	Include	Include	2001-2017	0
ERR9845563	38266_1#306		K2	G2	G2	B2	PP2_CC131	C2	UK	Kallonen 2017/Pontinen 2024	all age BSIs	UK_all age BSIs	WGS	Include	Include	2001-2017	1
ERR9845562	38266_1#305		K20	G2	G2	B2	PP2_CC131	C2	UK	Kallonen 2017/Pontinen 2024	all age BSIs	UK_all age BSIs	WGS	Include	Include	2001-2017	1
ERR9845561	38266_1#304		K1	G2	G2	A	PP4_CC10	NA	UK	Kallonen 2017/Pontinen 2024	all age BSIs	UK_all age BSIs	WGS	Include	Include	2001-2017	0
ERR9845560	38266_1#303		K1	G2	G2	B2	PP5_CC95	NA	UK	Kallonen 2017/Pontinen 2024	all age BSIs	UK_all age BSIs	WGS	Include	Include	2001-2017	0
ERR9845558	38266_1#301		K14	G2	G2	B2	PP30_CC372	NA	UK	Kallonen 2017/Pontinen 2024	all age BSIs	UK_all age BSIs	WGS	Include	Include	2001-2017	0
ERR9845557	38266_1#300		K52	G2	G2	D	PP6_CC69	NA	UK	Kallonen 2017/Pontinen 2024	all age BSIs	UK_all age BSIs	WGS	Include	Include	2001-2017	0
ERR9845287	38266_1#30		K1	G2	G2	B2	PP5_CC95	NA	UK	Kallonen 2017/Pontinen 2024	all age BSIs	UK_all age BSIs	WGS	Include	Include	2001-2017	0
ERR9845260	38266_1#3		K14	G2	G2	B2	PP2_CC131	B	UK	Kallonen 2017/Pontinen 2024	all age BSIs	UK_all age BSIs	WGS	Include	Include	2001-2017	0
ERR9845556	38266_1#299		K5	G2	G2	B2	PP8_CC1193	NA	UK	Kallonen 2017/Pontinen 2024	all age BSIs	UK_all age BSIs	WGS	Include	Include	2001-2017	0
ERR9845555	38266_1#298		K1	G2	G2	B2	PP18_CC141	NA	UK	Kallonen 2017/Pontinen 2024	all age BSIs	UK_all age BSIs	WGS	Include	Include	2001-2017	0
ERR9845554	38266_1#297		Non G2-G3	likely G1-G4		C	PP12_CC410	NA	UK	Kallonen 2017/Pontinen 2024	all age BSIs	UK_all age BSIs	WGS	Include	Include	2001-2017	0
ERR9845553	38266_1#296		K1	G2	G2	B2	PP5_CC95	NA	UK	Kallonen 2017/Pontinen 2024	all age BSIs	UK_all age BSIs	WGS	Include	Include	2001-2017	0
ERR9845552	38266_1#295		K5	G2	G2	B2	PP2_CC131	C2	UK	Kallonen 2017/Pontinen 2024	all age BSIs	UK_all age BSIs	WGS	Include	Include	2001-2017	1
ERR9845551	38266_1#294		K54_K96	G3-A	G3	D	PP6_CC69	NA	UK	Kallonen 2017/Pontinen 2024	all age BSIs	UK_all age BSIs	WGS	Include	Include	2001-2017	0
ERR9845550	38266_1#293		Non G2-G3	likely G1-G4		B1	PP28_CC101	NA	UK	Kallonen 2017/Pontinen 2024	all age BSIs	UK_all age BSIs	WGS	Include	Include	2001-2017	1
ERR9845549	38266_1#292		Non G2-G3	likely G1-G4		C	PP12_CC410	NA	UK	Kallonen 2017/Pontinen 2024	all age BSIs	UK_all age BSIs	WGS	Include	Include	2001-2017	0
ERR9845548	38266_1#291		K13_K23	G2	G2	B2	PP3_CC73	NA	UK	Kallonen 2017/Pontinen 2024	all age BSIs	UK_all age BSIs	WGS	Include	Include	2001-2017	0
ERR9845547	38266_1#290		KL114	G2	G2	B2	PP3_CC73	NA	UK	Kallonen 2017/Pontinen 2024	all age BSIs	UK_all age BSIs	WGS	Include	Include	2001-2017	0
ERR9845286	38266_1#29		K12	G2	G2	B2	PP9_CC12	NA	UK	Kallonen 2017/Pontinen 2024	all age BSIs	UK_all age BSIs	WGS	Include	Include	2001-2017	0
ERR9845546	38266_1#289		K2	G2	G2	B2	PP2_CC131	C2	UK	Kallonen 2017/Pontinen 2024	all age BSIs	UK_all age BSIs	WGS	Include	Include	2001-2017	1
[truncated: 6,642 more rows]

## Sheet: T2-Phylogroups
Supplementary Data T1. Distribution of G2 and G3 capsular loci across phylogroups in European BSIs (Kallonen et al 2017, Gladstone et al 2021, Pontinen et al 2024, Lipworth et al 2024 (2009 and 2018 only))
[truncated: 10 more rows]

[truncated: 10 more sheets: T3-OHK typing NORM, T4-OHK SDI, T5-Database metdata, T6-Known K-types, T7-SSI isolate results, T8-CTX-M prop, T9-661 data, T10-KL lookup table, T11-Database history, T12-K-locus insilico primers]
