# Supplementary material for: Identification of transporter-dependent capsular loci associated with the invasive potential of Escherichia coli
Source: Nat Microbiol. 2026 Mar 25;11(5):1205–16. doi: 10.1038/s41564-026-02283-w (PMC13171598; doi:10.1038/s41564-026-02283-w)
Supplement: Supplementary file 4 — Count data. [file 41564_2026_2283_MOESM4_ESM.xlsx]

## Sheet: T3-Top-K-types Data
Figure 1 Data summary
Country	Collection type	Publications	K1	K5	K2	K52	K14	K100	K7	K13-23	KL110	K12	K54-96	K3	KL111	K4	K24	KL112	K15	KL113	K92	KL114	KL115	KL117	K16	KL116	KL118	K20	K93	KL120	KL119	K53	KL121	KL122	K82	KL124	KL123	KL125	K98	KL126	KL127	K10	KL128	KL129	KL131	K11	KL130	KL132	KL133
LMICs	neonatal invasive infections (2012-2021, n=254)	Sands et al. 2021, Pearse et al. 2025	30	21	14	10		3	1			11	12	2		1	1				2	1		4	4	1				1				1	1		1				2	1	1		5
UK	all age BSIs (2001-2018, n=2611)	Kallonen et al. 2017. Pontinen et al. 2024, Lipworth et al. 2024	560	498	234	126	83	108	88	47	52	47	34	41	37	21	16	21	12	19	12	28	23	10	7	5	13	20	12	7	16	9	11	6	11	3	2	2	4	3		2	4	1		2		2	1
	infant carriage (2014-2017, n=997)	Maklin et al. 2022, Shao et al. 2024	167	83	26	16	19	16	13	18	11	9	16	11	19	12	14		7	10	9	3	6	4	7	13	2	2	3	5	9	3	11	6	5	8	8	6	2	3	9	5	2	6	1	2	9
France	adult carriage (2000-2010, n=333)	Marin et al. 2022	86	29	3	7	4	4	4	6	6	3	4	2	9	5	1		1	7	1	2	3	1	1	7		1		2	1	2	1	1	1		1			2				4				4
	all age UTIs (2019, n=181)	Handal et al. 2025	46	27	9	8	5	3	6	4	1	4	1	4	1	2	2	4	4	1				1			1	1					2						1				1		1	1
USA	resistant adult UTIs (2016-2019, n=102)	Thanert et al. 2024	28	21	3		1	1	1	1	1		1	1	1	1		10	2		2	6	1	4				2		1							1									1
Norway	adult UTIs (2019, n=224)	Handal et al. 2025	43	36	10	2	10	7	5	11	2	2	2	3	4	2	3	2	1	3	4	1	2	2		5		3	2	4		3	1		2	1		2		1	1	1	2		2
	all age BSIs (2002-2017, n=3254)	Gladstone et al. 2021	759	529	201	164	150	89	113	78	63	51	52	45	20	33	33	32	35	19	20	7	9	13	20	5	19	5	16	12	4	12	1	12	5	7	5	7	10	6	1	2	1		1	3		1	6
			6626
			1330
[truncated: 28 more columns]
