# Supplementary material for: Identification of transporter-dependent capsular loci associated with the invasive potential of Escherichia coli
Source: Nat Microbiol. 2026 Mar 25;11(5):1205–16. doi: 10.1038/s41564-026-02283-w (PMC13171598; doi:10.1038/s41564-026-02283-w)
Supplement: Supplementary file 5 — Input for the invasiveness model: K and lineage for each isolate in the UK carriage and BSI collections. [file 41564_2026_2283_MOESM5_ESM.xlsx]

## Sheet: Figure2_source data_carriage
assembly	Family	ID	pp2025_CC	pp2025	pp_CCname	lane_id	Designation	O	H	ST131.clade	Sex	Age	Family member	Phylogroup
21842_1_16_clean_Escherichia_coli-SC99_ST1727	A01569		PP99_CC1727	PP99	CC1727	21842_1_16	Untypeable	O27	Hneg		F	25-30	Mother	B1
22607_3_9_clean_Escherichia_coli-SC99_ST1727	B02249		PP99_CC1727	PP99	CC1727	22607_3_9	Untypeable	O8/O179	H19		M	0	C	B1
24469_3_19_clean_Escherichia_coli-SC99_ST1727	C02190		PP99_CC1727	PP99	CC1727	24469_3_19	Untypeable	O147	H7		F	0	C	B1
37273_5_8_clean_Escherichia_coli-SC99_ST1727	C02847		PP99_CC1727	PP99	CC1727	37273_5_8	Untypeable	O167	Hneg		F	0	C	B1
21127_3_15_clean_Escherichia_coli-SC96_ST4038	A00219		PP96_CC4038	PP96	CC4038	21127_3_15	Untypeable	O82	H20		M	0	C	B1
21127_4_18_clean_Escherichia_coli-SC96_ST4038	A00559		PP96_CC4038	PP96	CC4038	21127_4_18	Untypeable	O16	H5		F	0	C	B1
24211_7_13_clean_Escherichia_coli-SC96_ST4038	A01812		PP96_CC4038	PP96	CC4038	24211_7_13	K3	O15	H18		F	0	C	B1
24469_2_3_clean_Escherichia_coli-SC96_ST4038	B01892		PP96_CC4038	PP96	CC4038	24469_2_3	Untypeable	O114	H25		M	0	C	B1
25013_2_15_clean_Escherichia_coli-SC96_ST4038	B02069		PP96_CC4038	PP96	CC4038	25013_2_15	Untypeable	O103	H16		M	0	C	B1
37081_3_25_clean_Escherichia_coli-SC96_ST4038	B02264		PP96_CC4038	PP96	CC4038	37081_3_25	Untypeable	O93	H28		M	0	C	B1
23584_5_15_clean_Escherichia_coli-SC92_ST1722	B02075		PP92_CC1722	PP92	CC1722	23584_5_15	KL117	O1	H25		M	0	C	F
19646_4_19_clean_Escherichia_coli-SC92_ST1722	S37	S37_T2	PP92_CC1722	PP92	CC1722	19646_4_19	KL117	O1	H25		Missing	0	T2	F
24469_5_22_clean_Escherichia_coli-SC91_ST345	A01506		PP91_CC345	PP91	CC345	24469_5_22	Untypeable	O8	H21		F	0	C	B1
24759_5_9_clean_Escherichia_coli-SC91_ST345	A02177	A02177_T2	PP91_CC345	PP91	CC345	24759_5_9	Untypeable	O18	H49		F	0	T2	B1
24469_2_3_clean_Escherichia_coli-SC91_ST345	B01892		PP91_CC345	PP91	CC345	24469_2_3	Untypeable	O114	H25		M	0	C	B1
37082_6_5_clean_Escherichia_coli-SC91_ST345	B03521		PP91_CC345	PP91	CC345	37082_6_5	Untypeable	O8	H21		F	0	C	B1
22607_3_24_clean_Escherichia_coli-SC90_ST685	B02315		PP90_CC685	PP90	CC685	22607_3_24	Untypeable	O148	H30		F	0	C	A
37082_7_9_clean_Escherichia_coli-SC90_ST685	B03165		PPnovel_CC10	PPnovel23	PPnovel23	37082_7_9	KL111	O11	H4		M	0	C	A
23430_8_15_clean_Escherichia_coli-SC90_ST685	C02571		PP387_CC1065	PP387	CC1065	23430_8_15	K19	Oneg	Hneg		F	30-35	Mother	A
21127_4_20_clean_Escherichia_coli-SC9_ST12	A00574		PP9_CC12	PP9	CC12	21127_4_20	K3	O4	H5		M	0	C	B2
21989_6_9_clean_Escherichia_coli-SC9_ST12	A01802		PP9_CC12	PP9	CC12	21989_6_9	K3	O4	H5		F	0	C	B2
37082_4_21_clean_Escherichia_coli-SC9_ST12	B00222		PP9_CC12	PP9	CC12	37082_4_21	K12	O4	H1		F	0	C	B2
21673_23_clean_Escherichia_coli-SC9_ST12	B00235		PP9_CC12	PP9	CC12	21673_23	K3	O4	H5		F	0	C	B2
24469_6_6_clean_Escherichia_coli-SC9_ST12	B01339		PP9_CC12	PP9	CC12	24469_6_6	K3	O109	H19		M	0	C	B2
24469_4_17_clean_Escherichia_coli-SC9_ST12	B01710		PP9_CC12	PP9	CC12	24469_4_17	K3	O4	H5		M	0	C	B2
24469_6_8_clean_Escherichia_coli-SC9_ST12	B02103		PP9_CC12	PP9	CC12	24469_6_8	K12	O18	H5		M	0	C	B2
24211_5_10_clean_Escherichia_coli-SC9_ST12	B02165		PP9_CC12	PP9	CC12	24211_5_10	K3	O4	H5		F	0	C	B2
24469_6_7_clean_Escherichia_coli-SC9_ST12	B02200		PP9_CC12	PP9	CC12	24469_6_7	Untypeable	O129	H4		F	0	C	B2
22607_2_17_clean_Escherichia_coli-SC9_ST12	B02211		PP9_CC12	PP9	CC12	22607_2_17	K3	O4	H5		F	0	C	B2
25076_6_19_clean_Escherichia_coli-SC9_ST12	B02722		PP9_CC12	PP9	CC12	25076_6_19	Untypeable	O4	H5		F	0	C	B2
37082_7_32_clean_Escherichia_coli-SC9_ST12	B03467		PP9_CC12	PP9	CC12	37082_7_32	Untypeable	O4	H5		M	0	C	B2
37082_6_3_clean_Escherichia_coli-SC9_ST12	B03520		PP9_CC12	PP9	CC12	37082_6_3	K3	O162	H10		M	0	C	B2
37035_3_21_clean_Escherichia_coli-SC9_ST12	B03767		PP9_CC12	PP9	CC12	37035_3_21	K12	O4	H1		F	0	C	B2
37035_4_12_clean_Escherichia_coli-SC9_ST12	B03832		PP9_CC12	PP9	CC12	37035_4_12	K12	O4	H5		M	0	C	B2
37273_4_19_clean_Escherichia_coli-SC9_ST12	C02465	C02465_T1	PP9_CC12	PP9	CC12	37273_4_19	K3	O4	H5		M	0	T1	B2
24469_4_23_clean_Escherichia_coli-SC89_ST542	C01916		PP4_CC10	PP4	CC10	24469_4_23	KL127	O45	Hneg		M	0	C	A
21842_1_16_clean_Escherichia_coli-SC88_ST57	A01569		PP88_CC57	PP88	CC57	21842_1_16	Untypeable	O27	Hneg		F	25-30	Mother	E
25076_3_1_clean_Escherichia_coli-SC87_ST937	A02886		PP87_CC937	PP87	CC937	25076_3_1	Untypeable	Onovel5	Hneg		F	0	C	B1
24469_2_3_clean_Escherichia_coli-SC87_ST937	B01892		PP87_CC937	PP87	CC937	24469_2_3	Untypeable	O114	H25		M	0	C	B1
25013_4_13_clean_Escherichia_coli-SC84_ST491	B02306		PP84_CC491	PP84	CC491	25013_4_13	Untypeable	O54	H45		F	0	C	B2
25076_7_12_clean_Escherichia_coli-SC84_ST491	B02813		PP84_CC491	PP84	CC491	25076_7_12	Untypeable	O131	H45		F	0	C	B2
37273_6_3_clean_Escherichia_coli-SC83_ST1819	B03661		PP83_CC1819	PP83	CC1819	37273_6_3	KL129	O166	H28		F	0	C	E
37081_3_9_clean_Escherichia_coli-SC82_ST362	B02108		PP82_CC362	PP82	CC362	37081_3_9	K16	Oneg	H6		F	0	C	D
18403_23_clean_Escherichia_coli-SC82_ST362	BBS0008		PP82_CC362	PP82	CC362	18403_23	K98	Oneg	H6		Missing	0	C	D
37081_3_8_clean_Escherichia_coli-SC82_ST362	C01998		PP82_CC362	PP82	CC362	37081_3_8	K7	O7	H6		Missing	0	C	D
20727_6_10_clean_Escherichia_coli-SC81_ST13	B00145		PP81_CC13	PP81	CC13	20727_6_10	Untypeable	O45/O99	H4		M	0	C	B1
24469_3_15_clean_Escherichia_coli-SC81_ST13	C02062		PPnovel_CC13	PPnovel22	PPnovel22	24469_3_15	Untypeable	O156	H8		M	0	C	B1
25013_1_21_clean_Escherichia_coli-SC80_ST7077	B01787	B01787_T1	PP480	PP480	PP480_CCnew	25013_1_21	Untypeable	O65	H11		M	0	T1	A
37081_7_31_clean_Escherichia_coli-SC80_ST7077	B03426		PP480	PP480	PP480_CCnew	37081_7_31	Untypeable	O1	H7		F	0	C	A
25013_3_21_clean_Escherichia_coli-SC80_ST7077	C02130		PPnovel1	PPnovel1	PPnovel1	25013_3_21	Untypeable	Oneg	Hneg		M	0	C	A
20727_5_3_clean_Escherichia_coli-SC8_ST1193	A00134		PP8_CC1193	PP8	CC1193	20727_5_3	K1	O75	H5		F	45-50	Mother	B2
21127_4_9_clean_Escherichia_coli-SC8_ST1193	A00539		PP8_CC1193	PP8	CC1193	21127_4_9	K5	O75	H5		F	0	C	B2
25076_5_21_clean_Escherichia_coli-SC8_ST1193	A01166		PP8_CC1193	PP8	CC1193	25076_5_21	KL113	O66	H8		F	0	C	B2
21673_12_clean_Escherichia_coli-SC8_ST1193	A01301		PP8_CC1193	PP8	CC1193	21673_12	K100	Oneg	H5		F	0	C	B2
25076_5_24_clean_Escherichia_coli-SC8_ST1193	A02819		PP8_CC1193	PP8	CC1193	25076_5_24	K5	O75	H5		M	0	C	B2
37081_5_20_clean_Escherichia_coli-SC8_ST1193	A03003		PP387_CC1065	PP387	CC1065	37081_5_20	KL127	O75	Hneg		M	0	C	B2
24211_2_4_clean_Escherichia_coli-SC8_ST1193	B00509		PP8_CC1193	PP8	CC1193	24211_2_4	K5	O75	H5		F	0	C	B2
21673_11_clean_Escherichia_coli-SC8_ST1193	B01299		PP8_CC1193	PP8	CC1193	21673_11	K5	O75	H5		M	0	C	B2
24469_2_18_clean_Escherichia_coli-SC8_ST1193	B01417		PP8_CC1193	PP8	CC1193	24469_2_18	KL113	O2	H6		F	0	C	B2
24469_2_14_clean_Escherichia_coli-SC8_ST1193	B01799		PP387_CC1065	PP387	CC1065	24469_2_14	K1	O11	H25		F	0	C	B2
25013_2_13_clean_Escherichia_coli-SC8_ST1193	B01830		PPnovel2	PPnovel2	PPnovel2	25013_2_13	KL113	O75	H5		M	0	C	B2
25076_5_15_clean_Escherichia_coli-SC8_ST1193	B01848		PP8_CC1193	PP8	CC1193	25076_5_15	K5	O75	H5		F	0	C	B2
25013_2_9_clean_Escherichia_coli-SC8_ST1193	B02002		PP8_CC1193	PP8	CC1193	25013_2_9	K5	O25	H4		F	0	C	B2
37081_3_32_clean_Escherichia_coli-SC8_ST1193	B02319		PP8_CC1193	PP8	CC1193	37081_3_32	K5	O75	H5		M	0	C	B2
25076_6_8_clean_Escherichia_coli-SC8_ST1193	B02613		PP8_CC1193	PP8	CC1193	25076_6_8	K5	O1	Hneg		F	0	C	B2
37081_4_5_clean_Escherichia_coli-SC8_ST1193	B02640		PP8_CC1193	PP8	CC1193	37081_4_5	K5	O75	H5		F	0	C	B2
25076_7_2_clean_Escherichia_coli-SC8_ST1193	B02708		PP8_CC1193	PP8	CC1193	25076_7_2	K5	O75	H5		M	0	C	B2
25076_6_17_clean_Escherichia_coli-SC8_ST1193	B02817		PP8_CC1193	PP8	CC1193	25076_6_17	KL113	O27	H5		F	0	C	B2
25076_7_14_clean_Escherichia_coli-SC8_ST1193	B02842		PP8_CC1193	PP8	CC1193	25076_7_14	K5	O75	H5		F	0	C	B2
37081_6_11_clean_Escherichia_coli-SC8_ST1193	B03137		PP8_CC1193	PP8	CC1193	37081_6_11	K5	O75	H5		F	0	C	B2
37082_5_25_clean_Escherichia_coli-SC8_ST1193	B03276		PP8_CC1193	PP8	CC1193	37082_5_25	K5	O18	H5		M	0	C	B2
37035_5_17_clean_Escherichia_coli-SC8_ST1193	B03931		PP8_CC1193	PP8	CC1193	37035_5_17	K5	O75	H5		F	0	C	B2
37035_5_13_clean_Escherichia_coli-SC8_ST1193	B03940		PP8_CC1193	PP8	CC1193	37035_5_13	K5	O75	H5		F	0	C	B2
19646_4_1_clean_Escherichia_coli-SC8_ST1193	BBS0067		PP8_CC1193	PP8	CC1193	19646_4_1	K5	O75	H5		Missing	0	C	B2
25076_4_7_clean_Escherichia_coli-SC8_ST1193	C01392		PP387_CC1065	PP387	CC1065	25076_4_7	K5	Oneg	H37		F	0	C	B2
21940_3_2_clean_Escherichia_coli-SC8_ST1193	C01690		PP8_CC1193	PP8	CC1193	21940_3_2	K1	O18	H31		M	0	C	B2
21999_4_2_clean_Escherichia_coli-SC8_ST1193	C01915		PP8_CC1193	PP8	CC1193	21999_4_2	K5	O75	H5		M	0	C	B2
21999_4_16_clean_Escherichia_coli-SC8_ST1193	C01929		PP8_CC1193	PP8	CC1193	21999_4_16	K5	O75	H5		F	30-35	Mother	B2
23584_4_23_clean_Escherichia_coli-SC8_ST1193	C02649		PP8_CC1193	PP8	CC1193	23584_4_23	K5	O166	H15		F	30-35	Mother	B2
23430_8_18_clean_Escherichia_coli-SC8_ST1193	C02868		PP8_CC1193	PP8	CC1193	23430_8_18	K5	O75	H5		F	35-40	Mother	B2
37081_7_21_clean_Escherichia_coli-SC8_ST1193	C03393		PP8_CC1193	PP8	CC1193	37081_7_21	K1	O75	Hneg		F	0	C	B2
37081_8_9_clean_Escherichia_coli-SC8_ST1193	C03478		PP8_CC1193	PP8	CC1193	37081_8_9	K5	O75	H5		M	0	C	B2
37273_6_4_clean_Escherichia_coli-SC8_ST1193	C03617		PP8_CC1193	PP8	CC1193	37273_6_4	K1	O75	H5		F	0	C	B2
37082_4_1_clean_Escherichia_coli-SC8_ST1193	LS01936522		PP8_CC1193	PP8	CC1193	37082_4_1	K1	O75	H5		Missing	0	C	B2
18403_5_clean_Escherichia_coli-SC8_ST1193	S6		PP8_CC1193	PP8	CC1193	18403_5	K5	O75	H5		Missing	0	C	B2
24211_7_7_clean_Escherichia_coli-SC79_ST978	A01583		PP79_CC978	PP79	CC978	24211_7_7	K16	O18	H7		F	0	C	B2
37273_8_30_clean_Escherichia_coli-SC79_ST978	B03046		PP79_CC978	PP79	CC978	37273_8_30	KL122	O83	H27		F	0	C	B2
21999_4_21_clean_Escherichia_coli-SC79_ST978	C01990		PP79_CC978	PP79	CC978	21999_4_21	KL122	O4	H27		F	0	C	B2
14801_38_clean_Escherichia_coli-SC77_ST409	515126		PP77_CC409	PP77	CC409	14801_38	KL130	O21	H38/H55		F	0	C	A
25076_7_1_clean_Escherichia_coli-SC77_ST409	A02913		PP77_CC409	PP77	CC409	25076_7_1	Untypeable	O75	H38/H55		M	0	C	A
25013_3_1_clean_Escherichia_coli-SC77_ST409	B01218		PP77_CC409	PP77	CC409	25013_3_1	Untypeable	O75	H38/H55		M	0	C	A
23164_6_4_clean_Escherichia_coli-SC77_ST409	B01423		PP77_CC409	PP77	CC409	23164_6_4	Untypeable	O125	H38/H55		F	0	C	A
24469_3_23_clean_Escherichia_coli-SC77_ST409	B01851		PP77_CC409	PP77	CC409	24469_3_23	K14	O16	H5		F	0	C	A
24469_2_11_clean_Escherichia_coli-SC77_ST409	B02248		PP77_CC409	PP77	CC409	24469_2_11	Untypeable	O75	H38/H55		M	0	C	A
23584_5_23_clean_Escherichia_coli-SC77_ST409	B02249		PP77_CC409	PP77	CC409	23584_5_23	Untypeable	O21	H38/H55		F	30-35	Mother	A
25076_3_24_clean_Escherichia_coli-SC77_ST409	B02320	B02320_T1	PP77_CC409	PP77	CC409	25076_3_24	Untypeable	O21	H55		M	0	T1	A
37081_4_15_clean_Escherichia_coli-SC77_ST409	B02717		PP77_CC409	PP77	CC409	37081_4_15	Untypeable	O75	H38/H55		M	0	C	A
25076_2_10_clean_Escherichia_coli-SC77_ST409	B02739		PP77_CC409	PP77	CC409	25076_2_10	Untypeable	O75	H38/H55		M	0	C	A
37035_3_28_clean_Escherichia_coli-SC77_ST409	B03798		PP77_CC409	PP77	CC409	37035_3_28	Untypeable	O75	H38/H55		F	0	C	A
21842_4_19_clean_Escherichia_coli-SC77_ST409	C01753		PP77_CC409	PP77	CC409	21842_4_19	Untypeable	O34	H38/H55		F	0	C	A
24211_5_3_clean_Escherichia_coli-SC77_ST409	C02056		PP77_CC409	PP77	CC409	24211_5_3	Untypeable	O21	H38/H55		F	0	C	A
24469_5_7_clean_Escherichia_coli-SC77_ST409	C02058		PP77_CC409	PP77	CC409	24469_5_7	Untypeable	O21	H12		F	35-40	Mother	A
24469_3_19_clean_Escherichia_coli-SC77_ST409	C02190		PP77_CC409	PP77	CC409	24469_3_19	Untypeable	O147	H7		F	0	C	A
37081_7_4_clean_Escherichia_coli-SC77_ST409	C03361		PP77_CC409	PP77	CC409	37081_7_4	Untypeable	O21	H38/H55		M	0	C	A
24469_1_15_clean_Escherichia_coli-SC75_ST940	B02326		PP75_CC940	PP75	CC940	24469_1_15	Untypeable	O54	H2		M	0	C	B1
37082_4_23_clean_Escherichia_coli-SC74_ST540	B00240		PP74_CC540	PP74	CC540	37082_4_23	Untypeable	O6	H1		Missing	0	C	A
25076_3_18_clean_Escherichia_coli-SC74_ST540	B01847		PP74_CC540	PP74	CC540	25076_3_18	Untypeable	O9	H30		F	0	C	A
24211_3_23_clean_Escherichia_coli-SC73_ST156	A01803		PP73_CC156	PP73	CC156	24211_3_23	Untypeable	O110	H28		M	0	C	B1
25076_3_16_clean_Escherichia_coli-SC73_ST156	B01771		PP73_CC156	PP73	CC156	25076_3_16	Untypeable	O110	H28		F	0	C	B1
20727_5_3_clean_Escherichia_coli-SC70_ST607	A00134		PP70_CC607	PP70	CC607	20727_5_3	Untypeable	O75	H5		F	45-50	Mother	A
24211_7_19_clean_Escherichia_coli-SC70_ST607	A01580		PP70_CC607	PP70	CC607	24211_7_19	Untypeable	O153-like	Hneg		F	0	C	A
21989_6_4_clean_Escherichia_coli-SC70_ST607	A01739		PP70_CC607	PP70	CC607	21989_6_4	Untypeable	O21	H25		F	0	C	A
24469_5_20_clean_Escherichia_coli-SC70_ST607	A01761		PP70_CC607	PP70	CC607	24469_5_20	Untypeable	O21	H25		M	0	C	A
25013_1_9_clean_Escherichia_coli-SC70_ST607	B01729		PP70_CC607	PP70	CC607	25013_1_9	Untypeable	O17	H18		M	0	C	A
25013_1_5_clean_Escherichia_coli-SC70_ST607	B01906		PP70_CC607	PP70	CC607	25013_1_5	Untypeable	O2	H6		M	0	C	A
25076_6_15_clean_Escherichia_coli-SC70_ST607	B02685		PP70_CC607	PP70	CC607	25076_6_15	Untypeable	O32	H12		F	0	C	A
25076_2_8_clean_Escherichia_coli-SC70_ST607	B02741		PP387_CC1065	PP387	CC1065	25076_2_8	Untypeable	Oneg	Hneg		F	0	C	A
25076_4_14_clean_Escherichia_coli-SC70_ST607	C01696		PP70_CC607	PP70	CC607	25076_4_14	Untypeable	O157	H39		M	0	C	A
21842_4_18_clean_Escherichia_coli-SC70_ST607	C01752		PP70_CC607	PP70	CC607	21842_4_18	Untypeable	O173	H47		F	35-40	Mother	A
24211_7_21_clean_Escherichia_coli-SC69_ST349	A00502		PP69_CC349	PP69	CC349	24211_7_21	KL111	O166	H15		F	0	C	D
21242_75_clean_Escherichia_coli-SC69_ST349	A00908		PP69_CC349	PP69	CC349	21242_75	K15	O15/O74	H15		F	30-35	Mother	D
24211_7_16_clean_Escherichia_coli-SC69_ST349	A01507		PP69_CC349	PP69	CC349	24211_7_16	K15	O166	H15		M	0	C	D
25076_6_6_clean_Escherichia_coli-SC69_ST349	A01685		PP69_CC349	PP69	CC349	25076_6_6	K92	O166	Hneg		M	0	C	D
24469_4_22_clean_Escherichia_coli-SC69_ST349	A01803		PP69_CC349	PP69	CC349	24469_4_22	KL124	O110	H28		F	35-40	Mother	D
37081_4_13_clean_Escherichia_coli-SC69_ST349	A02715		PP69_CC349	PP69	CC349	37081_4_13	K1	O86	H2		F	0	C	D
20727_7_11_clean_Escherichia_coli-SC69_ST349	B00176		PP69_CC349	PP69	CC349	20727_7_11	K1	O86	H2		M	0	C	D
24211_4_7_clean_Escherichia_coli-SC69_ST349	B01784		PP69_CC349	PP69	CC349	24211_4_7	KL124	O166	H15		F	0	C	D
25013_1_21_clean_Escherichia_coli-SC69_ST349	B01787	B01787_T1	PP69_CC349	PP69	CC349	25013_1_21	K1	O65	H11		M	0	T1	D
24469_3_17_clean_Escherichia_coli-SC69_ST349	B02329		PP69_CC349	PP69	CC349	24469_3_17	KL124	O166	H15		M	0	C	D
24469_6_9_clean_Escherichia_coli-SC69_ST349	B02401		PP69_CC349	PP69	CC349	24469_6_9	KL124	Oneg	Hneg		M	0	C	D
37035_3_8_clean_Escherichia_coli-SC69_ST349	B03732		PP69_CC349	PP69	CC349	37035_3_8	KL124	O166	H15		F	0	C	D
37273_3_21_clean_Escherichia_coli-SC69_ST349	C01755		PP69_CC349	PP69	CC349	37273_3_21	K1	O86	H2		F	0	C	D
23584_4_23_clean_Escherichia_coli-SC69_ST349	C02649		PP69_CC349	PP69	CC349	23584_4_23	KL111	O166	H15		F	30-35	Mother	D
37082_4_10_clean_Escherichia_coli-SC69_ST349	S40		PP69_CC349	PP69	CC349	37082_4_10	KL124	Oneg	H15		Missing	0	C	D
21673_15_clean_Escherichia_coli-SC68_ST83	B01408		PP68_CC83	PP68	CC83	21673_15	K13_K23	O19	H4		M	0	C	B2
21673_13_clean_Escherichia_coli-SC68_ST83	B01408		PP68_CC83	PP68	CC83	21673_13	KL119	O19	H4		M	0	C	B2
22607_3_19_clean_Escherichia_coli-SC68_ST83	B02270		PP68_CC83	PP68	CC83	22607_3_19	KL125	O1	H7		F	0	C	B2
24211_6_7_clean_Escherichia_coli-SC68_ST83	B02358		PP68_CC83	PP68	CC83	24211_6_7	KL125	O1	H7		F	0	C	B2
24759_5_24_clean_Escherichia_coli-SC68_ST83	C02516		PP68_CC83	PP68	CC83	24759_5_24	K2	O6	H5		F	0	C	B2
24469_6_19_clean_Escherichia_coli-SC67_ST381	B01775		PP67_CC381	PP67	CC381	24469_6_19	Untypeable	O86	H8		F	0	C	B1
25076_4_11_clean_Escherichia_coli-SC67_ST381	C01658		PP67_CC381	PP67	CC381	25076_4_11	Untypeable	O119	H8		M	0	C	B1
25076_6_14_clean_Escherichia_coli-SC67_ST381	C02526		PP67_CC381	PP67	CC381	25076_6_14	Untypeable	O70	Hneg		F	0	C	B1
22178_4_5_clean_Escherichia_coli-SC66_ST135	A02133		PP66_CC135	PP66	CC135	22178_4_5	KL123	O2	H1		M	0	C	B2
37082_7_10_clean_Escherichia_coli-SC66_ST135	A03179	A03179_T2	PP66_CC135	PP66	CC135	37082_7_10	KL123	O2	H1		F	0	T2	B2
37273_8_7_clean_Escherichia_coli-SC66_ST135	B01706		PP66_CC135	PP66	CC135	37273_8_7	K24	O83	H1		F	0	C	B2
37082_6_24_clean_Escherichia_coli-SC66_ST135	B03599		PP66_CC135	PP66	CC135	37082_6_24	KL121	O134	H31		M	0	C	B2
37273_6_14_clean_Escherichia_coli-SC66_ST135	B03640		PP66_CC135	PP66	CC135	37273_6_14	KL123	O17	H18		M	0	C	B2
37035_3_9_clean_Escherichia_coli-SC66_ST135	B03747		PP66_CC135	PP66	CC135	37035_3_9	KL139	O83	H1		F	0	C	B2
23164_6_10_clean_Escherichia_coli-SC66_ST135	C01756		PP66_CC135	PP66	CC135	23164_6_10	K24	O83	H1		F	0	C	B2
23584_5_21_clean_Escherichia_coli-SC66_ST135	C02180		PP66_CC135	PP66	CC135	23584_5_21	K24	O83	H1		F	40-45	Mother	B2
37081_4_4_clean_Escherichia_coli-SC66_ST135	C02631		PP66_CC135	PP66	CC135	37081_4_4	K24	O83	H1		F	0	C	B2
37082_5_28_clean_Escherichia_coli-SC66_ST135	C03224		PP66_CC135	PP66	CC135	37082_5_28	KL119	Oneg	Hneg		F	0	C	B2
21242_75_clean_Escherichia_coli-SC65_ST399	A00908		PP65_CC399	PP65	CC399	21242_75	Untypeable	O15/O74	H15		F	30-35	Mother	A
21127_5_4_clean_Escherichia_coli-SC65_ST399	A00947		PP65_CC399	PP65	CC399	21127_5_4	Untypeable	Oneg	H30		M	0	C	A
24211_7_12_clean_Escherichia_coli-SC65_ST399	A01162		PP65_CC399	PP65	CC399	24211_7_12	Untypeable	O129	H30		M	0	C	A
21940_3_24_clean_Escherichia_coli-SC65_ST399	A01653		PP65_CC399	PP65	CC399	21940_3_24	Untypeable	O11	H25		M	0	C	A
24469_5_20_clean_Escherichia_coli-SC65_ST399	A01761		PP65_CC399	PP65	CC399	24469_5_20	Untypeable	O21	H25		M	0	C	A
24469_5_24_clean_Escherichia_coli-SC65_ST399	A01963		PP65_CC399	PP65	CC399	24469_5_24	K2	O10	H25		M	0	C	A
22178_4_3_clean_Escherichia_coli-SC65_ST399	A02110		PP65_CC399	PP65	CC399	22178_4_3	Untypeable	O117	H25		F	30-35	Mother	A
20596_4_7_clean_Escherichia_coli-SC65_ST399	B00004		PP65_CC399	PP65	CC399	20596_4_7	Untypeable	O125	H25		M	0	C	A
20727_3_20_clean_Escherichia_coli-SC65_ST399	B00075		PP65_CC399	PP65	CC399	20727_3_20	K19	O1	H30		M	0	C	A
20727_3_22_clean_Escherichia_coli-SC65_ST399	B00076		PP65_CC399	PP65	CC399	20727_3_22	Untypeable	O126	H30		M	0	C	A
20727_4_10_clean_Escherichia_coli-SC65_ST399	B00092		PP65_CC399	PP65	CC399	20727_4_10	Untypeable	O1	H31		F	0	C	A
20727_7_6_clean_Escherichia_coli-SC65_ST399	B00116		PP65_CC399	PP65	CC399	20727_7_6	Untypeable	O117	H25		F	0	C	A
20727_6_2_clean_Escherichia_coli-SC65_ST399	B00136		PP65_CC399	PP65	CC399	20727_6_2	Untypeable	O27	Hneg		F	0	C	A
20727_6_7_clean_Escherichia_coli-SC65_ST399	B00139		PP65_CC399	PP65	CC399	20727_6_7	Untypeable	O27	Hneg		F	0	C	A
25013_2_14_clean_Escherichia_coli-SC65_ST399	B01374		PP65_CC399	PP65	CC399	25013_2_14	Untypeable	O2	H6		F	0	C	A
24469_7_10_clean_Escherichia_coli-SC65_ST399	B01472		PP65_CC399	PP65	CC399	24469_7_10	KL129	O11/O17	H18		M	0	C	A
37273_3_12_clean_Escherichia_coli-SC65_ST399	B01550		PP65_CC399	PP65	CC399	37273_3_12	Untypeable	O184	H9		Missing	0	C	A
25013_1_21_clean_Escherichia_coli-SC65_ST399	B01787	B01787_T1	PP65_CC399	PP65	CC399	25013_1_21	Untypeable	O65	H11		M	0	T1	A
21989_7_9_clean_Escherichia_coli-SC65_ST399	B01800		PP65_CC399	PP65	CC399	21989_7_9	Untypeable	Onovel17	H25		F	0	C	A
24469_2_24_clean_Escherichia_coli-SC65_ST399	B01890		PP65_CC399	PP65	CC399	24469_2_24	Untypeable	O184	H25		F	0	C	A
25076_6_21_clean_Escherichia_coli-SC65_ST399	B02639	B02639_T2	PP387_CC1065	PP387	CC1065	25076_6_21	Untypeable	Oneg	Hneg		M	0	T2	A
25076_6_20_clean_Escherichia_coli-SC65_ST399	B02639	B02639_T1	PP65_CC399	PP65	CC399	25076_6_20	Untypeable	O134/O40-like	H31		F	0	T1	A
25076_6_17_clean_Escherichia_coli-SC65_ST399	B02817		PP387_CC1065	PP387	CC1065	25076_6_17	Untypeable	O27	H5		F	0	C	A
25076_7_9_clean_Escherichia_coli-SC65_ST399	B02821		PP65_CC399	PP65	CC399	25076_7_9	Untypeable	O155	Hneg		M	0	C	A
25076_7_22_clean_Escherichia_coli-SC65_ST399	B02932		PP65_CC399	PP65	CC399	25076_7_22	Untypeable	O25	H12		M	0	C	A
37081_8_5_clean_Escherichia_coli-SC65_ST399	B03083		PP65_CC399	PP65	CC399	37081_8_5	Untypeable	O129	H30		M	0	C	A
37081_6_10_clean_Escherichia_coli-SC65_ST399	B03102		PP65_CC399	PP65	CC399	37081_6_10	Untypeable	O25	H12		M	0	C	A
37081_6_28_clean_Escherichia_coli-SC65_ST399	B03172		PP65_CC399	PP65	CC399	37081_6_28	K19	O125	H30		M	0	C	A
37081_7_3_clean_Escherichia_coli-SC65_ST399	B03275		PP65_CC399	PP65	CC399	37081_7_3	Untypeable	O25	H9		F	0	C	A
37273_6_24_clean_Escherichia_coli-SC65_ST399	B03704		PP65_CC399	PP65	CC399	37273_6_24	Untypeable	O25	H12		F	0	C	A
37082_8_29_clean_Escherichia_coli-SC65_ST399	B03863		PP65_CC399	PP65	CC399	37082_8_29	Untypeable	O25	H12		F	0	C	A
19646_5_17_clean_Escherichia_coli-SC65_ST399	BBS0051		PP65_CC399	PP65	CC399	19646_5_17	Untypeable	O21	H11		Missing	0	C	A
19646_5_22_clean_Escherichia_coli-SC65_ST399	BBS0061		PP65_CC399	PP65	CC399	19646_5_22	Untypeable	O27	Hneg		Missing	0	C	A
21673_14_clean_Escherichia_coli-SC65_ST399	C01329		PP65_CC399	PP65	CC399	21673_14	Untypeable	O154	H9		M	0	C	A
25076_4_6_clean_Escherichia_coli-SC65_ST399	C01382		PP387_CC1065	PP387	CC1065	25076_4_6	Untypeable	O21	Hneg		F	0	C	A
18403_12_clean_Escherichia_coli-SC65_ST399	S13		PP65_CC399	PP65	CC399	18403_12	Untypeable	O117	H25		Missing	0	C	A
25013_1_16_clean_Escherichia_coli-SC64_ST394	B02486		PP64_CC394	PP64	CC394	25013_1_16	KL113	O17	H18		F	0	C	D
37273_8_26_clean_Escherichia_coli-SC64_ST394	B02975		PP64_CC394	PP64	CC394	37273_8_26	KL113	O17	H18		F	0	C	D
25076_4_14_clean_Escherichia_coli-SC64_ST394	C01696		PP64_CC394	PP64	CC394	25076_4_14	K2	O157	H39		M	0	C	D
20727_5_18_clean_Escherichia_coli-SC61_ST91	A00106	A00106_T1	PP61_CC91	PP61	CC91	20727_5_18	K4	O39	H4		M	0	T1	B2
21127_6_12_clean_Escherichia_coli-SC61_ST91	B01021		PP61_CC91	PP61	CC91	21127_6_12	K4	O39	H4		F	0	C	B2
21673_15_clean_Escherichia_coli-SC61_ST91	B01408		PP61_CC91	PP61	CC91	21673_15	KL121	O19	H4		M	0	C	B2
37081_8_13_clean_Escherichia_coli-SC61_ST91	B03485		PP61_CC91	PP61	CC91	37081_8_13	K4	O39	H4		M	0	C	B2
37273_6_24_clean_Escherichia_coli-SC61_ST91	B03704		PP61_CC91	PP61	CC91	37273_6_24	K4	O25	H12		F	0	C	B2
37035_3_3_clean_Escherichia_coli-SC61_ST91	B03709		PP61_CC91	PP61	CC91	37035_3_3	K4	O39	H4		F	0	C	B2
24469_7_19_clean_Escherichia_coli-SC61_ST91	C01661		PP61_CC91	PP61	CC91	24469_7_19	K4	O39/OgN12	H4		M	0	C	B2
24469_5_17_clean_Escherichia_coli-SC61_ST91	C02471		PP61_CC91	PP61	CC91	24469_5_17	K4	O39	H4		F	0	C	B2
14795_61_clean_Escherichia_coli-SC60_ST420	604136		PP60_CC420	PP60	CC420	14795_61	K1	O134	H31		F	Missing	Mother	B2
21127_5_20_clean_Escherichia_coli-SC60_ST420	A00942		PP60_CC420	PP60	CC420	21127_5_20	K1	O134	H31		M	0	C	B2
37081_3_3_clean_Escherichia_coli-SC60_ST420	A02050		PP60_CC420	PP60	CC420	37081_3_3	K1	O134	H31		F	0	C	B2
21127_3_10_clean_Escherichia_coli-SC60_ST420	B00203	B00203_T2	PP60_CC420	PP60	CC420	21127_3_10	K1	O134	H31		M	0	T2	B2
37273_7_1_clean_Escherichia_coli-SC60_ST420	B00563		PP60_CC420	PP60	CC420	37273_7_1	K1	O134	H31		F	0	C	B2
37081_2_17_clean_Escherichia_coli-SC60_ST420	B01349		PP60_CC420	PP60	CC420	37081_2_17	K1	O134	H31		F	0	C	B2
37273_8_10_clean_Escherichia_coli-SC60_ST420	B01777		PP60_CC420	PP60	CC420	37273_8_10	K1	O134	H31		M	0	C	B2
25076_6_20_clean_Escherichia_coli-SC60_ST420	B02639	B02639_T1	PP60_CC420	PP60	CC420	25076_6_20	K1	O134/O40-like	H31		F	0	T1	B2
37082_7_16_clean_Escherichia_coli-SC60_ST420	B03320		PP60_CC420	PP60	CC420	37082_7_16	K1	O134	H31		F	0	C	B2
37082_8_3_clean_Escherichia_coli-SC60_ST420	B03519		PP60_CC420	PP60	CC420	37082_8_3	K1	O134	H31		F	0	C	B2
37082_6_24_clean_Escherichia_coli-SC60_ST420	B03599		PP60_CC420	PP60	CC420	37082_6_24	K1	O134	H31		M	0	C	B2
21127_6_16_clean_Escherichia_coli-SC60_ST420	C01010		PP60_CC420	PP60	CC420	21127_6_16	K1	O134	H31		F	30-35	Mother	B2
22178_6_14_clean_Escherichia_coli-SC60_ST420	C01871		PP60_CC420	PP60	CC420	22178_6_14	K1	O134	H31		F	0	C	B2
22178_6_22_clean_Escherichia_coli-SC60_ST420	C01991		PP60_CC420	PP60	CC420	22178_6_22	K1	O134	H31		F	0	C	B2
37082_7_4_clean_Escherichia_coli-SC60_ST420	C03199		PP60_CC420	PP60	CC420	37082_7_4	K1	O134	H31		M	0	C	B2
14794_5_clean_Escherichia_coli-SC6_ST69	514123		PP6_CC69	PP6	CC69	14794_5	KL111	O17	H18		M	0	C	D
14794_15_clean_Escherichia_coli-SC6_ST69	519129		PP6_CC69	PP6	CC69	14794_15	K54_K96	O17	H18		F	0	C	D
20727_3_10_clean_Escherichia_coli-SC6_ST69	A00067		PP6_CC69	PP6	CC69	20727_3_10	K5	O25	H18		F	0	C	D
37273_7_22_clean_Escherichia_coli-SC6_ST69	A00525		PP6_CC69	PP6	CC69	37273_7_22	KL111	O17	H18		F	0	C	D
21842_1_13_clean_Escherichia_coli-SC6_ST69	A01563		PP6_CC69	PP6	CC69	21842_1_13	K54_K96	O15	H18		F	0	C	D
21940_3_17_clean_Escherichia_coli-SC6_ST69	A01676		PP6_CC69	PP6	CC69	21940_3_17	K54_K96	O15	H18		F	0	C	D
24211_7_13_clean_Escherichia_coli-SC6_ST69	A01812		PP6_CC69	PP6	CC69	24211_7_13	K54_K96	O15	H18		F	0	C	D
24211_7_6_clean_Escherichia_coli-SC6_ST69	A01910		PP6_CC69	PP6	CC69	24211_7_6	K52	O117	H4		M	0	C	D
24211_7_4_clean_Escherichia_coli-SC6_ST69	A01921		PP6_CC69	PP6	CC69	24211_7_4	K93	O159	H21		F	0	C	D
22178_4_10_clean_Escherichia_coli-SC6_ST69	A02138		PP6_CC69	PP6	CC69	22178_4_10	K52	O117	H4		F	35-40	Mother	D
24469_1_3_clean_Escherichia_coli-SC6_ST69	A02193		PP6_CC69	PP6	CC69	24469_1_3	KL169	O17	H18		M	0	C	D
37081_4_7_clean_Escherichia_coli-SC6_ST69	A02645		PP6_CC69	PP6	CC69	37081_4_7	KL110	O1	H7		M	0	C	D
25076_6_3_clean_Escherichia_coli-SC6_ST69	A02646		PP6_CC69	PP6	CC69	25076_6_3	KL110	O153-like	H9		M	0	C	D
20596_4_18_clean_Escherichia_coli-SC6_ST69	B00016		PP6_CC69	PP6	CC69	20596_4_18	KL130	O15	H2		F	0	C	D
37081_1_1_clean_Escherichia_coli-SC6_ST69	B00269		PP6_CC69	PP6	CC69	37081_1_1	K54_K96	O17	H18		F	0	C	D
37273_7_24_clean_Escherichia_coli-SC6_ST69	B00567		PP6_CC69	PP6	CC69	37273_7_24	K4	O15	H18		M	0	C	D
37273_7_27_clean_Escherichia_coli-SC6_ST69	B00982		PP6_CC69	PP6	CC69	37273_7_27	K52	O15	H18		M	0	C	D
21127_6_20_clean_Escherichia_coli-SC6_ST69	B01042		PP6_CC69	PP6	CC69	21127_6_20	K11	O17	H18		F	30-35	Mother	D
21523_4_5_clean_Escherichia_coli-SC6_ST69	B01409		PP6_CC69	PP6	CC69	21523_4_5	KL111	O17	H18		M	0	C	D
37273_8_2_clean_Escherichia_coli-SC6_ST69	B01461		PP6_CC69	PP6	CC69	37273_8_2	K15	O15	H6		M	0	C	D
24469_7_10_clean_Escherichia_coli-SC6_ST69	B01472		PP6_CC69	PP6	CC69	24469_7_10	K4	O11/O17	H18		M	0	C	D
21842_2_22_clean_Escherichia_coli-SC6_ST69	B01543		PP6_CC69	PP6	CC69	21842_2_22	KL111	O17	H18		M	0	C	D
24469_3_18_clean_Escherichia_coli-SC6_ST69	B01626		PP6_CC69	PP6	CC69	24469_3_18	K52	O117	H4		F	0	C	D
24211_2_17_clean_Escherichia_coli-SC6_ST69	B01626		PP6_CC69	PP6	CC69	24211_2_17	KL119	O168	H18		F	0	C	D
25013_3_11_clean_Escherichia_coli-SC6_ST69	B01729		PP6_CC69	PP6	CC69	25013_3_11	K52	O117	H4		M	0	C	D
25013_1_9_clean_Escherichia_coli-SC6_ST69	B01729		PP6_CC69	PP6	CC69	25013_1_9	K98	O17	H18		M	0	C	D
24469_1_21_clean_Escherichia_coli-SC6_ST69	B02165		PP6_CC69	PP6	CC69	24469_1_21	K15	O153-like	H6		F	0	C	D
22178_5_23_clean_Escherichia_coli-SC6_ST69	B02215		PP6_CC69	PP6	CC69	22178_5_23	K15	O15	H6		M	0	C	D
24469_6_2_clean_Escherichia_coli-SC6_ST69	B02216		PP6_CC69	PP6	CC69	24469_6_2	K54_K96	O1	H7		F	0	C	D
37273_4_6_clean_Escherichia_coli-SC6_ST69	B02396		PP6_CC69	PP6	CC69	37273_4_6	KL169	O17/O27	H18		F	0	C	D
25013_1_14_clean_Escherichia_coli-SC6_ST69	B02607		PP6_CC69	PP6	CC69	25013_1_14	K5	O1	H7		M	0	C	D
25076_6_8_clean_Escherichia_coli-SC6_ST69	B02613		PP6_CC69	PP6	CC69	25076_6_8	KL110	O1	Hneg		F	0	C	D
25013_2_2_clean_Escherichia_coli-SC6_ST69	B02693		PP6_CC69	PP6	CC69	25013_2_2	KL111	O17	H18		M	0	C	D
37273_5_26_clean_Escherichia_coli-SC6_ST69	B02971		PP6_CC69	PP6	CC69	37273_5_26	K52	O153-like	H2		M	0	C	D
37273_8_29_clean_Escherichia_coli-SC6_ST69	B03048		PP6_CC69	PP6	CC69	37273_8_29	K93	O17	H18		F	0	C	D
37081_6_3_clean_Escherichia_coli-SC6_ST69	B03060		PP6_CC69	PP6	CC69	37081_6_3	K5	O17	H18		M	0	C	D
37082_6_9_clean_Escherichia_coli-SC6_ST69	B03457		PP6_CC69	PP6	CC69	37082_6_9	K54_K96	O17	H18		M	0	C	D
37273_6_13_clean_Escherichia_coli-SC6_ST69	B03619		PP6_CC69	PP6	CC69	37273_6_13	K54_K96	O17	H18		F	0	C	D
37273_6_14_clean_Escherichia_coli-SC6_ST69	B03640		PP387_CC1065	PP387	CC1065	37273_6_14	Untypeable	O17	H18		M	0	C	D
37035_4_14_clean_Escherichia_coli-SC6_ST69	B03777		PP6_CC69	PP6	CC69	37035_4_14	K52	O11	H4		M	0	C	D
37035_4_2_clean_Escherichia_coli-SC6_ST69	B03782		PP6_CC69	PP6	CC69	37035_4_2	K3	O15	H6		M	0	C	D
37035_4_9_clean_Escherichia_coli-SC6_ST69	B03809		PP6_CC69	PP6	CC69	37035_4_9	K54_K96	O17	H18		F	0	C	D
37035_4_3_clean_Escherichia_coli-SC6_ST69	B03829		PP6_CC69	PP6	CC69	37035_4_3	K7	O45	Hneg		F	0	C	D
37035_4_31_clean_Escherichia_coli-SC6_ST69	B03885		PP6_CC69	PP6	CC69	37035_4_31	K52	O153-like	H18		F	0	C	D
21242_1_clean_Escherichia_coli-SC6_ST69	C01008	C01008_T1	PP6_CC69	PP6	CC69	21242_1	K54_K96	O17	H18		M	0	T1	D
21242_28_clean_Escherichia_coli-SC6_ST69	C01201		PP6_CC69	PP6	CC69	21242_28	Untypeable	O25	Hneg		F	0	C	D
21242_15_clean_Escherichia_coli-SC6_ST69	C01204		PP6_CC69	PP6	CC69	21242_15	KL121	O84	H18		M	0	C	D
24211_2_2_clean_Escherichia_coli-SC6_ST69	C01288		PP6_CC69	PP6	CC69	24211_2_2	K52	O86	H18		M	0	C	D
21842_4_9_clean_Escherichia_coli-SC6_ST69	C01530		PP6_CC69	PP6	CC69	21842_4_9	KL113	O17	H18		F	0	C	D
21842_4_16_clean_Escherichia_coli-SC6_ST69	C01696		PP6_CC69	PP6	CC69	21842_4_16	K54_K96	O17	H18		F	40-45	Mother	D
22178_6_10_clean_Escherichia_coli-SC6_ST69	C01758		PP6_CC69	PP6	CC69	22178_6_10	KL111	O17	H18		F	0	C	D
23164_6_11_clean_Escherichia_coli-SC6_ST69	C01837		PP6_CC69	PP6	CC69	23164_6_11	K52	O9/O25	H4		M	0	C	D
24469_7_2_clean_Escherichia_coli-SC6_ST69	C01959		PP387_CC1065	PP387	CC1065	24469_7_2	K54_K96	O17	Hneg		M	0	C	D
24211_4_20_clean_Escherichia_coli-SC6_ST69	C01959		PP6_CC69	PP6	CC69	24211_4_20	K54_K96	O17	H18		M	0	C	D
24469_2_21_clean_Escherichia_coli-SC6_ST69	C01962		PP6_CC69	PP6	CC69	24469_2_21	K24	O25	H18		M	0	C	D
24469_7_22_clean_Escherichia_coli-SC6_ST69	C02061		PP6_CC69	PP6	CC69	24469_7_22	Untypeable	O132	Hneg		M	0	C	D
23430_8_2_clean_Escherichia_coli-SC6_ST69	C02294		PP6_CC69	PP6	CC69	23430_8_2	KL110	O25	H18		F	30-35	Mother	D
37273_7_16_clean_Escherichia_coli-SC6_ST69	C02643		PP6_CC69	PP6	CC69	37273_7_16	K24	O25	H18		Missing	0	C	D
37273_5_15_clean_Escherichia_coli-SC6_ST69	C02867		PP6_CC69	PP6	CC69	37273_5_15	K54_K96	O15	H18		M	0	C	D
37273_5_28_clean_Escherichia_coli-SC6_ST69	C02964		PP6_CC69	PP6	CC69	37273_5_28	K54_K96	O17	H18		M	0	C	D
37082_5_1_clean_Escherichia_coli-SC6_ST69	C03250		PP6_CC69	PP6	CC69	37082_5_1	K93	O17	H18		F	0	C	D
18403_10_clean_Escherichia_coli-SC6_ST69	S11		PP6_CC69	PP6	CC69	18403_10	K52	O15	H18		Missing	0	C	D
18403_11_clean_Escherichia_coli-SC6_ST69	S12		PP6_CC69	PP6	CC69	18403_11	K52	O15	Hneg		Missing	0	C	D
19646_4_19_clean_Escherichia_coli-SC6_ST69	S37	S37_T2	PP6_CC69	PP6	CC69	19646_4_19	K54_K96	O1	H25		Missing	0	T2	D
21242_13_clean_Escherichia_coli-SC58_ST2773	A01173		PP58_CC2773	PP58	CC2773	21242_13	Untypeable	O168	H7		F	0	C	B1
37273_5_18_clean_Escherichia_coli-SC58_ST2773	A02911		PP58_CC2773	PP58	CC2773	37273_5_18	Untypeable	O91	Hneg		M	0	C	B1
21127_4_12_clean_Escherichia_coli-SC58_ST2773	B00560		PP58_CC2773	PP58	CC2773	21127_4_12	Untypeable	O174	H2		F	0	C	B1
21842_3_21_clean_Escherichia_coli-SC58_ST2773	B01719		PP387_CC1065	PP387	CC1065	21842_3_21	Untypeable	O74	H23		M	0	C	B1
21842_3_22_clean_Escherichia_coli-SC58_ST2773	B01719		PP58_CC2773	PP58	CC2773	21842_3_22	Untypeable	O74	H23		M	0	C	B1
24469_7_21_clean_Escherichia_coli-SC58_ST2773	B02029		PP58_CC2773	PP58	CC2773	24469_7_21	K82	O153-like	Hneg		F	0	C	B1
22607_3_9_clean_Escherichia_coli-SC58_ST2773	B02249		PP58_CC2773	PP58	CC2773	22607_3_9	Untypeable	O8/O179	H19		M	0	C	B1
37082_7_8_clean_Escherichia_coli-SC58_ST2773	B03090		PP58_CC2773	PP58	CC2773	37082_7_8	Untypeable	O182	H7		F	0	C	B1
24469_2_22_clean_Escherichia_coli-SC58_ST2773	C02406		PP58_CC2773	PP58	CC2773	24469_2_22	Untypeable	O1/O18	H7		F	0	C	B1
24759_5_23_clean_Escherichia_coli-SC58_ST2773	C02514		PP58_CC2773	PP58	CC2773	24759_5_23	Untypeable	O18	H7		M	0	C	B1
37273_5_8_clean_Escherichia_coli-SC58_ST2773	C02847		PP58_CC2773	PP58	CC2773	37273_5_8	Untypeable	O167	Hneg		F	0	C	B1
37082_7_11_clean_Escherichia_coli-SC58_ST2773	C03223		PP58_CC2773	PP58	CC2773	37082_7_11	Untypeable	O182	H7		M	0	C	B1
37082_5_9_clean_Escherichia_coli-SC56_ST501	B03241		PP56_CC501	PP56	CC501	37082_5_9	KL128	O17	H1		F	0	C	D
25076_4_12_clean_Escherichia_coli-SC56_ST501	C01660		PP56_CC501	PP56	CC501	25076_4_12	KL128	O17	H1		M	0	C	D
21242_75_clean_Escherichia_coli-SC55_ST906	A00908		PP55_CC906	PP55	CC906	21242_75	Untypeable	O15/O74	H15		F	30-35	Mother	B1
21842_3_21_clean_Escherichia_coli-SC55_ST906	B01719		PP55_CC906	PP55	CC906	21842_3_21	Untypeable	O74	H23		M	0	C	B1
24469_3_19_clean_Escherichia_coli-SC55_ST906	C02190		PP55_CC906	PP55	CC906	24469_3_19	Untypeable	O147	H7		F	0	C	B1
37273_5_8_clean_Escherichia_coli-SC55_ST906	C02847		PPnovel3	PPnovel3	PPnovel3	37273_5_8	Untypeable	O167	Hneg		F	0	C	B1
22178_3_20_clean_Escherichia_coli-SC54_ST538	A02096		PP54_CC538	PP54	CC538	22178_3_20	K92	O129	H4		F	0	C	B2
37082_6_4_clean_Escherichia_coli-SC54_ST538	A03368		PP54_CC538	PP54	CC538	37082_6_4	K92	O129	H4		F	0	C	B2
21127_6_18_clean_Escherichia_coli-SC54_ST538	B01039		PP54_CC538	PP54	CC538	21127_6_18	K92	O129	H4		F	0	C	B2
25013_3_10_clean_Escherichia_coli-SC54_ST538	B01668		PP54_CC538	PP54	CC538	25013_3_10	K92	O129	H4		M	0	C	B2
25013_2_12_clean_Escherichia_coli-SC54_ST538	B02832		PP54_CC538	PP54	CC538	25013_2_12	K92	O129/O166	H4		M	0	C	B2
37035_5_11_clean_Escherichia_coli-SC54_ST538	B03922		PP54_CC538	PP54	CC538	37035_5_11	K92	Oneg	H4		M	0	C	B2
25076_4_16_clean_Escherichia_coli-SC54_ST538	C01751		PP54_CC538	PP54	CC538	25076_4_16	K92	O129	H4		M	0	C	B2
25076_4_23_clean_Escherichia_coli-SC54_ST538	C01913		PP54_CC538	PP54	CC538	25076_4_23	K92	O129	Hneg		M	0	C	B2
24469_2_2_clean_Escherichia_coli-SC53_ST448	B01423		PP53_CC448	PP53	CC448	24469_2_2	Untypeable	O74	H8		F	0	C	B1
24469_2_3_clean_Escherichia_coli-SC53_ST448	B01892		PP53_CC448	PP53	CC448	24469_2_3	Untypeable	O114	H25		M	0	C	B1
25076_4_18_clean_Escherichia_coli-SC52_ST295	C01758		PP387_CC1065	PP387	CC1065	25076_4_18	Untypeable	O45	Hneg		F	0	C	B1
25013_1_21_clean_Escherichia_coli-SC51_ST93	B01787	B01787_T1	PP51_CC93	PP51	CC93	25013_1_21	K1	O65	H11		M	0	T1	A
22178_5_20_clean_Escherichia_coli-SC51_ST93	B02156		PP51_CC93	PP51	CC93	22178_5_20	K7	O15	H33		M	0	C	A
19646_5_3_clean_Escherichia_coli-SC51_ST93	BBS0014		PP51_CC93	PP51	CC93	19646_5_3	KL122	O22	H1		Missing	0	C	A
19646_4_3_clean_Escherichia_coli-SC51_ST93	BBS0070		PP51_CC93	PP51	CC93	19646_4_3	KL111	Oneg	H52		Missing	0	C	A
21242_7_clean_Escherichia_coli-SC51_ST93	C01070		PP51_CC93	PP51	CC93	21242_7	K4	O11	H10		F	0	C	A
24469_2_14_clean_Escherichia_coli-SC50_ST457	B01799		PP50_CC457	PP50	CC457	24469_2_14	K53	O11	H25		F	0	C	F
24469_7_11_clean_Escherichia_coli-SC50_ST457	C01757		PP50_CC457	PP50	CC457	24469_7_11	K53	O11	H25		M	0	C	F
14801_43_clean_Escherichia_coli-SC5_ST95	515127		PP5_CC95	PP5	CC95	14801_43	K1	O1	H7		M	0	C	B2
20596_5_1_clean_Escherichia_coli-SC5_ST95	A00021	A00021_T2	PP5_CC95	PP5	CC95	20596_5_1	K1	O18	H7		F	0	T2	B2
24469_1_7_clean_Escherichia_coli-SC5_ST95	A01674		PP5_CC95	PP5	CC95	24469_1_7	K1	O1	H7		M	0	C	B2
25076_6_12_clean_Escherichia_coli-SC5_ST95	A02598		PP5_CC95	PP5	CC95	25076_6_12	K1	O2	H7		F	0	C	B2
25013_1_8_clean_Escherichia_coli-SC5_ST95	A02599		PP5_CC95	PP5	CC95	25013_1_8	K1	O1	H7		M	0	C	B2
37081_4_7_clean_Escherichia_coli-SC5_ST95	A02645		PP5_CC95	PP5	CC95	37081_4_7	K1	O1	H7		M	0	C	B2
25076_7_5_clean_Escherichia_coli-SC5_ST95	A03001		PP387_CC1065	PP387	CC1065	25076_7_5	K1	Oneg	Hneg		F	0	C	B2
25013_2_18_clean_Escherichia_coli-SC5_ST95	A03026		PP5_CC95	PP5	CC95	25013_2_18	K1	O1	Hneg		M	0	C	B2
20596_4_5_clean_Escherichia_coli-SC5_ST95	B00002		PP5_CC95	PP5	CC95	20596_4_5	K1	O1	H7		F	0	C	B2
20596_4_13_clean_Escherichia_coli-SC5_ST95	B00013		PP5_CC95	PP5	CC95	20596_4_13	K1	O1	H7		F	0	C	B2
20727_4_24_clean_Escherichia_coli-SC5_ST95	B00119		PP5_CC95	PP5	CC95	20727_4_24	K1	Oneg	Hneg		M	0	C	B2
37082_4_12_clean_Escherichia_coli-SC5_ST95	B00141		PP5_CC95	PP5	CC95	37082_4_12	K1	Oneg	H4		F	0	C	B2
20727_5_15_clean_Escherichia_coli-SC5_ST95	B00153		PP5_CC95	PP5	CC95	20727_5_15	K1	O1	H7		M	0	C	B2
37081_1_9_clean_Escherichia_coli-SC5_ST95	B00266		PP5_CC95	PP5	CC95	37081_1_9	K1	O1	H7		Missing	0	C	B2
21127_7_5_clean_Escherichia_coli-SC5_ST95	B01027		PP5_CC95	PP5	CC95	21127_7_5	K1	O1	H7		M	0	C	B2
22178_4_18_clean_Escherichia_coli-SC5_ST95	B01610		PP5_CC95	PP5	CC95	22178_4_18	K1	O1	H7		F	0	C	B2
37273_3_10_clean_Escherichia_coli-SC5_ST95	B01630		PP5_CC95	PP5	CC95	37273_3_10	K1	O2	H7		F	0	C	B2
37081_3_1_clean_Escherichia_coli-SC5_ST95	B02011		PP5_CC95	PP5	CC95	37081_3_1	K1	O1	H7		M	0	C	B2
24469_6_2_clean_Escherichia_coli-SC5_ST95	B02216		PP5_CC95	PP5	CC95	24469_6_2	K1	O1	H7		F	0	C	B2
22607_3_19_clean_Escherichia_coli-SC5_ST95	B02270		PP5_CC95	PP5	CC95	22607_3_19	K1	O1	H7		F	0	C	B2
24211_6_7_clean_Escherichia_coli-SC5_ST95	B02358		PP5_CC95	PP5	CC95	24211_6_7	K1	O1	H7		F	0	C	B2
37273_4_32_clean_Escherichia_coli-SC5_ST95	B02592		PP5_CC95	PP5	CC95	37273_4_32	K1	O45	H7		F	0	C	B2
25076_6_8_clean_Escherichia_coli-SC5_ST95	B02613		PP5_CC95	PP5	CC95	25076_6_8	K1	O1	Hneg		F	0	C	B2
37081_5_14_clean_Escherichia_coli-SC5_ST95	B03027		PP5_CC95	PP5	CC95	37081_5_14	K1	O18	H7		M	0	C	B2
37081_6_22_clean_Escherichia_coli-SC5_ST95	B03121		PP5_CC95	PP5	CC95	37081_6_22	K1	O1	H7		F	0	C	B2
37081_6_24_clean_Escherichia_coli-SC5_ST95	B03188		PP5_CC95	PP5	CC95	37081_6_24	K1	O45	H7		F	0	C	B2
37081_7_31_clean_Escherichia_coli-SC5_ST95	B03426		PP5_CC95	PP5	CC95	37081_7_31	K1	O1	H7		F	0	C	B2
37035_3_6_clean_Escherichia_coli-SC5_ST95	B03741		PP5_CC95	PP5	CC95	37035_3_6	K1	O18	H7		F	0	C	B2
37035_3_23_clean_Escherichia_coli-SC5_ST95	B03766		PP5_CC95	PP5	CC95	37035_3_23	K1	O1	H7		M	0	C	B2
37082_8_26_clean_Escherichia_coli-SC5_ST95	B03831		PP5_CC95	PP5	CC95	37082_8_26	K1	O1	H7		M	0	C	B2
37082_8_27_clean_Escherichia_coli-SC5_ST95	B03833		PP5_CC95	PP5	CC95	37082_8_27	K1	O18	H7		F	0	C	B2
37035_4_19_clean_Escherichia_coli-SC5_ST95	B03852		PP5_CC95	PP5	CC95	37035_4_19	K1	O18	H7		F	0	C	B2
37035_4_16_clean_Escherichia_coli-SC5_ST95	B03875		PP5_CC95	PP5	CC95	37035_4_16	K1	O1	H7		M	0	C	B2
37035_4_28_clean_Escherichia_coli-SC5_ST95	B03880		PP5_CC95	PP5	CC95	37035_4_28	K1	Oneg	Hneg		M	0	C	B2
37035_4_21_clean_Escherichia_coli-SC5_ST95	B03896		PP5_CC95	PP5	CC95	37035_4_21	K1	O18	H7		F	0	C	B2
18403_20_clean_Escherichia_coli-SC5_ST95	BBS0003		PP5_CC95	PP5	CC95	18403_20	K1	O1	H7		Missing	0	C	B2
18403_21_clean_Escherichia_coli-SC5_ST95	BBS0006		PP5_CC95	PP5	CC95	18403_21	K1	O18	H7		Missing	0	C	B2
25076_7_20_clean_Escherichia_coli-SC5_ST95	C01915		PP5_CC95	PP5	CC95	25076_7_20	K1	O18	H7		M	0	C	B2
21999_4_13_clean_Escherichia_coli-SC5_ST95	C01929		PP5_CC95	PP5	CC95	21999_4_13	K1	O1	H7		F	0	C	B2
24469_3_24_clean_Escherichia_coli-SC5_ST95	C01960		PP5_CC95	PP5	CC95	24469_3_24	K1	O18	H7		M	0	C	B2
24469_2_22_clean_Escherichia_coli-SC5_ST95	C02406		PP5_CC95	PP5	CC95	24469_2_22	K1	O1/O18	H7		F	0	C	B2
24759_5_23_clean_Escherichia_coli-SC5_ST95	C02514		PP5_CC95	PP5	CC95	24759_5_23	K1	O18	H7		M	0	C	B2
23430_8_13_clean_Escherichia_coli-SC5_ST95	C02548		PP5_CC95	PP5	CC95	23430_8_13	K1	O2	H7		F	35-40	Mother	B2
23584_4_10_clean_Escherichia_coli-SC5_ST95	C02571		PP5_CC95	PP5	CC95	23584_4_10	K1	O18	H7		M	0	C	B2
23430_8_23_clean_Escherichia_coli-SC5_ST95	C02892		PP5_CC95	PP5	CC95	23430_8_23	K1	O18	H7		M	0	C	B2
24211_7_8_clean_Escherichia_coli-SC46_ST746	A01739		PP446_CC746	PP446	CC746	24211_7_8	Untypeable	Oneg	H16		F	0	C	A
25076_5_14_clean_Escherichia_coli-SC46_ST746	A02064		PP446_CC746	PP446	CC746	25076_5_14	Untypeable	O26	H11		M	0	C	A
20596_5_18_clean_Escherichia_coli-SC46_ST746	B00046		PP46_CC746	PP46	CC746	20596_5_18	Untypeable	O9	Hneg		F	0	C	A
25013_1_21_clean_Escherichia_coli-SC46_ST746	B01787	B01787_T1	PP446_CC746	PP446	CC746	25013_1_21	Untypeable	O65	H11		M	0	T1	A
37081_6_5_clean_Escherichia_coli-SC46_ST746	B03099		PPnovel4	PPnovel4	PPnovel4	37081_6_5	KL136	O117	Hneg		M	0	C	A
37035_3_15_clean_Escherichia_coli-SC46_ST746	B03761		PP446_CC746	PP446	CC746	37035_3_15	K10	O25	H16		M	0	C	A
37082_4_7_clean_Escherichia_coli-SC46_ST746	BBS0029		PP46_CC746	PP46	CC746	37082_4_7	Untypeable	O9/Onovel11	Hneg		Missing	0	C	A
25076_4_7_clean_Escherichia_coli-SC46_ST746	C01392		PP446_CC746	PP446	CC746	25076_4_7	Untypeable	Oneg	H37		F	0	C	A
25013_3_21_clean_Escherichia_coli-SC46_ST746	C02130		PP446_CC746	PP446	CC746	25013_3_21	Untypeable	Oneg	Hneg		M	0	C	A
18403_7_clean_Escherichia_coli-SC46_ST746	S8		PP446_CC746	PP446	CC746	18403_7	Untypeable	O117	H32		Missing	0	C	A
21242_34_clean_Escherichia_coli-SC45_ST297	B01265		PP45_CC297	PP45	CC297	21242_34	Untypeable	O136	H4		F	0	C	B1
24469_2_15_clean_Escherichia_coli-SC45_ST297	B01540		PP45_CC297	PP45	CC297	24469_2_15	K52	O6	H1		F	0	C	B1
25013_1_15_clean_Escherichia_coli-SC45_ST297	B01773		PP45_CC297	PP45	CC297	25013_1_15	Untypeable	O3	Hneg		M	0	C	B1
24469_3_6_clean_Escherichia_coli-SC45_ST297	B01796		PP17_CC58	PP17	CC58	24469_3_6	Untypeable	O153-like	H30		F	0	C	B1
37082_7_5_clean_Escherichia_coli-SC45_ST297	B03132		PP45_CC297	PP45	CC297	37082_7_5	Untypeable	O85	H8		M	0	C	B1
25076_5_2_clean_Escherichia_coli-SC45_ST297	C01994		PP45_CC297	PP45	CC297	25076_5_2	Untypeable	O1	H7		F	0	C	B1
24469_3_19_clean_Escherichia_coli-SC45_ST297	C02190		PP45_CC297	PP45	CC297	24469_3_19	Untypeable	O147	H7		F	0	C	B1
24469_1_6_clean_Escherichia_coli-SC44_ST200	A01517		PP44_CC200	PP44	CC200	24469_1_6	Untypeable	O109	H21		M	0	C	B1
24469_3_3_clean_Escherichia_coli-SC44_ST200	B01364		PP44_CC200	PP44	CC200	24469_3_3	Untypeable	O111	H21		M	0	C	B1
25076_5_16_clean_Escherichia_coli-SC44_ST200	B01373		PP44_CC200	PP44	CC200	25076_5_16	Untypeable	O153-like	H21		F	0	C	B1
24469_7_21_clean_Escherichia_coli-SC44_ST200	B02029		PP44_CC200	PP44	CC200	24469_7_21	K82	O153-like	Hneg		F	0	C	B1
25013_2_6_clean_Escherichia_coli-SC44_ST200	B02561		PP44_CC200	PP44	CC200	25013_2_6	Untypeable	O51	Hneg		Missing	0	C	B1
37082_7_25_clean_Escherichia_coli-SC44_ST200	B03390		PP44_CC200	PP44	CC200	37082_7_25	Untypeable	O1	H7		M	0	C	B1
37082_6_26_clean_Escherichia_coli-SC44_ST200	C03593		PP44_CC200	PP44	CC200	37082_6_26	Untypeable	O111	H21		M	0	C	B1
25076_5_14_clean_Escherichia_coli-SC43_ST206	A02064		PP43_CC206	PP43	CC206	25076_5_14	Untypeable	O26	H11		M	0	C	A
24759_5_16_clean_Escherichia_coli-SC43_ST206	B01265		PP43_CC206	PP43	CC206	24759_5_16	Untypeable	O88	H5		F	0	C	A
25013_1_21_clean_Escherichia_coli-SC43_ST206	B01787	B01787_T1	PP443	PP443	PP443_CCnew	25013_1_21	Untypeable	O65	H11		M	0	T1	A
24469_6_22_clean_Escherichia_coli-SC43_ST206	B02166		PP43_CC206	PP43	CC206	24469_6_22	Untypeable	O25	H1		F	0	C	A
24469_6_10_clean_Escherichia_coli-SC43_ST206	B02358		PP43_CC206	PP43	CC206	24469_6_10	Untypeable	O88	H5		F	0	C	A
37081_7_31_clean_Escherichia_coli-SC43_ST206	B03426		PP443	PP443	PP443_CCnew	37081_7_31	Untypeable	O1	H7		F	0	C	A
37082_8_20_clean_Escherichia_coli-SC43_ST206	B03739		PP387_CC1065	PP387	CC1065	37082_8_20	K24	O51	H26		F	0	C	A
24469_7_5_clean_Escherichia_coli-SC43_ST206	C01531		PP43_CC206	PP43	CC206	24469_7_5	Untypeable	O153-like	H40		F	0	C	A
18403_7_clean_Escherichia_coli-SC43_ST206	S8		PP443	PP443	PP443_CCnew	18403_7	Untypeable	O117	H32		Missing	0	C	A
20727_7_13_clean_Escherichia_coli-SC42_ST678	A00190		PP42_CC678	PP42	CC678	20727_7_13	Untypeable	O104	Hneg		F	0	C	B1
24469_6_5_clean_Escherichia_coli-SC42_ST678	B01539		PPnovel5	PPnovel5	PPnovel5	24469_6_5	Untypeable	O153-like	Hneg		F	0	C	B1
37081_6_18_clean_Escherichia_coli-SC42_ST678	B02880		PPnovel5	PPnovel5	PPnovel5	37081_6_18	Untypeable	Oneg	H2		F	0	C	B1
37273_8_23_clean_Escherichia_coli-SC42_ST678	C02894		PP387_CC1065	PP387	CC1065	37273_8_23	Untypeable	O96	H19		M	0	C	B1
25076_4_14_clean_Escherichia_coli-SC40_ST28	C01696		PP40_CC28	PP40	CC28	25076_4_14	Untypeable	O157	H39		M	0	C	B2
37081_1_19_clean_Escherichia_coli-SC4_ST10	A00156		PP4_CC10	PP4	CC10	37081_1_19	Untypeable	Oneg	Hneg		Missing	0	C	A
21127_4_10_clean_Escherichia_coli-SC4_ST10	A00541		PP4_CC10	PP4	CC10	21127_4_10	K1	O25	H4		M	0	C	A
21127_5_6_clean_Escherichia_coli-SC4_ST10	A00541		PP4_CC10	PP4	CC10	21127_5_6	KL130	Oneg	H4		M	0	C	A
21127_5_5_clean_Escherichia_coli-SC4_ST10	A00576		PP4_CC10	PP4	CC10	21127_5_5	Untypeable	O16	H9		M	0	C	A
21127_5_12_clean_Escherichia_coli-SC4_ST10	A00940		PP4_CC10	PP4	CC10	21127_5_12	Untypeable	O22-like	Hneg		F	40-45	Mother	A
21242_19_clean_Escherichia_coli-SC4_ST10	A01107		PP4_CC10	PP4	CC10	21242_19	KL130	Oneg	H4		F	25-30	Mother	A
24211_7_3_clean_Escherichia_coli-SC4_ST10	A01173		PP4_CC10	PP4	CC10	24211_7_3	K1	Oneg	Hneg		F	0	C	A
21842_1_16_clean_Escherichia_coli-SC4_ST10	A01569		PP387_CC1065	PP387	CC1065	21842_1_16	Untypeable	O27	Hneg		F	25-30	Mother	A
24759_5_11_clean_Escherichia_coli-SC4_ST10	A01687		PP4_CC10	PP4	CC10	24759_5_11	Untypeable	Oneg	H40		F	0	C	A
24211_7_8_clean_Escherichia_coli-SC4_ST10	A01739		PP4_CC10	PP4	CC10	24211_7_8	K10	Oneg	H16		F	0	C	A
21842_2_10_clean_Escherichia_coli-SC4_ST10	A01763		PP4_CC10	PP4	CC10	21842_2_10	Untypeable	Oneg	H9		M	0	C	A
24211_7_4_clean_Escherichia_coli-SC4_ST10	A01921		PP4_CC10	PP4	CC10	24211_7_4	Untypeable	O159	H21		F	0	C	A
23584_5_17_clean_Escherichia_coli-SC4_ST10	A01963		PP4_CC10	PP4	CC10	23584_5_17	K5	O16	H4		F	30-35	Mother	A
25076_5_14_clean_Escherichia_coli-SC4_ST10	A02064		PP4_CC10	PP4	CC10	25076_5_14	KL129	O26	H11		M	0	C	A
24469_5_23_clean_Escherichia_coli-SC4_ST10	A02110		PP4_CC10	PP4	CC10	24469_5_23	Untypeable	O20	H4		F	0	C	A
25076_6_11_clean_Escherichia_coli-SC4_ST10	A02886		PP4_CC10	PP4	CC10	25076_6_11	Untypeable	Oneg	Hneg		F	0	C	A
37081_8_32_clean_Escherichia_coli-SC4_ST10	A03309		PP387_CC1065	PP387	CC1065	37081_8_32	Untypeable	O25	H4		F	0	C	A
20596_5_10_clean_Escherichia_coli-SC4_ST10	B00040		PP4_CC10	PP4	CC10	20596_5_10	Untypeable	O2	H6		F	Missing	Mother	A
20596_5_18_clean_Escherichia_coli-SC4_ST10	B00046		PP4_CC10	PP4	CC10	20596_5_18	Untypeable	O9	Hneg		F	0	C	A
20727_6_4_clean_Escherichia_coli-SC4_ST10	B00136		PP4_CC10	PP4	CC10	20727_6_4	KL115	Oneg	H4		F	0	C	A
20727_6_9_clean_Escherichia_coli-SC4_ST10	B00145		PP4_CC10	PP4	CC10	20727_6_9	K1	O45/O99	H4		M	0	C	A
20727_6_8_clean_Escherichia_coli-SC4_ST10	B00145		PPnovel6	PPnovel6	PPnovel6	20727_6_8	K1	Oneg	H9		M	0	C	A
37273_7_23_clean_Escherichia_coli-SC4_ST10	B00202		PP4_CC10	PP4	CC10	37273_7_23	Untypeable	Onovel32	H9		Missing	0	C	A
20727_7_20_clean_Escherichia_coli-SC4_ST10	B00220		PP4_CC10	PP4	CC10	20727_7_20	K2	O86	H2		M	0	C	A
37082_4_22_clean_Escherichia_coli-SC4_ST10	B00232		PP42_CC678	PP42	CC678	37082_4_22	K1	O25	H4		F	0	C	A
37035_5_23_clean_Escherichia_coli-SC4_ST10	B00234		PP4_CC10	PP4	CC10	37035_5_23	KL130	Oneg	H4		F	0	C	A
37081_1_3_clean_Escherichia_coli-SC4_ST10	B00506		PP4_CC10	PP4	CC10	37081_1_3	Untypeable	Oneg	Hneg		M	0	C	A
37273_7_28_clean_Escherichia_coli-SC4_ST10	B01003		PP4_CC10	PP4	CC10	37273_7_28	Untypeable	O1	H7		M	0	C	A
21127_6_20_clean_Escherichia_coli-SC4_ST10	B01042		PP4_CC10	PP4	CC10	21127_6_20	K11	O17	H18		F	30-35	Mother	A
37081_1_26_clean_Escherichia_coli-SC4_ST10	B01117		PP4_CC10	PP4	CC10	37081_1_26	Untypeable	Oneg	H4		F	0	C	A
21242_12_clean_Escherichia_coli-SC4_ST10	B01194		PP4_CC10	PP4	CC10	21242_12	KL121	Oneg	H2		M	0	C	A
24469_6_24_clean_Escherichia_coli-SC4_ST10	B01256		PP4_CC10	PP4	CC10	24469_6_24	Untypeable	O128	H12		M	0	C	A
21242_34_clean_Escherichia_coli-SC4_ST10	B01265		PP4_CC10	PP4	CC10	21242_34	KL130	O136	H4		F	0	C	A
21242_53_clean_Escherichia_coli-SC4_ST10	B01277		PP4_CC10	PP4	CC10	21242_53	Untypeable	O162	H10		F	0	C	A
24469_6_5_clean_Escherichia_coli-SC4_ST10	B01539		PP4_CC10	PP4	CC10	24469_6_5	Untypeable	O153-like	Hneg		F	0	C	A
21842_2_19_clean_Escherichia_coli-SC4_ST10	B01540		PP4_CC10	PP4	CC10	21842_2_19	Untypeable	O12	H4		F	0	C	A
24469_2_17_clean_Escherichia_coli-SC4_ST10	B01572		PP4_CC10	PP4	CC10	24469_2_17	Untypeable	O128	H6		F	0	C	A
24211_2_17_clean_Escherichia_coli-SC4_ST10	B01626		PP387_CC1065	PP387	CC1065	24211_2_17	K20	O168	H18		F	0	C	A
37273_3_17_clean_Escherichia_coli-SC4_ST10	B01717		PP4_CC10	PP4	CC10	37273_3_17	Untypeable	O12	H4		F	0	C	A
21842_3_23_clean_Escherichia_coli-SC4_ST10	B01719		PP4_CC10	PP4	CC10	21842_3_23	Untypeable	Oneg	H4		F	30-35	Mother	A
25013_1_21_clean_Escherichia_coli-SC4_ST10	B01787	B01787_T1	PP4_CC10	PP4	CC10	25013_1_21	K1	O65	H11		M	0	T1	A
24469_4_12_clean_Escherichia_coli-SC4_ST10	B01796		PP4_CC10	PP4	CC10	24469_4_12	KL121	O153-like	H30		F	0	C	A
24211_3_19_clean_Escherichia_coli-SC4_ST10	B01798		PP4_CC10	PP4	CC10	24211_3_19	Untypeable	Oneg	Hneg		M	0	C	A
25076_3_18_clean_Escherichia_coli-SC4_ST10	B01847		PP387_CC1065	PP387	CC1065	25076_3_18	KL127	O9	H30		F	0	C	A
37273_7_10_clean_Escherichia_coli-SC4_ST10	B01887		PP4_CC10	PP4	CC10	37273_7_10	Untypeable	O11	H4		M	0	C	A
24469_7_21_clean_Escherichia_coli-SC4_ST10	B02029		PP4_CC10	PP4	CC10	24469_7_21	Untypeable	O153-like	Hneg		F	0	C	A
24469_1_21_clean_Escherichia_coli-SC4_ST10	B02165		PP4_CC10	PP4	CC10	24469_1_21	K2	O153-like	H6		F	0	C	A
37081_3_15_clean_Escherichia_coli-SC4_ST10	B02169		PP4_CC10	PP4	CC10	37081_3_15	KL130	O12	H4		F	0	C	A
25076_3_22_clean_Escherichia_coli-SC4_ST10	B02306		PP4_CC10	PP4	CC10	25076_3_22	Untypeable	Oneg	H10		F	0	C	A
25013_4_6_clean_Escherichia_coli-SC4_ST10	B02320	B02320_T1	PP4_CC10	PP4	CC10	25013_4_6	K1	O12	Hneg		M	0	T1	A
25013_2_21_clean_Escherichia_coli-SC4_ST10	B02322		PP4_CC10	PP4	CC10	25013_2_21	Untypeable	Oneg	Hneg		F	0	C	A
24211_6_4_clean_Escherichia_coli-SC4_ST10	B02382		PP4_CC10	PP4	CC10	24211_6_4	KL121	O16	H4		F	0	C	A
37273_4_6_clean_Escherichia_coli-SC4_ST10	B02396		PP4_CC10	PP4	CC10	37273_4_6	Untypeable	O17/O27	H18		F	0	C	A
25013_1_10_clean_Escherichia_coli-SC4_ST10	B02429		PP4_CC10	PP4	CC10	25013_1_10	Untypeable	Onovel9	H21		M	0	C	A
24211_6_17_clean_Escherichia_coli-SC4_ST10	B02450		PP387_CC1065	PP387	CC1065	24211_6_17	Untypeable	Oneg	Hneg		F	0	C	A
24469_3_1_clean_Escherichia_coli-SC4_ST10	B02457		PP4_CC10	PP4	CC10	24469_3_1	Untypeable	O153-like	Hneg		M	0	C	A
37273_4_18_clean_Escherichia_coli-SC4_ST10	B02479		PP4_CC10	PP4	CC10	37273_4_18	Untypeable	Oneg	H4		M	0	C	A
37273_4_26_clean_Escherichia_coli-SC4_ST10	B02492		PP4_CC10	PP4	CC10	37273_4_26	K5	O16	H4		M	0	C	A
25076_4_3_clean_Escherichia_coli-SC4_ST10	B02493		PP4_CC10	PP4	CC10	25076_4_3	Untypeable	Oneg	Hneg		F	0	C	A
37273_4_24_clean_Escherichia_coli-SC4_ST10	B02537		PP4_CC10	PP4	CC10	37273_4_24	Untypeable	O16	H4		F	0	C	A
25013_1_12_clean_Escherichia_coli-SC4_ST10	B02693		PP387_CC1065	PP387	CC1065	25013_1_12	Untypeable	O8	Hneg		M	0	C	A
37081_4_18_clean_Escherichia_coli-SC4_ST10	B02738		PP4_CC10	PP4	CC10	37081_4_18	KL130	O12	H4		F	0	C	A
25076_7_8_clean_Escherichia_coli-SC4_ST10	B02741		PPnovel6	PPnovel6	PPnovel6	25076_7_8	Untypeable	Oneg	Hneg		F	0	C	A
25076_3_3_clean_Escherichia_coli-SC4_ST10	B02935		PP4_CC10	PP4	CC10	25076_3_3	Untypeable	O29	H10		F	0	C	A
37081_6_5_clean_Escherichia_coli-SC4_ST10	B03099		PP4_CC10	PP4	CC10	37081_6_5	Untypeable	O117	Hneg		M	0	C	A
37082_7_9_clean_Escherichia_coli-SC4_ST10	B03165		PP4_CC10	PP4	CC10	37082_7_9	Untypeable	O11	H4		M	0	C	A
37081_8_8_clean_Escherichia_coli-SC4_ST10	B03236		PP4_CC10	PP4	CC10	37081_8_8	Untypeable	Oneg	H10		F	0	C	A
37082_6_16_clean_Escherichia_coli-SC4_ST10	B03334		PP4_CC10	PP4	CC10	37082_6_16	Untypeable	Onovel32	H37		F	0	C	A
37081_7_12_clean_Escherichia_coli-SC4_ST10	B03342		PP4_CC10	PP4	CC10	37081_7_12	Untypeable	O15	H12		M	0	C	A
37081_7_30_clean_Escherichia_coli-SC4_ST10	B03442		PP4_CC10	PP4	CC10	37081_7_30	Untypeable	Oneg	H40		F	0	C	A
37082_6_3_clean_Escherichia_coli-SC4_ST10	B03520		PP4_CC10	PP4	CC10	37082_6_3	Untypeable	O162	H10		M	0	C	A
37082_8_20_clean_Escherichia_coli-SC4_ST10	B03739		PP4_CC10	PP4	CC10	37082_8_20	K24	O51	H26		F	0	C	A
37035_3_15_clean_Escherichia_coli-SC4_ST10	B03761		PP4_CC10	PP4	CC10	37035_3_15	K10	O25	H16		M	0	C	A
37082_4_7_clean_Escherichia_coli-SC4_ST10	BBS0029		PP4_CC10	PP4	CC10	37082_4_7	Untypeable	O9/Onovel11	Hneg		Missing	0	C	A
21127_7_15_clean_Escherichia_coli-SC4_ST10	C01007		PP4_CC10	PP4	CC10	21127_7_15	K2	O21/O28ab	H9		F	0	C	A
25076_4_5_clean_Escherichia_coli-SC4_ST10	C01202		PP4_CC10	PP4	CC10	25076_4_5	KL123	O8/O15	H12/H54		F	0	C	A
24211_2_12_clean_Escherichia_coli-SC4_ST10	C01382		PP4_CC10	PP4	CC10	24211_2_12	Untypeable	Onovel32	H10		F	0	C	A
21673_37_clean_Escherichia_coli-SC4_ST10	C01488		PP4_CC10	PP4	CC10	21673_37	K1	O12	H4		F	35-40	Mother	A
24211_3_2_clean_Escherichia_coli-SC4_ST10	C01531		PP4_CC10	PP4	CC10	24211_3_2	Untypeable	Oneg	H2		F	0	C	A
25013_1_22_clean_Escherichia_coli-SC4_ST10	C01697		PP4_CC10	PP4	CC10	25013_1_22	Untypeable	O76/O157	H16		M	0	C	A
25076_4_15_clean_Escherichia_coli-SC4_ST10	C01750		PP4_CC10	PP4	CC10	25076_4_15	Untypeable	O162	H10		M	0	C	A
24469_7_14_clean_Escherichia_coli-SC4_ST10	C01753		PP4_CC10	PP4	CC10	24469_7_14	Untypeable	Oneg	Hneg		F	0	C	A
25076_4_17_clean_Escherichia_coli-SC4_ST10	C01756		PP387_CC1065	PP387	CC1065	25076_4_17	Untypeable	O129	H15		F	0	C	A
25076_4_21_clean_Escherichia_coli-SC4_ST10	C01841		PP4_CC10	PP4	CC10	25076_4_21	Untypeable	O21	H12		F	0	C	A
23430_6_6_clean_Escherichia_coli-SC4_ST10	C01916		PP4_CC10	PP4	CC10	23430_6_6	K5	Oneg	H16		M	0	C	A
25076_4_24_clean_Escherichia_coli-SC4_ST10	C01919		PPnovel6	PPnovel6	PPnovel6	25076_4_24	Untypeable	Oneg	Hneg		M	0	C	A
21999_4_17_clean_Escherichia_coli-SC4_ST10	C01930		PP4_CC10	PP4	CC10	21999_4_17	Untypeable	Oneg	H10		M	0	C	A
21999_4_21_clean_Escherichia_coli-SC4_ST10	C01990		PP387_CC1065	PP387	CC1065	21999_4_21	Untypeable	O4	H27		F	0	C	A
21999_4_23_clean_Escherichia_coli-SC4_ST10	C01990		PP4_CC10	PP4	CC10	21999_4_23	K10	O129	H11		F	0	C	A
24469_7_22_clean_Escherichia_coli-SC4_ST10	C02061		PP387_CC1065	PP387	CC1065	24469_7_22	Untypeable	O132	Hneg		M	0	C	A
25013_3_21_clean_Escherichia_coli-SC4_ST10	C02130		PP4_CC10	PP4	CC10	25013_3_21	Untypeable	Oneg	Hneg		M	0	C	A
24211_6_18_clean_Escherichia_coli-SC4_ST10	C02406		PP4_CC10	PP4	CC10	24211_6_18	Untypeable	Oneg	H10		F	0	C	A
37081_4_9_clean_Escherichia_coli-SC4_ST10	C02557		PP4_CC10	PP4	CC10	37081_4_9	KL121	O15	H4		F	0	C	A
23430_8_20_clean_Escherichia_coli-SC4_ST10	C02756		PP4_CC10	PP4	CC10	23430_8_20	KL121	Oneg	H16		F	40-45	Mother	A
37273_5_3_clean_Escherichia_coli-SC4_ST10	C02804		PP4_CC10	PP4	CC10	37273_5_3	Untypeable	Oneg	H48		F	0	C	A
37273_8_31_clean_Escherichia_coli-SC4_ST10	C03011		PP4_CC10	PP4	CC10	37273_8_31	Untypeable	O18ab	H14		M	0	C	A
37081_6_7_clean_Escherichia_coli-SC4_ST10	C03147	C03147_T1	PP4_CC10	PP4	CC10	37081_6_7	K1	Oneg	Hneg		M	0	T1	A
37081_6_15_clean_Escherichia_coli-SC4_ST10	C03160		PP4_CC10	PP4	CC10	37081_6_15	Untypeable	Oneg	H45		Missing	0	C	A
37082_7_30_clean_Escherichia_coli-SC4_ST10	C03399		PP4_CC10	PP4	CC10	37082_7_30	Untypeable	Oneg	Hneg		M	0	C	A
37082_6_10_clean_Escherichia_coli-SC4_ST10	C03493		PP4_CC10	PP4	CC10	37082_6_10	Untypeable	O9/O123	H53		F	0	C	A
37082_6_23_clean_Escherichia_coli-SC4_ST10	C03553		PP4_CC10	PP4	CC10	37082_6_23	Untypeable	Oneg	H4		F	0	C	A
37082_4_8_clean_Escherichia_coli-SC4_ST10	S35		PP4_CC10	PP4	CC10	37082_4_8	Untypeable	Onovel32	H9/H55		Missing	0	C	A
19646_4_21_clean_Escherichia_coli-SC4_ST10	S41		PP4_CC10	PP4	CC10	19646_4_21	Untypeable	Oneg	H45		Missing	0	C	A
18403_7_clean_Escherichia_coli-SC4_ST10	S8		PP4_CC10	PP4	CC10	18403_7	Untypeable	O117	H32		Missing	0	C	A
37081_1_32_clean_Escherichia_coli-SC39_ST117	C01049		PP39_CC117	PP39	CC117	37081_1_32	Untypeable	O24	H4		F	0	C	G
24469_2_3_clean_Escherichia_coli-SC380_ST5628	B01892		PP380_CC5628	PP380	CC5628	24469_2_3	Untypeable	O114	H25		M	0	C	B1
21127_5_12_clean_Escherichia_coli-SC38_ST62	A00940		PP38_CC62	PP38	CC62	21127_5_12	K1	O22-like	Hneg		F	40-45	Mother	F
25013_2_22_clean_Escherichia_coli-SC38_ST62	B01218		PP38_CC62	PP38	CC62	25013_2_22	K1	O7	H45		M	0	C	F
37273_3_16_clean_Escherichia_coli-SC38_ST62	B01735		PP38_CC62	PP38	CC62	37273_3_16	K1	O18	H1		M	0	C	F
22178_5_17_clean_Escherichia_coli-SC38_ST62	B02147		PP38_CC62	PP38	CC62	22178_5_17	K1	O7	H45		F	0	C	F
21673_21_clean_Escherichia_coli-SC357_ST4624	B01339		PP357_CC4624	PP357	CC4624	21673_21	KL125	Oneg	H25		M	0	C	D
22607_3_9_clean_Escherichia_coli-SC354_ST4566	B02249		PPnovel7	PPnovel7	PPnovel7	22607_3_9	Untypeable	O8/O179	H19		M	0	C	B1
24469_5_21_clean_Escherichia_coli-SC34_ST641	A01803		PP34_CC641	PP34	CC641	24469_5_21	Untypeable	O110	H28		M	0	C	B1
21127_4_11_clean_Escherichia_coli-SC34_ST641	B00553		PP34_CC641	PP34	CC641	21127_4_11	K10	O23	H16		M	0	C	B1
24469_3_7_clean_Escherichia_coli-SC34_ST641	B01600		PP34_CC641	PP34	CC641	24469_3_7	Untypeable	O153-like	H6		F	0	C	B1
24469_2_3_clean_Escherichia_coli-SC336_ST10283	B01892		PP336_CC10283	PP336	CC10283	24469_2_3	Untypeable	O114	H25		M	0	C	B1
21989_6_16_clean_Escherichia_coli-SC33_ST357	A01862		PP33_CC357	PP33	CC357	21989_6_16	K1	O129	H4		M	0	C	B2
21523_4_11_clean_Escherichia_coli-SC33_ST357	B01408		PPnovel8	PPnovel8	PPnovel8	21523_4_11	K1	Oneg	H4		M	0	C	B2
22178_5_2_clean_Escherichia_coli-SC33_ST357	B02005		PP33_CC357	PP33	CC357	22178_5_2	K1	O117	H4		M	0	C	B2
24469_6_7_clean_Escherichia_coli-SC33_ST357	B02200		PP33_CC357	PP33	CC357	24469_6_7	K1	O129	H4		F	0	C	B2
25076_3_23_clean_Escherichia_coli-SC33_ST357	B02316		PP33_CC357	PP33	CC357	25076_3_23	K1	O117	H4		F	0	C	B2
22607_2_23_clean_Escherichia_coli-SC33_ST357	B02317		PP33_CC357	PP33	CC357	22607_2_23	K1	Oneg	H4		F	0	C	B2
25013_2_5_clean_Escherichia_coli-SC33_ST357	B02618		PP33_CC357	PP33	CC357	25013_2_5	K1	O117	H4		M	0	C	B2
25076_2_20_clean_Escherichia_coli-SC33_ST357	B02779		PP33_CC357	PP33	CC357	25076_2_20	K1	O129	H4		M	0	C	B2
37035_4_18_clean_Escherichia_coli-SC33_ST357	B03697		PP33_CC357	PP33	CC357	37035_4_18	K1	O129	H4		F	0	C	B2
37035_3_1_clean_Escherichia_coli-SC33_ST357	B03698		PP33_CC357	PP33	CC357	37035_3_1	K1	O129	H4		F	0	C	B2
37035_4_11_clean_Escherichia_coli-SC33_ST357	B03786		PP33_CC357	PP33	CC357	37035_4_11	K1	O129	H4		M	0	C	B2
21127_6_14_clean_Escherichia_coli-SC33_ST357	C01052		PP33_CC357	PP33	CC357	21127_6_14	K1	O129	H4		F	35-40	Mother	B2
21842_4_12_clean_Escherichia_coli-SC33_ST357	C01560		PP33_CC357	PP33	CC357	21842_4_12	K1	O129	H4		F	0	C	B2
24469_3_16_clean_Escherichia_coli-SC33_ST357	C02377		PP33_CC357	PP33	CC357	24469_3_16	K1	O129	H4		F	0	C	B2
37082_7_14_clean_Escherichia_coli-SC33_ST357	C03344		PP33_CC357	PP33	CC357	37082_7_14	K1	O102	H6		M	0	C	B2
24469_6_6_clean_Escherichia_coli-SC329_ST6446	B01339		PP329_CC6446	PP329	CC6446	24469_6_6	Untypeable	O109	H19		M	0	C	A
20727_3_2_clean_Escherichia_coli-SC32_ST80	B00010		PP32_CC80	PP32	CC80	20727_3_2	K1	O75	H7		F	0	C	B2
37273_3_1_clean_Escherichia_coli-SC32_ST80	B01504		PP32_CC80	PP32	CC80	37273_3_1	K1	O75	H7		F	0	C	B2
37273_3_12_clean_Escherichia_coli-SC32_ST80	B01550		PP32_CC80	PP32	CC80	37273_3_12	K1	O184	H9		Missing	0	C	B2
37273_3_2_clean_Escherichia_coli-SC32_ST80	B01613		PP32_CC80	PP32	CC80	37273_3_2	K1	O75	H7		M	0	C	B2
21989_7_5_clean_Escherichia_coli-SC32_ST80	B01772		PP32_CC80	PP32	CC80	21989_7_5	K1	O75	H7		F	0	C	B2
25013_1_16_clean_Escherichia_coli-SC32_ST80	B02486		PP32_CC80	PP32	CC80	25013_1_16	K1	O17	H18		F	0	C	B2
25013_1_18_clean_Escherichia_coli-SC32_ST80	B02657		PP32_CC80	PP32	CC80	25013_1_18	K1	O2/O6	H1		F	0	C	B2
37273_8_18_clean_Escherichia_coli-SC32_ST80	B02703		PP32_CC80	PP32	CC80	37273_8_18	K1	O75	H7		F	0	C	B2
25076_7_7_clean_Escherichia_coli-SC32_ST80	B02834		PP32_CC80	PP32	CC80	25076_7_7	K1	O75	H7		M	0	C	B2
37273_5_20_clean_Escherichia_coli-SC32_ST80	B02926		PP32_CC80	PP32	CC80	37273_5_20	K1	O75	H7		F	0	C	B2
37273_8_28_clean_Escherichia_coli-SC32_ST80	B03052		PP32_CC80	PP32	CC80	37273_8_28	K1	O75	H7		M	0	C	B2
37081_6_20_clean_Escherichia_coli-SC32_ST80	B03122		PP32_CC80	PP32	CC80	37081_6_20	K1	O75	H7		F	0	C	B2
37273_4_28_clean_Escherichia_coli-SC303_ST7009	C02547		PP303_CC7009	PP303	CC7009	37273_4_28	Untypeable	O2-like	H29		M	0	C	A
37081_2_31_clean_Escherichia_coli-SC30_ST372	A01401		PP30_CC372	PP30	CC372	37081_2_31	K24	O18	H31		F	0	C	B2
37081_8_23_clean_Escherichia_coli-SC30_ST372	B03482		PP30_CC372	PP30	CC372	37081_8_23	Untypeable	O2	H31		F	0	C	B2
37082_8_28_clean_Escherichia_coli-SC30_ST372	B03879		PP30_CC372	PP30	CC372	37082_8_28	K24	O18	H31		F	0	C	B2
21940_3_1_clean_Escherichia_coli-SC30_ST372	C01690		PP30_CC372	PP30	CC372	21940_3_1	K24	O18	H31		M	0	C	B2
25076_5_5_clean_Escherichia_coli-SC30_ST372	C02143		PP30_CC372	PP30	CC372	25076_5_5	K24	O83	H31		F	0	C	B2
37081_7_14_clean_Escherichia_coli-SC30_ST372	C03349		PP30_CC372	PP30	CC372	37081_7_14	K24	O83	H31		M	0	C	B2
37081_7_13_clean_Escherichia_coli-SC30_ST372	C03369		PP30_CC372	PP30	CC372	37081_7_13	K24	O83	H31		F	0	C	B2
14801_43_clean_Escherichia_coli-SC3_ST73	515127		PP3_CC73	PP3	CC73	14801_43	K13_K23	O1	H7		M	0	C	B2
25076_6_1_clean_Escherichia_coli-SC3_ST73	A00155		PP3_CC73	PP3	CC73	25076_6_1	K13_K23	O82	H4		M	0	C	B2
20727_7_15_clean_Escherichia_coli-SC3_ST73	A00217		PP3_CC73	PP3	CC73	20727_7_15	K5	O25	H1		F	0	C	B2
21842_2_3_clean_Escherichia_coli-SC3_ST73	A01639		PP3_CC73	PP3	CC73	21842_2_3	KL121	O22	H1		M	0	C	B2
21842_2_4_clean_Escherichia_coli-SC3_ST73	A01639		PP3_CC73	PP3	CC73	21842_2_4	KL119	O22	H1		M	0	C	B2
24469_1_8_clean_Escherichia_coli-SC3_ST73	A02146		PP3_CC73	PP3	CC73	24469_1_8	K5	O18	H1		F	0	C	B2
20596_4_21_clean_Escherichia_coli-SC3_ST73	B00020		PP3_CC73	PP3	CC73	20596_4_21	K13_K23	Oneg	H1		M	0	C	B2
20727_6_15_clean_Escherichia_coli-SC3_ST73	B00174		PP3_CC73	PP3	CC73	20727_6_15	K5	O6	H1		F	0	C	B2
20727_6_16_clean_Escherichia_coli-SC3_ST73	B00174		PP3_CC73	PP3	CC73	20727_6_16	K7	O6	H1		F	0	C	B2
20727_7_21_clean_Escherichia_coli-SC3_ST73	B00224		PP3_CC73	PP3	CC73	20727_7_21	K5	Oneg	H1		F	0	C	B2
37082_4_23_clean_Escherichia_coli-SC3_ST73	B00240		PP3_CC73	PP3	CC73	37082_4_23	K13_K23	O6	H1		Missing	0	C	B2
37082_4_27_clean_Escherichia_coli-SC3_ST73	B00249		PP3_CC73	PP3	CC73	37082_4_27	K13_K23	O6	H1		F	0	C	B2
37081_2_4_clean_Escherichia_coli-SC3_ST73	B01122		PP3_CC73	PP3	CC73	37081_2_4	K5	O6	H1		M	0	C	B2
21673_32_clean_Escherichia_coli-SC3_ST73	B01284		PP3_CC73	PP3	CC73	21673_32	K5	O6	H1		M	0	C	B2
37081_2_24_clean_Escherichia_coli-SC3_ST73	B01356		PP3_CC73	PP3	CC73	37081_2_24	K5	O6	H1		F	0	C	B2
21673_25_clean_Escherichia_coli-SC3_ST73	B01365		PP3_CC73	PP3	CC73	21673_25	K5	O6	H1		M	0	C	B2
24469_2_15_clean_Escherichia_coli-SC3_ST73	B01540		PP3_CC73	PP3	CC73	24469_2_15	Untypeable	O6	H1		F	0	C	B2
21842_3_8_clean_Escherichia_coli-SC3_ST73	B01616		PP3_CC73	PP3	CC73	21842_3_8	K5	O1	H7		M	0	C	B2
37273_3_16_clean_Escherichia_coli-SC3_ST73	B01735		PP3_CC73	PP3	CC73	37273_3_16	KL111	O18	H1		M	0	C	B2
24211_3_18_clean_Escherichia_coli-SC3_ST73	B01786		PP3_CC73	PP3	CC73	24211_3_18	K13_K23	O6	H1		M	0	C	B2
37081_3_4_clean_Escherichia_coli-SC3_ST73	B01889		PP3_CC73	PP3	CC73	37081_3_4	KL111	O18	H1		Missing	0	C	B2
24469_6_22_clean_Escherichia_coli-SC3_ST73	B02166		PP3_CC73	PP3	CC73	24469_6_22	K5	O25	H1		F	0	C	B2
24469_2_7_clean_Escherichia_coli-SC3_ST73	B02218		PP3_CC73	PP3	CC73	24469_2_7	K5	Oneg	H1		F	0	C	B2
23584_5_24_clean_Escherichia_coli-SC3_ST73	B02243		PP3_CC73	PP3	CC73	23584_5_24	K2	O6	H1		F	0	C	B2
24211_6_10_clean_Escherichia_coli-SC3_ST73	B02287		PP3_CC73	PP3	CC73	24211_6_10	K5	O6	H1		F	0	C	B2
24469_7_15_clean_Escherichia_coli-SC3_ST73	B02313		PP3_CC73	PP3	CC73	24469_7_15	K5	O6	H1		M	0	C	B2
24211_6_6_clean_Escherichia_coli-SC3_ST73	B02369		PP3_CC73	PP3	CC73	24211_6_6	K13_K23	O22	H1		F	0	C	B2
25013_4_3_clean_Escherichia_coli-SC3_ST73	B02403		PP3_CC73	PP3	CC73	25013_4_3	K13_K23	O6	H1		F	0	C	B2
25076_4_2_clean_Escherichia_coli-SC3_ST73	B02447		PP3_CC73	PP3	CC73	25076_4_2	K5	O6	H1		F	0	C	B2
24211_6_19_clean_Escherichia_coli-SC3_ST73	B02458		PP3_CC73	PP3	CC73	24211_6_19	KL111	O18	H1		F	0	C	B2
25076_4_4_clean_Escherichia_coli-SC3_ST73	B02511		PP3_CC73	PP3	CC73	25076_4_4	K5	O6	H1		M	0	C	B2
37273_4_31_clean_Escherichia_coli-SC3_ST73	B02589		PP3_CC73	PP3	CC73	37273_4_31	K7	O2	H1		F	0	C	B2
25013_1_18_clean_Escherichia_coli-SC3_ST73	B02657		PP3_CC73	PP3	CC73	25013_1_18	K2	O2/O6	H1		F	0	C	B2
25076_2_4_clean_Escherichia_coli-SC3_ST73	B02698		PP3_CC73	PP3	CC73	25076_2_4	K2	O6	H1		F	0	C	B2
25013_1_6_clean_Escherichia_coli-SC3_ST73	B02712		PP3_CC73	PP3	CC73	25013_1_6	K13_K23	O129	H15		M	0	C	B2
25076_7_17_clean_Escherichia_coli-SC3_ST73	B02939		PP3_CC73	PP3	CC73	25076_7_17	K13_K23	O6	H1		M	0	C	B2
37081_7_3_clean_Escherichia_coli-SC3_ST73	B03275		PP3_CC73	PP3	CC73	37081_7_3	KL114	O25	H9		F	0	C	B2
37082_7_28_clean_Escherichia_coli-SC3_ST73	B03387		PP3_CC73	PP3	CC73	37082_7_28	KL121	Oneg	H1		F	0	C	B2
37081_8_20_clean_Escherichia_coli-SC3_ST73	B03486		PP3_CC73	PP3	CC73	37081_8_20	K7	O2	H1		F	0	C	B2
37082_6_14_clean_Escherichia_coli-SC3_ST73	B03565		PP3_CC73	PP3	CC73	37082_6_14	K5	O6	H1		F	0	C	B2
37082_8_9_clean_Escherichia_coli-SC3_ST73	B03596		PP3_CC73	PP3	CC73	37082_8_9	K5	O6	H1		M	0	C	B2
37273_6_2_clean_Escherichia_coli-SC3_ST73	B03664		PP3_CC73	PP3	CC73	37273_6_2	K5	O25	H1		F	0	C	B2
37035_4_9_clean_Escherichia_coli-SC3_ST73	B03809		PP3_CC73	PP3	CC73	37035_4_9	K5	O17	H18		F	0	C	B2
37035_5_4_clean_Escherichia_coli-SC3_ST73	B03889		PP3_CC73	PP3	CC73	37035_5_4	K5	O6	H1		M	0	C	B2
19646_5_3_clean_Escherichia_coli-SC3_ST73	BBS0014		PP3_CC73	PP3	CC73	19646_5_3	K13_K23	O22	H1		Missing	0	C	B2
21127_6_16_clean_Escherichia_coli-SC3_ST73	C01010		PP3_CC73	PP3	CC73	21127_6_16	K2	O134	H31		F	30-35	Mother	B2
37273_7_2_clean_Escherichia_coli-SC3_ST73	C01383		PP3_CC73	PP3	CC73	37273_7_2	K5	O6	Hneg		Missing	0	C	B2
21523_4_4_clean_Escherichia_coli-SC3_ST73	C01387		PP3_CC73	PP3	CC73	21523_4_4	K5	O6	H1		M	0	C	B2
21842_3_24_clean_Escherichia_coli-SC3_ST73	C01447	C01447_T2	PP3_CC73	PP3	CC73	21842_3_24	K5	O25	H1		M	0	T2	B2
21673_37_clean_Escherichia_coli-SC3_ST73	C01488		PP3_CC73	PP3	CC73	21673_37	K13_K23	O12	H4		F	35-40	Mother	B2
24211_3_17_clean_Escherichia_coli-SC3_ST73	C01667		PP3_CC73	PP3	CC73	24211_3_17	K5	O6	H1		M	0	C	B2
25013_1_22_clean_Escherichia_coli-SC3_ST73	C01697		PP387_CC1065	PP387	CC1065	25013_1_22	KL127	O76/O157	H16		M	0	C	B2
37273_3_24_clean_Escherichia_coli-SC3_ST73	C01702		PP3_CC73	PP3	CC73	37273_3_24	K5	O6	H1		M	0	C	B2
24469_7_16_clean_Escherichia_coli-SC3_ST73	C01748	C01748_T1	PP3_CC73	PP3	CC73	24469_7_16	K5	O6	H1		M	0	T1	B2
21989_7_23_clean_Escherichia_coli-SC3_ST73	C01832		PP3_CC73	PP3	CC73	21989_7_23	K5	O6	H1		M	0	C	B2
21989_7_22_clean_Escherichia_coli-SC3_ST73	C01832		PP3_CC73	PP3	CC73	21989_7_22	KL127	O6	H1		M	0	C	B2
25013_3_16_clean_Escherichia_coli-SC3_ST73	C01834		PP3_CC73	PP3	CC73	25013_3_16	K5	O6	H1		M	0	C	B2
21999_3_16_clean_Escherichia_coli-SC3_ST73	C01844		PP3_CC73	PP3	CC73	21999_3_16	K2	O6	H1		M	0	C	B2
23584_5_14_clean_Escherichia_coli-SC3_ST73	C01846		PP3_CC73	PP3	CC73	23584_5_14	K13_K23	O22	H1		F	0	C	B2
24469_7_22_clean_Escherichia_coli-SC3_ST73	C02061		PP3_CC73	PP3	CC73	24469_7_22	K13_K23	O132	Hneg		M	0	C	B2
37081_3_27_clean_Escherichia_coli-SC3_ST73	C02334		PP3_CC73	PP3	CC73	37081_3_27	K13_K23	Oneg	H1		F	0	C	B2
24469_2_22_clean_Escherichia_coli-SC3_ST73	C02406		PP3_CC73	PP3	CC73	24469_2_22	KL145	O1/O18	H7		F	0	C	B2
37081_4_10_clean_Escherichia_coli-SC3_ST73	C02675		PP3_CC73	PP3	CC73	37081_4_10	K5	O6	H1		M	0	C	B2
37273_5_32_clean_Escherichia_coli-SC3_ST73	C02927		PP3_CC73	PP3	CC73	37273_5_32	K2	O6	H1		M	0	C	B2
37273_5_31_clean_Escherichia_coli-SC3_ST73	C02962		PP3_CC73	PP3	CC73	37273_5_31	K7	O2	H1		F	0	C	B2
37081_5_16_clean_Escherichia_coli-SC3_ST73	C03009		PP3_CC73	PP3	CC73	37081_5_16	K13_K23	O6	H1		M	0	C	B2
37081_5_32_clean_Escherichia_coli-SC3_ST73	C03064		PP3_CC73	PP3	CC73	37081_5_32	K15	O6	H1		F	0	C	B2
37081_7_9_clean_Escherichia_coli-SC3_ST73	C03350		PP3_CC73	PP3	CC73	37081_7_9	K7	O2	H1		M	0	C	B2
37081_8_28_clean_Escherichia_coli-SC3_ST73	C03492		PP3_CC73	PP3	CC73	37081_8_28	K13_K23	O22	H1		F	0	C	B2
37273_6_27_clean_Escherichia_coli-SC29_ST144	B03678		PP29_CC144	PP29	CC144	37273_6_27	K1	O16	H6		F	0	C	B2
37035_5_14_clean_Escherichia_coli-SC29_ST144	B03925		PP29_CC144	PP29	CC144	37035_5_14	K1	O16	H6		M	0	C	B2
21999_3_10_clean_Escherichia_coli-SC29_ST144	C01840		PP29_CC144	PP29	CC144	21999_3_10	K1	O16	H6		F	0	C	B2
23430_6_11_clean_Escherichia_coli-SC29_ST144	C02143		PP29_CC144	PP29	CC144	23430_6_11	K1	O16	H6		F	0	C	B2
24469_2_3_clean_Escherichia_coli-SC283_ST4198	B01892		PP283_CC4198	PP283	CC4198	24469_2_3	Untypeable	O114	H25		M	0	C	B1
24211_7_11_clean_Escherichia_coli-SC281_ST1670	A01763		PP281_CC1670	PP281	CC1670	24211_7_11	KL122	O23	H45		M	0	C	D
25076_7_13_clean_Escherichia_coli-SC281_ST1670	B02739		PP281_CC1670	PP281	CC1670	25076_7_13	KL122	O23	H45		M	0	C	D
21242_75_clean_Escherichia_coli-SC28_ST101	A00908		PP28_CC101	PP28	CC101	21242_75	K15	O15/O74	H15		F	30-35	Mother	B1
21242_84_clean_Escherichia_coli-SC28_ST101	A01057		PP28_CC101	PP28	CC101	21242_84	Untypeable	O100	H21		M	0	C	B1
24469_5_23_clean_Escherichia_coli-SC28_ST101	A02110		PP387_CC1065	PP387	CC1065	24469_5_23	Untypeable	O20	H4		F	0	C	B1
25076_3_1_clean_Escherichia_coli-SC28_ST101	A02886		PP28_CC101	PP28	CC101	25076_3_1	Untypeable	Onovel5	Hneg		F	0	C	B1
24469_2_3_clean_Escherichia_coli-SC28_ST101	B01892		PP28_CC101	PP28	CC101	24469_2_3	Untypeable	O114	H25		M	0	C	B1
24469_7_21_clean_Escherichia_coli-SC28_ST101	B02029		PPnovel9	PPnovel9	PPnovel9	24469_7_21	K82	O153-like	Hneg		F	0	C	B1
22178_5_7_clean_Escherichia_coli-SC28_ST101	B02098		PP387_CC1065	PP387	CC1065	22178_5_7	Untypeable	O153/O178	Hneg		F	35-40	Mother	B1
24469_7_24_clean_Escherichia_coli-SC28_ST101	B02263		PPnovel9	PPnovel9	PPnovel9	24469_7_24	Untypeable	O166	H49		F	0	C	B1
25013_2_5_clean_Escherichia_coli-SC28_ST101	B02618		PP28_CC101	PP28	CC101	25013_2_5	Untypeable	O117	H4		M	0	C	B1
21127_7_8_clean_Escherichia_coli-SC28_ST101	C01075		PP28_CC101	PP28	CC101	21127_7_8	Untypeable	O100	H21		M	0	C	B1
24469_3_19_clean_Escherichia_coli-SC28_ST101	C02190		PP28_CC101	PP28	CC101	24469_3_19	Untypeable	O147	H7		F	0	C	B1
23584_4_3_clean_Escherichia_coli-SC28_ST101	C02353		PP28_CC101	PP28	CC101	23584_4_3	Untypeable	O174	H40		F	0	C	B1
24469_1_8_clean_Escherichia_coli-SC27_ST328	A02146		PP27_CC328	PP27	CC328	24469_1_8	Untypeable	O18	H1		F	0	C	B1
24469_6_15_clean_Escherichia_coli-SC27_ST328	B01948		PP27_CC328	PP27	CC328	24469_6_15	Untypeable	O1/O103	H7		F	0	C	B1
37081_7_20_clean_Escherichia_coli-SC27_ST328	B03356		PP27_CC328	PP27	CC328	37081_7_20	Untypeable	O160	H35		M	0	C	B1
19646_5_10_clean_Escherichia_coli-SC27_ST328	BBS0045		PP27_CC328	PP27	CC328	19646_5_10	Untypeable	O85	H4		Missing	0	C	B1
25013_1_22_clean_Escherichia_coli-SC27_ST328	C01697		PP27_CC328	PP27	CC328	25013_1_22	Untypeable	O76/O157	H16		M	0	C	B1
21127_4_12_clean_Escherichia_coli-SC25_ST517	B00560		PPnovel10	PPnovel10	PPnovel10	21127_4_12	Untypeable	O174	H2		F	0	C	B1
24469_7_23_clean_Escherichia_coli-SC25_ST517	B01786		PP25_CC517	PP25	CC517	24469_7_23	Untypeable	O88	H25		M	0	C	B1
24469_3_22_clean_Escherichia_coli-SC25_ST517	B02450		PP25_CC517	PP25	CC517	24469_3_22	Untypeable	O124-like	H19		F	0	C	B1
25013_1_12_clean_Escherichia_coli-SC25_ST517	B02693		PP25_CC517	PP25	CC517	25013_1_12	Untypeable	O8	Hneg		M	0	C	B1
37035_4_9_clean_Escherichia_coli-SC25_ST517	B03809		PP25_CC517	PP25	CC517	37035_4_9	Untypeable	O17	H18		F	0	C	B1
23584_4_11_clean_Escherichia_coli-SC244_ST1861	C02565		PP244_CC1861	PP244	CC1861	23584_4_11	KL131	O107	H5		M	0	C	B2
24469_2_3_clean_Escherichia_coli-SC240_ST8579	B01892		PP240_CC8579	PP240	CC8579	24469_2_3	Untypeable	O114	H25		M	0	C	B1
25013_2_15_clean_Escherichia_coli-SC240_ST8579	B02069		PP240_CC8579	PP240	CC8579	25013_2_15	Untypeable	O103	H16		M	0	C	B1
37035_4_24_clean_Escherichia_coli-SC240_ST8579	B03872		PP240_CC8579	PP240	CC8579	37035_4_24	Untypeable	O8	H16		M	0	C	B1
25076_5_14_clean_Escherichia_coli-SC24_ST443	A02064		PP24_CC443	PP24	CC443	25076_5_14	KL129	O26	H11		M	0	C	B1
24469_6_24_clean_Escherichia_coli-SC24_ST443	B01256		PP24_CC443	PP24	CC443	24469_6_24	Untypeable	O128	H12		M	0	C	B1
25013_1_7_clean_Escherichia_coli-SC24_ST443	B01438		PP24_CC443	PP24	CC443	25013_1_7	Untypeable	O1	H7		F	0	C	B1
24469_2_3_clean_Escherichia_coli-SC24_ST443	B01892		PP24_CC443	PP24	CC443	24469_2_3	Untypeable	O114	H25		M	0	C	B1
25013_2_15_clean_Escherichia_coli-SC24_ST443	B02069		PPnovel11	PPnovel11	PPnovel11	25013_2_15	Untypeable	O103	H16		M	0	C	B1
22178_5_7_clean_Escherichia_coli-SC24_ST443	B02098		PP24_CC443	PP24	CC443	22178_5_7	Untypeable	O153/O178	Hneg		F	35-40	Mother	B1
25076_7_18_clean_Escherichia_coli-SC24_ST443	B02274		PP387_CC1065	PP387	CC1065	25076_7_18	Untypeable	O102	Hneg		F	0	C	B1
24469_1_15_clean_Escherichia_coli-SC24_ST443	B02326		PP387_CC1065	PP387	CC1065	24469_1_15	Untypeable	O54	H2		M	0	C	B1
25076_7_6_clean_Escherichia_coli-SC24_ST443	B02669		PPnovel11	PPnovel11	PPnovel11	25076_7_6	Untypeable	Oneg	H7		M	0	C	B1
37035_4_24_clean_Escherichia_coli-SC24_ST443	B03872		PPnovel11	PPnovel11	PPnovel11	37035_4_24	Untypeable	O8	H16		M	0	C	B1
37035_5_12_clean_Escherichia_coli-SC24_ST443	B03921		PP24_CC443	PP24	CC443	37035_5_12	KL129	O76	H19		M	0	C	B1
21999_4_6_clean_Escherichia_coli-SC24_ST443	C01917		PP24_CC443	PP24	CC443	21999_4_6	Untypeable	Oneg	Hneg		F	0	C	B1
24469_3_19_clean_Escherichia_coli-SC24_ST443	C02190		PP24_CC443	PP24	CC443	24469_3_19	Untypeable	O147	H7		F	0	C	B1
24759_5_22_clean_Escherichia_coli-SC24_ST443	C02223	C02223_T2	PPnovel11	PPnovel11	PPnovel11	24759_5_22	Untypeable	Oneg	H8		M	0	T2	B1
37273_5_8_clean_Escherichia_coli-SC24_ST443	C02847		PP24_CC443	PP24	CC443	37273_5_8	Untypeable	O167	Hneg		F	0	C	B1
37081_3_10_clean_Escherichia_coli-SC229_ST401	A02022		PP229_CC401	PP229	CC401	37081_3_10	Untypeable	O7	H21/H35		Missing	0	C	A
20727_5_8_clean_Escherichia_coli-SC229_ST401	B00146		PP229_CC401	PP229	CC401	20727_5_8	Untypeable	Oneg	Hneg		M	0	C	A
21127_4_8_clean_Escherichia_coli-SC229_ST401	B00252		PP229_CC401	PP229	CC401	21127_4_8	Untypeable	Oneg	H11		F	0	C	A
24759_5_13_clean_Escherichia_coli-SC229_ST401	B01194		PP229_CC401	PP229	CC401	24759_5_13	Untypeable	Oneg	H35		M	0	C	A
25013_1_21_clean_Escherichia_coli-SC229_ST401	B01787	B01787_T1	PP229_CC401	PP229	CC401	25013_1_21	Untypeable	O65	H11		M	0	T1	A
37082_6_18_clean_Escherichia_coli-SC229_ST401	B03586		PP229_CC401	PP229	CC401	37082_6_18	Untypeable	O7	H21/H35		M	0	C	A
24469_2_3_clean_Escherichia_coli-SC228_ST2425	B01892		PP228_CC2425	PP228	CC2425	24469_2_3	Untypeable	O114	H25		M	0	C	B1
24211_4_9_clean_Escherichia_coli-SC227_STnew_alleles	B01851		PP227_CCnew	PP227	PP227_CCnew	24211_4_9	KL111	Oneg	H14		F	0	C	D
25013_2_20_clean_Escherichia_coli-SC224_ST1429	B01421		PP224_CC1429	PP224	CC1429	25013_2_20	Untypeable	O40-like/O8	H7		F	0	C	A
24469_1_2_clean_Escherichia_coli-SC222_ST337	A01582		PP222_CC337	PP222	CC337	24469_1_2	Untypeable	O108	H21		M	0	C	B1
24211_7_4_clean_Escherichia_coli-SC22_ST398	A01921		PP22_CC398	PP22	CC398	24211_7_4	Untypeable	O159	H21		F	0	C	A
24469_5_23_clean_Escherichia_coli-SC22_ST398	A02110		PP22_CC398	PP22	CC398	24469_5_23	Untypeable	O20	H4		F	0	C	A
37082_6_4_clean_Escherichia_coli-SC22_ST398	A03368		PP22_CC398	PP22	CC398	37082_6_4	Untypeable	O129	H4		F	0	C	A
22607_3_18_clean_Escherichia_coli-SC22_ST398	B02216		PP22_CC398	PP22	CC398	22607_3_18	Untypeable	Oneg	H4		F	0	C	A
25013_2_21_clean_Escherichia_coli-SC22_ST398	B02322		PP22_CC398	PP22	CC398	25013_2_21	Untypeable	Oneg	Hneg		F	0	C	A
25013_4_22_clean_Escherichia_coli-SC22_ST398	B02528		PP387_CC1065	PP387	CC1065	25013_4_22	Untypeable	O19	H4/H55		F	0	C	A
37082_7_9_clean_Escherichia_coli-SC22_ST398	B03165		PP22_CC398	PP22	CC398	37082_7_9	KL111	O11	H4		M	0	C	A
37081_6_28_clean_Escherichia_coli-SC22_ST398	B03172		PP22_CC398	PP22	CC398	37081_6_28	Untypeable	O125	H30		M	0	C	A
37082_7_18_clean_Escherichia_coli-SC22_ST398	B03339		PP22_CC398	PP22	CC398	37082_7_18	K19	O3	H4/H44		M	0	C	A
37081_7_31_clean_Escherichia_coli-SC22_ST398	B03426		PP387_CC1065	PP387	CC1065	37081_7_31	Untypeable	O1	H7		F	0	C	A
25076_5_19_clean_Escherichia_coli-SC22_ST398	C01917		PP22_CC398	PP22	CC398	25076_5_19	Untypeable	O104	H7		F	0	C	A
24759_5_12_clean_Escherichia_coli-SC216_ST654	A01802		PP216_CC654	PP216	CC654	24759_5_12	Untypeable	O8	H16		F	0	C	B1
25076_6_1_clean_Escherichia_coli-SC215_ST195	A00155		PP4_CC10	PP4	CC10	25076_6_1	Untypeable	O82	H4		M	0	C	A
21127_5_12_clean_Escherichia_coli-SC214_ST5148	A00940		PP214_CC5148	PP214	CC5148	21127_5_12	K14	O22-like	Hneg		F	40-45	Mother	D
21127_3_1_clean_Escherichia_coli-SC21_ST393	B00243		PP21_CC393	PP21	CC393	21127_3_1	K100	O130	H27		M	0	C	D
25076_3_14_clean_Escherichia_coli-SC21_ST393	B01438		PP21_CC393	PP21	CC393	25076_3_14	KL124	O1	H7		F	0	C	D
24469_3_21_clean_Escherichia_coli-SC21_ST393	B02284		PP21_CC393	PP21	CC393	24469_3_21	KL124	Oneg	H34		Missing	0	C	D
37081_7_12_clean_Escherichia_coli-SC21_ST393	B03342		PP21_CC393	PP21	CC393	37081_7_12	K52	O15	H12		M	0	C	D
37273_6_14_clean_Escherichia_coli-SC21_ST393	B03640		PP21_CC393	PP21	CC393	37273_6_14	Untypeable	O17	H18		M	0	C	D
24469_2_3_clean_Escherichia_coli-SC204_ST5419	B01892		PP204_CC5419	PP204	CC5419	24469_2_3	Untypeable	O114	H25		M	0	C	B1
21127_4_22_clean_Escherichia_coli-SC201_ST543	A00570		PP201_CC543	PP201	CC543	21127_4_22	Untypeable	O169	H9		M	0	C	E
25013_3_13_clean_Escherichia_coli-SC201_ST543	B01773		PP201_CC543	PP201	CC543	25013_3_13	Untypeable	O169	H9		M	0	C	E
21242_48_clean_Escherichia_coli-SC201_ST543	C01381		PP201_CC543	PP201	CC543	21242_48	Untypeable	O169	H9		F	0	C	E
14792_19_clean_Escherichia_coli-SC20_ST59	513122		PP20_CC59	PP20	CC59	14792_19	KL110	O1	H7		F	0	C	F
14792_21_clean_Escherichia_coli-SC20_ST59	513122		PP20_CC59	PP20	CC59	14792_21	KL110	O1	Hneg		F	0	C	F
37081_1_2_clean_Escherichia_coli-SC20_ST59	A00256		PP20_CC59	PP20	CC59	37081_1_2	K1	O1	H7		F	0	C	F
37081_1_11_clean_Escherichia_coli-SC20_ST59	A00544		PP20_CC59	PP20	CC59	37081_1_11	K1	O1	H7		M	0	C	F
21127_5_9_clean_Escherichia_coli-SC20_ST59	A00995		PP20_CC59	PP20	CC59	21127_5_9	K1	O1	H7		M	0	C	F
24211_7_5_clean_Escherichia_coli-SC20_ST59	A01805		PP20_CC59	PP20	CC59	24211_7_5	K1	O1	Hneg		F	0	C	F
22178_3_17_clean_Escherichia_coli-SC20_ST59	A02064		PP20_CC59	PP20	CC59	22178_3_17	K1	O1	H7		F	30-35	Mother	F
24211_7_17_clean_Escherichia_coli-SC20_ST59	A02080		PP20_CC59	PP20	CC59	24211_7_17	K1	O1	H7		F	0	C	F
37273_7_28_clean_Escherichia_coli-SC20_ST59	B01003		PP20_CC59	PP20	CC59	37273_7_28	K1	O1	H7		M	0	C	F
25013_1_7_clean_Escherichia_coli-SC20_ST59	B01438		PP20_CC59	PP20	CC59	25013_1_7	K1	O1	H7		F	0	C	F
24469_1_10_clean_Escherichia_coli-SC20_ST59	B01536		PP20_CC59	PP20	CC59	24469_1_10	K1	O114	H4		M	0	C	F
21842_3_8_clean_Escherichia_coli-SC20_ST59	B01616		PP20_CC59	PP20	CC59	21842_3_8	K1	O1	H7		M	0	C	F
23430_6_4_clean_Escherichia_coli-SC20_ST59	B01948		PP20_CC59	PP20	CC59	23430_6_4	K1	O1	H7		F	0	C	F
37081_3_26_clean_Escherichia_coli-SC20_ST59	B02290		PP20_CC59	PP20	CC59	37081_3_26	K1	O1	H7		M	0	C	F
25013_1_14_clean_Escherichia_coli-SC20_ST59	B02607		PP20_CC59	PP20	CC59	25013_1_14	K1	O1	H7		M	0	C	F
37082_7_3_clean_Escherichia_coli-SC20_ST59	B03113		PP20_CC59	PP20	CC59	37082_7_3	K1	O1	H7		F	0	C	F
37082_7_25_clean_Escherichia_coli-SC20_ST59	B03390		PP20_CC59	PP20	CC59	37082_7_25	K1	O1	H7		M	0	C	F
37035_3_23_clean_Escherichia_coli-SC20_ST59	B03766		PP20_CC59	PP20	CC59	37035_3_23	KL110	O1	H7		M	0	C	F
37035_4_23_clean_Escherichia_coli-SC20_ST59	B03843		PP20_CC59	PP20	CC59	37035_4_23	K1	O1	H7		M	0	C	F
21940_3_1_clean_Escherichia_coli-SC20_ST59	C01690		PP20_CC59	PP20	CC59	21940_3_1	K1	O18	H31		M	0	C	F
25013_2_10_clean_Escherichia_coli-SC20_ST59	C01843		PP387_CC1065	PP387	CC1065	25013_2_10	K1	Oneg	Hneg		M	0	C	F
25076_5_2_clean_Escherichia_coli-SC20_ST59	C01994		PP20_CC59	PP20	CC59	25076_5_2	K1	O1	H7		F	0	C	F
23430_6_23_clean_Escherichia_coli-SC20_ST59	C02331		PP20_CC59	PP20	CC59	23430_6_23	K1	O1	H7		F	0	C	F
23584_4_5_clean_Escherichia_coli-SC20_ST59	C02331		PP387_CC1065	PP387	CC1065	23584_4_5	K1	O1	Hneg		F	25-30	Mother	F
37081_8_11_clean_Escherichia_coli-SC20_ST59	C03452		PP20_CC59	PP20	CC59	37081_8_11	K1	O1	H7		M	0	C	F
25013_1_1_clean_Escherichia_coli-SC2_ST131	A00155		PP2_CC131	PP2	CC131	25013_1_1	K5	O25	H4	C1	M	0	C	B2
21127_4_18_clean_Escherichia_coli-SC2_ST131	A00559		PP2_CC131	PP2	CC131	21127_4_18	K100	O16	H5	A	F	0	C	B2
37081_2_16_clean_Escherichia_coli-SC2_ST131	A01308		PP2_CC131	PP2	CC131	37081_2_16	K5	O25	H4	C1	M	0	C	B2
21940_3_15_clean_Escherichia_coli-SC2_ST131	A01678		PP2_CC131	PP2	CC131	21940_3_15	K100	O16	H5	A	M	0	C	B2
21989_6_12_clean_Escherichia_coli-SC2_ST131	A01805		PP2_CC131	PP2	CC131	21989_6_12	K5	O25	Hneg	C1	F	0	C	B2
24469_5_23_clean_Escherichia_coli-SC2_ST131	A02110		PP2_CC131	PP2	CC131	24469_5_23	KL130	O20	H4	B	F	0	C	B2
24469_5_13_clean_Escherichia_coli-SC2_ST131	A02193		PP2_CC131	PP2	CC131	24469_5_13	K100	O16	H5	A	F	35-40	Mother	B2
37273_4_8_clean_Escherichia_coli-SC2_ST131	A02464		PP2_CC131	PP2	CC131	37273_4_8	K5	O153-like	H4	B	F	0	C	B2
37081_4_20_clean_Escherichia_coli-SC2_ST131	A02742		PP2_CC131	PP2	CC131	37081_4_20	KL114	O25	H4	C2	M	0	C	B2
23584_4_20_clean_Escherichia_coli-SC2_ST131	A02767		PP2_CC131	PP2	CC131	23584_4_20	K100	O16	H5	A	F	0	C	B2
23430_8_21_clean_Escherichia_coli-SC2_ST131	A02872		PP2_CC131	PP2	CC131	23430_8_21	K5	O1	H6	C1	F	35-40	Mother	B2
37081_8_32_clean_Escherichia_coli-SC2_ST131	A03309		PP2_CC131	PP2	CC131	37081_8_32	K16	O25	H4	B	F	0	C	B2
37081_7_22_clean_Escherichia_coli-SC2_ST131	A03374		PP2_CC131	PP2	CC131	37081_7_22	K5	O25	H4	C1	M	0	C	B2
37082_4_15_clean_Escherichia_coli-SC2_ST131	B00086	B00086_T2	PP2_CC131	PP2	CC131	37082_4_15	K100	O16	H5	A	Missing	0	T2	B2
37082_4_32_clean_Escherichia_coli-SC2_ST131	B00151		PP2_CC131	PP2	CC131	37082_4_32	Untypeable	O62/O68	H4	B	Missing	0	C	B2
37082_4_22_clean_Escherichia_coli-SC2_ST131	B00232		PP2_CC131	PP2	CC131	37082_4_22	K2	O25	H4	C	F	0	C	B2
21242_77_clean_Escherichia_coli-SC2_ST131	B00507		PP2_CC131	PP2	CC131	21242_77	K5	O25	H4	C2	M	0	C	B2
37081_1_8_clean_Escherichia_coli-SC2_ST131	B00552		PP2_CC131	PP2	CC131	37081_1_8	K1	O25	H4	B	F	0	C	B2
21242_18_clean_Escherichia_coli-SC2_ST131	B01194		PP2_CC131	PP2	CC131	21242_18	K2	O25	H4	B	F	25-30	Mother	B2
21242_55_clean_Escherichia_coli-SC2_ST131	B01194		PP2_CC131	PP2	CC131	21242_55	K5	O25	H4	B	M	0	C	B2
25013_2_22_clean_Escherichia_coli-SC2_ST131	B01218		PP387_CC1065	PP387	CC1065	25013_2_22	KL127	O7	H45	C1	M	0	C	B2
21242_31_clean_Escherichia_coli-SC2_ST131	B01235		PP2_CC131	PP2	CC131	21242_31	K5	O25	H4	B	M	0	C	B2
21242_35_clean_Escherichia_coli-SC2_ST131	B01261		PP2_CC131	PP2	CC131	21242_35	K100	O16	Hneg	A	F	25-30	Mother	B2
21242_54_clean_Escherichia_coli-SC2_ST131	B01278		PP2_CC131	PP2	CC131	21242_54	Untypeable	O16/O9	H5	A	F	0	C	B2
24469_1_13_clean_Escherichia_coli-SC2_ST131	B01372	B01372_T1	PP2_CC131	PP2	CC131	24469_1_13	K16	O25	H4	B	M	0	T1	B2
24469_7_7_clean_Escherichia_coli-SC2_ST131	B01406		PP2_CC131	PP2	CC131	24469_7_7	K16	O25	H4	B	F	0	C	B2
21523_4_11_clean_Escherichia_coli-SC2_ST131	B01408		PP2_CC131	PP2	CC131	21523_4_11	KL119	Oneg	H4	B	M	0	C	B2
22178_4_17_clean_Escherichia_coli-SC2_ST131	B01409		PP2_CC131	PP2	CC131	22178_4_17	K2	O17	H18	C2	F	25-30	Mother	B2
21673_18_clean_Escherichia_coli-SC2_ST131	B01413		PP2_CC131	PP2	CC131	21673_18	K5	O25	H4	C1	M	0	C	B2
21842_3_7_clean_Escherichia_coli-SC2_ST131	B01616		PP2_CC131	PP2	CC131	21842_3_7	K5	O25	H4	C2	M	0	C	B2
24469_1_20_clean_Escherichia_coli-SC2_ST131	B01712		PP2_CC131	PP2	CC131	24469_1_20	K100	O16	H5	A	M	0	C	B2
24469_6_18_clean_Escherichia_coli-SC2_ST131	B01772		PP2_CC131	PP2	CC131	24469_6_18	K100	O16	H5	A	F	0	C	B2
24469_3_23_clean_Escherichia_coli-SC2_ST131	B01851		PP2_CC131	PP2	CC131	24469_3_23	K2	O16	H5	A	F	0	C	B2
25013_2_9_clean_Escherichia_coli-SC2_ST131	B02002		PP2_CC131	PP2	CC131	25013_2_9	K16	O25	H4	B	F	0	C	B2
37273_4_11_clean_Escherichia_coli-SC2_ST131	B02151		PP2_CC131	PP2	CC131	37273_4_11	K16	O25	H4	B	M	0	C	B2
25076_3_20_clean_Escherichia_coli-SC2_ST131	B02247		PP2_CC131	PP2	CC131	25076_3_20	K5	O25	H4	B	M	0	C	B2
22607_2_15_clean_Escherichia_coli-SC2_ST131	B02257		PP2_CC131	PP2	CC131	22607_2_15	K82	O16	H5	A	M	0	C	B2
22607_3_8_clean_Escherichia_coli-SC2_ST131	B02257		PP2_CC131	PP2	CC131	22607_3_8	KL119	O16	H5	A	M	0	C	B2
23164_7_3_clean_Escherichia_coli-SC2_ST131	B02273		PP2_CC131	PP2	CC131	23164_7_3	K100	O16	H5	A	F	0	C	B2
23164_7_12_clean_Escherichia_coli-SC2_ST131	B02273		PP2_CC131	PP2	CC131	23164_7_12	KL138	Oneg	H5	A	F	0	C	B2
25076_4_1_clean_Escherichia_coli-SC2_ST131	B02320	B02320_T2	PP2_CC131	PP2	CC131	25076_4_1	K100	O16	H5	A	M	0	T2	B2
24469_6_12_clean_Escherichia_coli-SC2_ST131	B02369		PP2_CC131	PP2	CC131	24469_6_12	K1	O22/O22-like	Hneg	B	F	0	C	B2
23164_6_18_clean_Escherichia_coli-SC2_ST131	B02540		PP2_CC131	PP2	CC131	23164_6_18	K100	O16	H5	A	F	0	C	B2
25076_2_17_clean_Escherichia_coli-SC2_ST131	B02821		PP2_CC131	PP2	CC131	25076_2_17	K14	O25	H4	B	M	0	C	B2
25013_2_8_clean_Escherichia_coli-SC2_ST131	B02842		PP2_CC131	PP2	CC131	25013_2_8	K100	O16	H5	A	F	0	C	B2
37273_8_24_clean_Escherichia_coli-SC2_ST131	B02905		PP2_CC131	PP2	CC131	37273_8_24	K5	O25	H4	B	M	0	C	B2
25076_7_19_clean_Escherichia_coli-SC2_ST131	B02935		PP2_CC131	PP2	CC131	25076_7_19	K5	Oneg	H4	B	F	0	C	B2
37081_5_3_clean_Escherichia_coli-SC2_ST131	B02974		PP2_CC131	PP2	CC131	37081_5_3	K5	Oneg	Hneg	B	M	0	C	B2
37273_6_1_clean_Escherichia_coli-SC2_ST131	B03608		PP2_CC131	PP2	CC131	37273_6_1	KL127	O16	H5	A	M	0	C	B2
37035_3_30_clean_Escherichia_coli-SC2_ST131	B03844		PP2_CC131	PP2	CC131	37035_3_30	K5	O25	H4	C1	M	0	C	B2
19646_5_2_clean_Escherichia_coli-SC2_ST131	BBS0011		PP2_CC131	PP2	CC131	19646_5_2	K100	O16	H5	A	Missing	0	C	B2
19646_5_20_clean_Escherichia_coli-SC2_ST131	BBS0059		PP2_CC131	PP2	CC131	19646_5_20	K5	O25	H4	B	Missing	0	C	B2
21842_4_6_clean_Escherichia_coli-SC2_ST131	C01529		PP2_CC131	PP2	CC131	21842_4_6	K100	O16	H5	A	M	0	C	B2
25013_2_1_clean_Escherichia_coli-SC2_ST131	C01750		PP2_CC131	PP2	CC131	25013_2_1	K5	O25	H4	B	M	0	C	B2
21999_3_12_clean_Escherichia_coli-SC2_ST131	C01841		PP2_CC131	PP2	CC131	21999_3_12	K5	O25	H4	B	F	0	C	B2
25076_4_21_clean_Escherichia_coli-SC2_ST131	C01841		PP2_CC131	PP2	CC131	25076_4_21	KL127	O21	H12	B	F	0	C	B2
24469_7_20_clean_Escherichia_coli-SC2_ST131	C01844		PP2_CC131	PP2	CC131	24469_7_20	Untypeable	O25	H4	C1	M	0	C	B2
24211_4_19_clean_Escherichia_coli-SC2_ST131	C02057		PP2_CC131	PP2	CC131	24211_4_19	K5	O25	H4	C1	Missing	0	C	B2
22178_7_21_clean_Escherichia_coli-SC2_ST131	C02062		PP2_CC131	PP2	CC131	22178_7_21	K5	O25	H4	C1	M	0	C	B2
23430_6_9_clean_Escherichia_coli-SC2_ST131	C02131		PP2_CC131	PP2	CC131	23430_6_9	KL115	O25	H4	C2	M	0	C	B2
37082_7_22_clean_Escherichia_coli-SC2_ST131	C03380		PP2_CC131	PP2	CC131	37082_7_22	K2	O25	H4	C2	Missing	0	C	B2
20596_5_23_clean_Escherichia_coli-SC198_ST720	BBS0055		PP198_CC720	PP198	CC720	20596_5_23	KL119	O17	H41		Missing	0	C	D
37081_8_29_clean_Escherichia_coli-SC193_ST967	B03484		PP193_CC967	PP193	CC967	37081_8_29	KL146	O8/O160	H42		F	0	C	F
24469_2_3_clean_Escherichia_coli-SC19_ST33	B01892		PP19_CC33	PP19	CC33	24469_2_3	Untypeable	O114	H25		M	0	C	B1
25076_3_23_clean_Escherichia_coli-SC188_ST3076	B02316		PP188_CC3076	PP188	CC3076	25076_3_23	Untypeable	O117	H4		F	0	C	B1
25076_4_14_clean_Escherichia_coli-SC188_ST3076	C01696		PP188_CC3076	PP188	CC3076	25076_4_14	Untypeable	O157	H39		M	0	C	B1
21242_43_clean_Escherichia_coli-SC187_ST1674	A01082		PP187_CC1674	PP187	CC1674	21242_43	K52	O11	H25		M	0	C	F
24469_2_23_clean_Escherichia_coli-SC182_ST1882	C02552		PP182_CC1882	PP182	CC1882	24469_2_23	KL122	O23	H4		F	0	C	D
22178_3_8_clean_Escherichia_coli-SC18_ST141	A02053		PP18_CC141	PP18	CC141	22178_3_8	K1	O2	H6		M	0	C	B2
24469_2_13_clean_Escherichia_coli-SC18_ST141	A02100		PP18_CC141	PP18	CC141	24469_2_13	K1	Oneg	H6		M	0	C	B2
20596_5_10_clean_Escherichia_coli-SC18_ST141	B00040		PP18_CC141	PP18	CC141	20596_5_10	K1	O2	H6		F	Missing	Mother	B2
20727_5_20_clean_Escherichia_coli-SC18_ST141	B00112		PP18_CC141	PP18	CC141	20727_5_20	K1	O2	H6		F	0	C	B2
37081_2_21_clean_Escherichia_coli-SC18_ST141	B01335		PP18_CC141	PP18	CC141	37081_2_21	K1	O2	H6		M	0	C	B2
25013_2_14_clean_Escherichia_coli-SC18_ST141	B01374		PP18_CC141	PP18	CC141	25013_2_14	K1	O2	H6		F	0	C	B2
24211_2_8_clean_Escherichia_coli-SC18_ST141	B01417		PP18_CC141	PP18	CC141	24211_2_8	K1	O2	H6		F	0	C	B2
24469_2_17_clean_Escherichia_coli-SC18_ST141	B01572		PP18_CC141	PP18	CC141	24469_2_17	K7	O128	H6		F	0	C	B2
21842_3_10_clean_Escherichia_coli-SC18_ST141	B01633		PP18_CC141	PP18	CC141	21842_3_10	K1	O11	H15		M	0	C	B2
24469_1_11_clean_Escherichia_coli-SC18_ST141	B01714		PP18_CC141	PP18	CC141	24469_1_11	K1	O2	H6		F	0	C	B2
25013_1_5_clean_Escherichia_coli-SC18_ST141	B01906		PP18_CC141	PP18	CC141	25013_1_5	K1	O2	H6		M	0	C	B2
25076_3_21_clean_Escherichia_coli-SC18_ST141	B02254		PP18_CC141	PP18	CC141	25076_3_21	K1	O2	H6		M	0	C	B2
24469_2_5_clean_Escherichia_coli-SC18_ST141	B02416		PP387_CC1065	PP387	CC1065	24469_2_5	K1	O2	Hneg		M	0	C	B2
25076_6_23_clean_Escherichia_coli-SC18_ST141	B02780		PP18_CC141	PP18	CC141	25076_6_23	K1	O2/O95	H6		F	0	C	B2
37273_6_11_clean_Escherichia_coli-SC18_ST141	B03633		PP18_CC141	PP18	CC141	37273_6_11	K1	O2	H6		F	0	C	B2
37082_8_25_clean_Escherichia_coli-SC18_ST141	B03830		PP18_CC141	PP18	CC141	37082_8_25	K1	O2	H6		F	0	C	B2
37035_5_5_clean_Escherichia_coli-SC18_ST141	B03934		PP18_CC141	PP18	CC141	37035_5_5	K1	O2	H6		M	0	C	B2
23584_4_4_clean_Escherichia_coli-SC18_ST141	C02391		PP18_CC141	PP18	CC141	23584_4_4	K1	O2	H6		F	0	C	B2
25013_2_16_clean_Escherichia_coli-SC18_ST141	C02411		PP18_CC141	PP18	CC141	25013_2_16	K1	O2	H6		F	0	C	B2
23584_4_24_clean_Escherichia_coli-SC18_ST141	C02670		PP18_CC141	PP18	CC141	23584_4_24	K1	O2	H6		F	35-40	Mother	B2
23430_8_17_clean_Escherichia_coli-SC18_ST141	C02695		PP18_CC141	PP18	CC141	23430_8_17	K1	O2	H6		F	30-35	Mother	B2
37081_4_21_clean_Escherichia_coli-SC18_ST141	C02757		PP18_CC141	PP18	CC141	37081_4_21	K1	O2	H6		M	0	C	B2
37273_5_23_clean_Escherichia_coli-SC18_ST141	C02916		PP18_CC141	PP18	CC141	37273_5_23	K1	O2	H6		F	0	C	B2
37081_5_30_clean_Escherichia_coli-SC18_ST141	C03063		PP18_CC141	PP18	CC141	37081_5_30	K1	O2	H6		Missing	0	C	B2
37082_5_27_clean_Escherichia_coli-SC18_ST141	C03305		PP18_CC141	PP18	CC141	37082_5_27	K1	O2	H6		M	0	C	B2
37081_7_6_clean_Escherichia_coli-SC18_ST141	C03306		PP18_CC141	PP18	CC141	37081_7_6	K1	O2	H6		M	0	C	B2
18403_16_clean_Escherichia_coli-SC18_ST141	S20		PP18_CC141	PP18	CC141	18403_16	K1	O2	H6		Missing	0	C	B2
19646_4_14_clean_Escherichia_coli-SC18_ST141	S33		PP18_CC141	PP18	CC141	19646_4_14	K1	O2	H6		Missing	0	C	B2
24469_2_3_clean_Escherichia_coli-SC177_ST1249	B01892		PP177_CC1249	PP177	CC1249	24469_2_3	Untypeable	O114	H25		M	0	C	B1
24211_7_8_clean_Escherichia_coli-SC176_ST603	A01739		PP176_CC603	PP176	CC603	24211_7_8	Untypeable	Oneg	H16		F	0	C	B1
37035_5_25_clean_Escherichia_coli-SC176_ST603	B00546		PP176_CC603	PP176	CC603	37035_5_25	Untypeable	Oneg	H16		M	0	C	B1
24469_2_3_clean_Escherichia_coli-SC176_ST603	B01892		PP176_CC603	PP176	CC603	24469_2_3	Untypeable	O114	H25		M	0	C	B1
25076_3_14_clean_Escherichia_coli-SC175_ST1136	B01438		PP175_CC1136	PP175	CC1136	25076_3_14	Untypeable	O1	H7		F	0	C	B1
24211_5_4_clean_Escherichia_coli-SC175_ST1136	C02057		PP175_CC1136	PP175	CC1136	24211_5_4	Untypeable	O59	H19		Missing	0	C	B1
37273_8_23_clean_Escherichia_coli-SC175_ST1136	C02894		PP175_CC1136	PP175	CC1136	37273_8_23	Untypeable	O96	H19		M	0	C	B1
20727_7_14_clean_Escherichia_coli-SC17_ST58	A00190		PP387_CC1065	PP387	CC1065	20727_7_14	Untypeable	O104	Hneg		F	0	C	B1
21127_3_19_clean_Escherichia_coli-SC17_ST58	A00190		PP75_CC940	PP75	CC940	21127_3_19	Untypeable	O104	Hneg		F	0	C	B1
20727_7_13_clean_Escherichia_coli-SC17_ST58	A00190		PPnovel12	PPnovel12	PPnovel12	20727_7_13	Untypeable	O104	Hneg		F	0	C	B1
24211_7_19_clean_Escherichia_coli-SC17_ST58	A01580		PP17_CC58	PP17	CC58	24211_7_19	Untypeable	O153-like	Hneg		F	0	C	B1
21842_2_8_clean_Escherichia_coli-SC17_ST58	A01761		PP17_CC58	PP17	CC58	21842_2_8	Untypeable	O28ac	H25		M	0	C	B1
25076_3_11_clean_Escherichia_coli-SC17_ST58	A01970		PP17_CC58	PP17	CC58	25076_3_11	Untypeable	O8	Hneg		F	0	C	B1
37081_2_4_clean_Escherichia_coli-SC17_ST58	B01122		PP17_CC58	PP17	CC58	37081_2_4	Untypeable	O6	H1		M	0	C	B1
21673_57_clean_Escherichia_coli-SC17_ST58	B01368		PP17_CC58	PP17	CC58	21673_57	Untypeable	O35	Hneg		M	0	C	B1
21523_4_12_clean_Escherichia_coli-SC17_ST58	B01373		PP17_CC58	PP17	CC58	21523_4_12	Untypeable	O8	H10		F	0	C	B1
21842_2_12_clean_Escherichia_coli-SC17_ST58	B01406		PP17_CC58	PP17	CC58	21842_2_12	Untypeable	O9	H21		F	0	C	B1
24469_6_5_clean_Escherichia_coli-SC17_ST58	B01539		PP17_CC58	PP17	CC58	24469_6_5	Untypeable	O153-like	Hneg		F	0	C	B1
25076_3_16_clean_Escherichia_coli-SC17_ST58	B01771		PP17_CC58	PP17	CC58	25076_3_16	Untypeable	O110	H28		F	0	C	B1
24469_3_6_clean_Escherichia_coli-SC17_ST58	B01796		PPnovel12	PPnovel12	PPnovel12	24469_3_6	Untypeable	O153-like	H30		F	0	C	B1
24469_2_3_clean_Escherichia_coli-SC17_ST58	B01892		PP17_CC58	PP17	CC58	24469_2_3	Untypeable	O114	H25		M	0	C	B1
25076_3_23_clean_Escherichia_coli-SC17_ST58	B02316		PP17_CC58	PP17	CC58	25076_3_23	Untypeable	O117	H4		F	0	C	B1
24469_2_19_clean_Escherichia_coli-SC17_ST58	B02542		PP387_CC1065	PP387	CC1065	24469_2_19	Untypeable	O8	H14		M	0	C	B1
37273_6_29_clean_Escherichia_coli-SC17_ST58	B03716		PP17_CC58	PP17	CC58	37273_6_29	Untypeable	O117	H4		M	0	C	B1
37035_5_12_clean_Escherichia_coli-SC17_ST58	B03921		PP387_CC1065	PP387	CC1065	37035_5_12	Untypeable	O76	H19		M	0	C	B1
25076_4_5_clean_Escherichia_coli-SC17_ST58	C01202		PP17_CC58	PP17	CC58	25076_4_5	KL123	O8/O15	H12/H54		F	0	C	B1
21673_3_clean_Escherichia_coli-SC17_ST58	C01389		PP17_CC58	PP17	CC58	21673_3	KL118	O86	H51		F	35-40	Mother	B1
21523_4_8_clean_Escherichia_coli-SC17_ST58	C01442		PP17_CC58	PP17	CC58	21523_4_8	Untypeable	O8	H30		M	0	C	B1
24211_3_4_clean_Escherichia_coli-SC17_ST58	C01485		PP17_CC58	PP17	CC58	24211_3_4	Untypeable	O8	H25		M	0	C	B1
25076_4_18_clean_Escherichia_coli-SC17_ST58	C01758		PPnovel12	PPnovel12	PPnovel12	25076_4_18	Untypeable	O45	Hneg		F	0	C	B1
24469_7_22_clean_Escherichia_coli-SC17_ST58	C02061		PP17_CC58	PP17	CC58	24469_7_22	Untypeable	O132	Hneg		M	0	C	B1
25076_5_10_clean_Escherichia_coli-SC17_ST58	C02438		PP17_CC58	PP17	CC58	25076_5_10	Untypeable	O28ac	H25		F	0	C	B1
37081_3_6_clean_Escherichia_coli-SC168_ST115	B02079		PP168_CC115	PP168	CC115	37081_3_6	Untypeable	O25	H9		F	0	C	D
22178_7_16_clean_Escherichia_coli-SC168_ST115	C02047		PP168_CC115	PP168	CC115	22178_7_16	KL116	O102	H6		F	35-40	Mother	D
24211_3_6_clean_Escherichia_coli-SC167_ST68	B01670		PP167_CC68	PP167	CC68	24211_3_6	KL113	O1	H6		F	0	C	D
25076_4_5_clean_Escherichia_coli-SC167_ST68	C01202		PP167_CC68	PP167	CC68	25076_4_5	KL123	O8/O15	H12/H54		F	0	C	D
24469_4_1_clean_Escherichia_coli-SC165_ST1643	A01015		PP165_CC1643	PP165	CC1643	24469_4_1	Untypeable	Oneg	H31		F	30-35	Mother	B2
24469_1_23_clean_Escherichia_coli-SC165_ST1643	B01664		PP165_CC1643	PP165	CC1643	24469_1_23	Untypeable	O132	H34		F	0	C	B2
25076_3_24_clean_Escherichia_coli-SC165_ST1643	B02320	B02320_T1	PP165_CC1643	PP165	CC1643	25076_3_24	Untypeable	O21	H55		M	0	T1	B2
37082_7_9_clean_Escherichia_coli-SC163_ST1567	B03165		PP163_CC1567	PP163	CC1567	37082_7_9	KL111	O11	H4		M	0	C	D
18403_15_clean_Escherichia_coli-SC163_ST1567	S19		PP163_CC1567	PP163	CC1567	18403_15	Untypeable	Onovel29	H48		Missing	0	C	D
25076_6_9_clean_Escherichia_coli-SC162_ST108	A02872		PP162_CC108	PP162	CC108	25076_6_9	K12	O129	H15		M	0	C	D
25013_1_6_clean_Escherichia_coli-SC162_ST108	B02712		PP162_CC108	PP162	CC108	25013_1_6	K12	O129	H15		M	0	C	D
37081_8_17_clean_Escherichia_coli-SC162_ST108	B03496		PP162_CC108	PP162	CC108	37081_8_17	K12	O129	H15		F	0	C	D
25076_4_17_clean_Escherichia_coli-SC162_ST108	C01756		PP162_CC108	PP162	CC108	25076_4_17	K12	O129	H15		F	0	C	D
22178_7_2_clean_Escherichia_coli-SC162_ST108	C01994		PP162_CC108	PP162	CC108	22178_7_2	K12	O129	H15		F	0	C	D
14794_10_clean_Escherichia_coli-SC16_ST38	523133		PP16_CC38	PP16	CC38	14794_10	K5	O153-like	H18		M	0	C	D
24469_5_24_clean_Escherichia_coli-SC16_ST38	A01963		PP16_CC38	PP16	CC38	24469_5_24	K2	O10	H25		M	0	C	D
25076_6_3_clean_Escherichia_coli-SC16_ST38	A02646		PP16_CC38	PP16	CC38	25076_6_3	Untypeable	O153-like	H9		M	0	C	D
20727_6_24_clean_Escherichia_coli-SC16_ST38	B00088		PP16_CC38	PP16	CC38	20727_6_24	KL116	O45	H15		M	0	C	D
25076_3_16_clean_Escherichia_coli-SC16_ST38	B01771		PP16_CC38	PP16	CC38	25076_3_16	KL113	O110	H28		F	0	C	D
24469_4_12_clean_Escherichia_coli-SC16_ST38	B01796		PP16_CC38	PP16	CC38	24469_4_12	K52	O153-like	H30		F	0	C	D
24469_3_6_clean_Escherichia_coli-SC16_ST38	B01796		PP16_CC38	PP16	CC38	24469_3_6	KL115	O153-like	H30		F	0	C	D
23430_6_5_clean_Escherichia_coli-SC16_ST38	B01947		PP16_CC38	PP16	CC38	23430_6_5	KL116	O7	H15		M	0	C	D
24469_6_7_clean_Escherichia_coli-SC16_ST38	B02200		PP16_CC38	PP16	CC38	24469_6_7	KL113	O129	H4		F	0	C	D
24469_6_2_clean_Escherichia_coli-SC16_ST38	B02216		PP16_CC38	PP16	CC38	24469_6_2	K2	O1	H7		F	0	C	D
22607_2_21_clean_Escherichia_coli-SC16_ST38	B02258		PP16_CC38	PP16	CC38	22607_2_21	KL110	OgN12	Hneg		F	0	C	D
25076_7_18_clean_Escherichia_coli-SC16_ST38	B02274		PP16_CC38	PP16	CC38	25076_7_18	K2	O102	Hneg		F	0	C	D
24469_7_15_clean_Escherichia_coli-SC16_ST38	B02313		PP16_CC38	PP16	CC38	24469_7_15	KL116	O6	H1		M	0	C	D
21673_2_clean_Escherichia_coli-SC16_ST38	C01390		PP16_CC38	PP16	CC38	21673_2	KL115	O153-like	H42		F	30-35	Mother	D
23430_8_15_clean_Escherichia_coli-SC16_ST38	C02571		PPnovel13	PPnovel13	PPnovel13	23430_8_15	KL127	Oneg	Hneg		F	30-35	Mother	D
37082_7_23_clean_Escherichia_coli-SC16_ST38	C03384		PP16_CC38	PP16	CC38	37082_7_23	K5	O86	H30		F	0	C	D
37081_7_28_clean_Escherichia_coli-SC16_ST38	C03402		PP16_CC38	PP16	CC38	37081_7_28	KL115	O25	Hneg		M	0	C	D
37081_8_27_clean_Escherichia_coli-SC16_ST38	C03501		PP16_CC38	PP16	CC38	37081_8_27	KL110	O2	Hneg		F	0	C	D
24759_5_7_clean_Escherichia_coli-SC159_ST1851	A02222		PP159_CC1851	PP159	CC1851	24759_5_7	KL115	O19	H4		F	0	C	B2
25076_5_9_clean_Escherichia_coli-SC158_ST120	C02391		PP158_CC120	PP158	CC120	25076_5_9	Untypeable	O2	Hneg		F	0	C	B1
23430_8_21_clean_Escherichia_coli-SC156_ST52	A02872		PP156_CC52	PP156	CC52	23430_8_21	K1	O1	H6		F	35-40	Mother	A
23430_8_21_clean_Escherichia_coli-SC15_ST648	A02872		PP15_CC648	PP15	CC648	23430_8_21	KL111	O1	H6		F	35-40	Mother	F
24469_6_6_clean_Escherichia_coli-SC15_ST648	B01339		PP15_CC648	PP15	CC648	24469_6_6	K7	O109	H19		M	0	C	F
37273_8_6_clean_Escherichia_coli-SC15_ST648	B01730		PP15_CC648	PP15	CC648	37273_8_6	K7	O83	H42		M	0	C	F
24469_2_1_clean_Escherichia_coli-SC15_ST648	B01791		PP15_CC648	PP15	CC648	24469_2_1	K7	O83	H42		M	0	C	F
23584_5_22_clean_Escherichia_coli-SC15_ST648	B02243		PP387_CC1065	PP387	CC1065	23584_5_22	KL117	O1	Hneg		F	20-25	Mother	F
25076_3_19_clean_Escherichia_coli-SC15_ST648	B02243		PPnovel14	PPnovel14	PPnovel14	25076_3_19	KL117	O6	H1		F	0	C	F
37273_5_13_clean_Escherichia_coli-SC15_ST648	B02839		PP15_CC648	PP15	CC648	37273_5_13	KL111	O1	H6		M	0	C	F
21673_2_clean_Escherichia_coli-SC15_ST648	C01390		PP15_CC648	PP15	CC648	21673_2	K2	O153-like	H42		F	30-35	Mother	F
37273_5_18_clean_Escherichia_coli-SC149_ST224	A02911		PPnovel15	PPnovel15	PPnovel15	37273_5_18	Untypeable	O91	Hneg		M	0	C	B1
21842_3_21_clean_Escherichia_coli-SC149_ST224	B01719		PP149_CC224	PP149	CC224	21842_3_21	Untypeable	O74	H23		M	0	C	B1
21842_3_22_clean_Escherichia_coli-SC149_ST224	B01719		PPnovel15	PPnovel15	PPnovel15	21842_3_22	Untypeable	O74	H23		M	0	C	B1
24211_3_24_clean_Escherichia_coli-SC149_ST224	B01791		PP149_CC224	PP149	CC224	24211_3_24	Untypeable	Oneg	Hneg		M	0	C	B1
22607_3_9_clean_Escherichia_coli-SC149_ST224	B02249		PP149_CC224	PP149	CC224	22607_3_9	Untypeable	O8/O179	H19		M	0	C	B1
24211_6_14_clean_Escherichia_coli-SC149_ST224	B02329		PP149_CC224	PP149	CC224	24211_6_14	Untypeable	O74	H23		M	0	C	B1
21242_75_clean_Escherichia_coli-SC147_ST2178	A00908		PPnovel16	PPnovel16	PPnovel16	21242_75	Untypeable	O15/O74	H15		F	30-35	Mother	B1
24469_2_3_clean_Escherichia_coli-SC147_ST2178	B01892		PPnovel16	PPnovel16	PPnovel16	24469_2_3	Untypeable	O114	H25		M	0	C	B1
24469_7_24_clean_Escherichia_coli-SC147_ST2178	B02263		PPnovel_CC2144	PPnovel21	PPnovel21	24469_7_24	Untypeable	O166	H49		F	0	C	B1
25013_2_12_clean_Escherichia_coli-SC147_ST2178	B02832		PP147_CC2178	PP147	CC2178	25013_2_12	Untypeable	O129/O166	H4		M	0	C	B1
21242_15_clean_Escherichia_coli-SC147_ST2178	C01204		PP147_CC2178	PP147	CC2178	21242_15	K20	O84	H18		M	0	C	B1
21999_4_6_clean_Escherichia_coli-SC147_ST2178	C01917		PPnovel16	PPnovel16	PPnovel16	21999_4_6	Untypeable	Oneg	Hneg		F	0	C	B1
24469_3_19_clean_Escherichia_coli-SC147_ST2178	C02190		PPnovel16	PPnovel16	PPnovel16	24469_3_19	Untypeable	O147	H7		F	0	C	B1
24469_1_5_clean_Escherichia_coli-SC145_ST1170	A02138		PP145_CC1170	PP145	CC1170	24469_1_5	KL120	O117	Hneg		M	0	C	B2
21673_13_clean_Escherichia_coli-SC145_ST1170	B01408		PP145_CC1170	PP145	CC1170	21673_13	KL119	O19	H4		M	0	C	B2
37082_5_24_clean_Escherichia_coli-SC145_ST1170	B03249		PP145_CC1170	PP145	CC1170	37082_5_24	KL120	Onovel3	H4		F	0	C	B2
23164_6_12_clean_Escherichia_coli-SC145_ST1170	C01831		PP145_CC1170	PP145	CC1170	23164_6_12	KL120	Onovel3	H4		M	0	C	B2
25076_5_4_clean_Escherichia_coli-SC145_ST1170	C02130		PP145_CC1170	PP145	CC1170	25076_5_4	KL120	Onovel3	Hneg		M	0	C	B2
37081_6_23_clean_Escherichia_coli-SC145_ST1170	C03196		PP145_CC1170	PP145	CC1170	37081_6_23	KL120	Onovel3	H4		F	0	C	B2
37081_1_25_clean_Escherichia_coli-SC141_ST6260	B01038		PP141_CC6260	PP141	CC6260	37081_1_25	Untypeable	O112ab	H2/H53		M	0	C	B1
24469_7_22_clean_Escherichia_coli-SC141_ST6260	C02061		PP141_CC6260	PP141	CC6260	24469_7_22	Untypeable	O132	Hneg		M	0	C	B1
25076_7_18_clean_Escherichia_coli-SC14_ST405	B02274		PP14_CC405	PP14	CC405	25076_7_18	K2	O102	Hneg		F	0	C	D
25076_6_7_clean_Escherichia_coli-SC14_ST405	B02562		PP14_CC405	PP14	CC405	25076_6_7	KL111	O102	H6		M	0	C	D
37273_7_18_clean_Escherichia_coli-SC14_ST405	B02749		PP14_CC405	PP14	CC405	37273_7_18	K4	O102	H6		M	0	C	D
19646_5_8_clean_Escherichia_coli-SC14_ST405	BBS0038		PP14_CC405	PP14	CC405	19646_5_8	K5	O2	H4		Missing	0	C	D
37082_7_14_clean_Escherichia_coli-SC14_ST405	C03344		PP14_CC405	PP14	CC405	37082_7_14	K4	O102	H6		M	0	C	D
19646_4_16_clean_Escherichia_coli-SC14_ST405	S34		PP14_CC405	PP14	CC405	19646_4_16	K5	O2	H4		Missing	0	C	D
25076_4_14_clean_Escherichia_coli-SC135_ST1041	C01696		PP135_CC1041	PP135	CC1041	25076_4_14	Untypeable	O157	H39		M	0	C	B2
21989_6_23_clean_Escherichia_coli-SC133_ST1434	A01921		PP133_CC1434	PP133	CC1434	21989_6_23	KL140	O18ab	H14		F	0	C	A
37273_8_31_clean_Escherichia_coli-SC133_ST1434	C03011		PP133_CC1434	PP133	CC1434	37273_8_31	Untypeable	O18ab	H14		M	0	C	A
21989_6_19_clean_Escherichia_coli-SC132_ST2015	A01866		PP132_CC2015	PP132	CC2015	21989_6_19	K7	O2	H14		F	0	C	B2
25076_3_1_clean_Escherichia_coli-SC13_ST442	A02886		PPnovel17	PPnovel17	PPnovel17	25076_3_1	Untypeable	Onovel5	Hneg		F	0	C	B1
21242_27_clean_Escherichia_coli-SC13_ST442	B01196		PP13_CC442	PP13	CC442	21242_27	KL129	O146	H21		M	0	C	B1
23584_4_16_clean_Escherichia_coli-SC128_ST1324	B02724		PP128_CC1324	PP128	CC1324	23584_4_16	Untypeable	O128	H20		F	0	C	B1
24469_1_4_clean_Escherichia_coli-SC123_ST1308	A01015		PPnovel18	PPnovel18	PPnovel18	24469_1_4	Untypeable	Oneg	Hneg		F	0	C	B1
21127_4_10_clean_Escherichia_coli-SC121_ST452	A00541		PP121_CC452	PP121	CC452	21127_4_10	KL116	O25	H4		M	0	C	B2
23584_5_10_clean_Escherichia_coli-SC121_ST452	B01891		PP121_CC452	PP121	CC452	23584_5_10	KL116	O81	H27		M	0	C	B2
21242_8_clean_Escherichia_coli-SC121_ST452	C01201		PP121_CC452	PP121	CC452	21242_8	KL116	O25	Hneg		F	0	C	B2
37082_5_7_clean_Escherichia_coli-SC121_ST452	C03226		PP121_CC452	PP121	CC452	37082_5_7	KL116	O81	H27		M	0	C	B2
37081_1_21_clean_Escherichia_coli-SC12_ST410	A01043		PP12_CC410	PP12	CC410	37081_1_21	Untypeable	O78	H4		M	0	C	C
21842_1_7_clean_Escherichia_coli-SC12_ST410	A01516		PP12_CC410	PP12	CC410	21842_1_7	Untypeable	O9/O9-like	H19		F	0	C	C
24469_1_8_clean_Escherichia_coli-SC12_ST410	A02146		PP12_CC410	PP12	CC410	24469_1_8	Untypeable	O18	H1		F	0	C	C
21127_5_13_clean_Escherichia_coli-SC12_ST410	B00916		PP12_CC410	PP12	CC410	21127_5_13	Untypeable	O8	H9		F	0	C	C
24469_1_13_clean_Escherichia_coli-SC12_ST410	B01372	B01372_T1	PPnovel19	PPnovel19	PPnovel19	24469_1_13	Untypeable	O25	H4		M	0	T1	C
24469_1_19_clean_Escherichia_coli-SC12_ST410	B01548		PP12_CC410	PP12	CC410	24469_1_19	Untypeable	Oneg	Hneg		M	0	C	C
24469_2_3_clean_Escherichia_coli-SC12_ST410	B01892		PP12_CC410	PP12	CC410	24469_2_3	Untypeable	O114	H25		M	0	C	C
22607_3_2_clean_Escherichia_coli-SC12_ST410	B02249		PP12_CC410	PP12	CC410	22607_3_2	Untypeable	O8/O179	H19		M	0	C	C
25013_2_23_clean_Escherichia_coli-SC12_ST410	B02528		PP12_CC410	PP12	CC410	25013_2_23	Untypeable	O78	H9		F	0	C	C
20596_4_1_clean_Escherichia_coli-SC12_ST410	BBS0075		PP12_CC410	PP12	CC410	20596_4_1	Untypeable	O8	H27		Missing	0	C	C
25076_4_5_clean_Escherichia_coli-SC12_ST410	C01202		PP12_CC410	PP12	CC410	25076_4_5	KL123	O8/O15	H12/H54		F	0	C	C
37273_3_3_clean_Escherichia_coli-SC12_ST410	C01510		PP12_CC410	PP12	CC410	37273_3_3	Untypeable	O8	H4		M	0	C	C
25076_6_4_clean_Escherichia_coli-SC119_ST919	B02273		PP119_CC919	PP119	CC919	25076_6_4	Untypeable	O16	H5		F	0	C	B2
25013_1_21_clean_Escherichia_coli-SC117_ST226	B01787	B01787_T1	PPnovel20	PPnovel20	PPnovel20	25013_1_21	Untypeable	O65	H11		M	0	T1	A
25076_5_7_clean_Escherichia_coli-SC115_ST2332	C02323		PP115_CC2332	PP115	CC2332	25076_5_7	Untypeable	Oneg	Hneg		F	0	C	A
37273_8_4_clean_Escherichia_coli-SC112_ST355	B01733		PP112_CC355	PP112	CC355	37273_8_4	KL134	O120	H5		M	0	C	B2
25013_4_23_clean_Escherichia_coli-SC112_ST355	B02613		PP112_CC355	PP112	CC355	25013_4_23	KL135	Onovel27	H5		F	0	C	B2
14794_1_clean_Escherichia_coli-SC11_ST127	521130		PP11_CC127	PP11	CC127	14794_1	K14	O6	H31		F	0	C	B2
24469_4_1_clean_Escherichia_coli-SC11_ST127	A01015		PP11_CC127	PP11	CC127	24469_4_1	K2	Oneg	H31		F	30-35	Mother	B2
21242_25_clean_Escherichia_coli-SC11_ST127	A01166		PP11_CC127	PP11	CC127	21242_25	K14	O6	H31		F	0	C	B2
24211_3_9_clean_Escherichia_coli-SC11_ST127	A01647		PP11_CC127	PP11	CC127	24211_3_9	K14	O6	H31		F	0	C	B2
24211_7_20_clean_Escherichia_coli-SC11_ST127	A01966		PP11_CC127	PP11	CC127	24211_7_20	K14	O6	H31		F	0	C	B2
37273_4_14_clean_Escherichia_coli-SC11_ST127	A02442		PP11_CC127	PP11	CC127	37273_4_14	K53	O6	H31		M	0	C	B2
37273_5_14_clean_Escherichia_coli-SC11_ST127	A02865		PP11_CC127	PP11	CC127	37273_5_14	K14	O6	H31		M	0	C	B2
20727_6_5_clean_Escherichia_coli-SC11_ST127	B00139		PP11_CC127	PP11	CC127	20727_6_5	K14	O6	Hneg		F	30-35	Mother	B2
21127_5_23_clean_Escherichia_coli-SC11_ST127	B00518		PP11_CC127	PP11	CC127	21127_5_23	K14	O6	H31		M	0	C	B2
24469_4_14_clean_Escherichia_coli-SC11_ST127	B01771		PP11_CC127	PP11	CC127	24469_4_14	K14	O6	H31		F	0	C	B2
24469_3_11_clean_Escherichia_coli-SC11_ST127	B02153		PP11_CC127	PP11	CC127	24469_3_11	K2	O6	H31		M	0	C	B2
22607_3_16_clean_Escherichia_coli-SC11_ST127	B02257		PP11_CC127	PP11	CC127	22607_3_16	K14	O6	H31		M	0	C	B2
22607_3_8_clean_Escherichia_coli-SC11_ST127	B02257		PP11_CC127	PP11	CC127	22607_3_8	K82	O16	H5		M	0	C	B2
24469_1_12_clean_Escherichia_coli-SC11_ST127	B02257		PP387_CC1065	PP387	CC1065	24469_1_12	K14	O6	Hneg		M	0	C	B2
37273_4_31_clean_Escherichia_coli-SC11_ST127	B02589		PP11_CC127	PP11	CC127	37273_4_31	K14	O2	H1		F	0	C	B2
25076_2_24_clean_Escherichia_coli-SC11_ST127	B02909		PP11_CC127	PP11	CC127	25076_2_24	K14	O6/O9	H31		F	0	C	B2
37082_5_5_clean_Escherichia_coli-SC11_ST127	B03211		PP11_CC127	PP11	CC127	37082_5_5	K14	O6	H31		M	0	C	B2
37082_6_20_clean_Escherichia_coli-SC11_ST127	B03572		PP11_CC127	PP11	CC127	37082_6_20	K14	O6	H31		M	0	C	B2
37035_3_19_clean_Escherichia_coli-SC11_ST127	B03764		PP11_CC127	PP11	CC127	37035_3_19	K14	O6	H31		M	0	C	B2
22178_7_13_clean_Escherichia_coli-SC11_ST127	C02047		PP387_CC1065	PP387	CC1065	22178_7_13	K14	Oneg	H31		M	0	C	B2
24469_5_7_clean_Escherichia_coli-SC11_ST127	C02058		PP11_CC127	PP11	CC127	24469_5_7	KL114	O21	H12		F	35-40	Mother	B2
37273_8_19_clean_Escherichia_coli-SC11_ST127	C02706		PP11_CC127	PP11	CC127	37273_8_19	K2	O6	H31		M	0	C	B2
18403_3_clean_Escherichia_coli-SC11_ST127	S3		PP11_CC127	PP11	CC127	18403_3	K2	O6	H31		Missing	0	C	B2
25076_5_21_clean_Escherichia_coli-SC109_ST327	A01166		PP109_CC327	PP109	CC327	25076_5_21	Untypeable	O66	H8		F	0	C	B1
24469_7_13_clean_Escherichia_coli-SC109_ST327	B01670		PP109_CC327	PP109	CC327	24469_7_13	Untypeable	O1	H6		F	0	C	B1
24469_2_3_clean_Escherichia_coli-SC109_ST327	B01892		PP109_CC327	PP109	CC327	24469_2_3	Untypeable	O114	H25		M	0	C	B1
25076_5_3_clean_Escherichia_coli-SC109_ST327	C02056		PP387_CC1065	PP387	CC1065	25076_5_3	Untypeable	O111	Hneg		F	0	C	B1
21523_4_11_clean_Escherichia_coli-SC108_ST1236	B01408		PP108_CC1236	PP108	CC1236	21523_4_11	KL121	Oneg	H4		M	0	C	B2
21673_13_clean_Escherichia_coli-SC108_ST1236	B01408		PP108_CC1236	PP108	CC1236	21673_13	KL153	O19	H4		M	0	C	B2
21673_15_clean_Escherichia_coli-SC108_ST1236	B01408		PP387_CC1065	PP387	CC1065	21673_15	KL119	O19	H4		M	0	C	B2
25076_2_14_clean_Escherichia_coli-SC108_ST1236	B02657		PP108_CC1236	PP108	CC1236	25076_2_14	KL118	O62/O68	H5		F	0	C	B2
21842_1_10_clean_Escherichia_coli-SC105_ST636	A01524		PP105_CC636	PP105	CC636	21842_1_10	KL125	O9/O83	H6		F	0	C	B2
21127_3_17_clean_Escherichia_coli-SC105_ST636	B00272		PP105_CC636	PP105	CC636	21127_3_17	KL116	O83	H7		M	0	C	B2
37081_1_17_clean_Escherichia_coli-SC105_ST636	B00965		PP105_CC636	PP105	CC636	37081_1_17	KL116	O83	H7		M	0	C	B2
37081_3_7_clean_Escherichia_coli-SC105_ST636	B02078		PP105_CC636	PP105	CC636	37081_3_7	KL125	O83	H6		M	0	C	B2
25076_4_4_clean_Escherichia_coli-SC105_ST636	B02511		PP105_CC636	PP105	CC636	25076_4_4	KL125	O6	H1		M	0	C	B2
37035_3_10_clean_Escherichia_coli-SC105_ST636	B03717		PP105_CC636	PP105	CC636	37035_3_10	KL116	O83	H7		M	0	C	B2
21999_4_12_clean_Escherichia_coli-SC105_ST636	C01919		PP105_CC636	PP105	CC636	21999_4_12	KL116	O83	H7		F	35-40	Mother	B2
37081_8_6_clean_Escherichia_coli-SC105_ST636	C03476		PP105_CC636	PP105	CC636	37081_8_6	KL116	O83	H7		F	0	C	B2
24759_5_9_clean_Escherichia_coli-SC104_ST212	A02177	A02177_T2	PP104_CC212	PP104	CC212	24759_5_9	Untypeable	O18	H49		F	0	T2	B1
21842_3_10_clean_Escherichia_coli-SC102_ST973	B01633		PP102_CC973	PP102	CC973	21842_3_10	KL126	O11	H15		M	0	C	D
24469_6_20_clean_Escherichia_coli-SC102_ST973	B02255		PP102_CC973	PP102	CC973	24469_6_20	KL126	O11	H15		F	0	C	D
21673_29_clean_Escherichia_coli-SC102_ST973	C01443		PP102_CC973	PP102	CC973	21673_29	KL126	O11	H15		M	0	C	D
20727_5_17_clean_Escherichia_coli-SC10_ST17	A00106		PP10_CC17	PP10	CC17	20727_5_17	Untypeable	O128	H2/H35		F	30-35	Mother	B1
37035_3_14_clean_Escherichia_coli-SC10_ST17	B03738		PP10_CC17	PP10	CC17	37035_3_14	Untypeable	O45	H2		F	0	C	B1
25076_4_5_clean_Escherichia_coli-SC10_ST17	C01202		PP10_CC17	PP10	CC17	25076_4_5	KL123	O8/O15	H12/H54		F	0	C	B1

## Sheet: Figure2_source_data_BSI
lane	ppCC	pp_CCname	ST131.clade	K	age.subsets	ST393 subsample	Age	Sex	Phylogroup
11657_5#1	PP4_CC10	CC10		Untypeable	Missing		Missing	Missing	A
11657_5#10	PP17_CC58	CC58		Untypeable	Missing		Missing	Missing	B1
11657_5#11	PP2_CC131	CC131	C2	KL114	Missing		Missing	Missing	B2
11657_5#12	PP3_CC73	CC73		K5	Missing		Missing	Missing	B2
11657_5#13	PP2_CC131	CC131	C2	K5	Missing		Missing	Missing	B2
11657_5#14	PP6_CC69	CC69		K52	Missing		Missing	Missing	D
11657_5#15	PP5_CC95	CC95		K1	Missing		Missing	Missing	B2
11657_5#16	PP169_CC361	CC361		Untypeable	Missing		Missing	Missing	A
11657_5#17	PP8_CC1193	CC1193		K5	Missing		Missing	Missing	B2
11657_5#18	PP33_CC357	CC357		K1	Missing		Missing	Missing	B2
11657_5#19	PP3_CC73	CC73		K2	Missing		Missing	Missing	B2
11657_5#2	PP5_CC95	CC95		K1	Missing		Missing	Missing	B2
11657_5#20	PP16_CC38	CC38		KL110	Missing		Missing	Missing	D
11657_5#21	PP386_CC2526	CC2526		Untypeable	Missing		Missing	Missing	B1
11657_5#22	PP2_CC131	CC131	C2	K2	Missing		Missing	Missing	B2
11657_5#23	PP8_CC1193	CC1193		K5	Missing		Missing	Missing	B2
11657_5#24	PP2_CC131	CC131	C2	K2	Missing		Missing	Missing	B2
11657_5#28	PP2_CC131	CC131	A	K100	Missing		Missing	Missing	B2
11657_5#3	PP3_CC73	CC73		K2	Missing		Missing	Missing	B2
11657_5#39	PP90_CC685	CC685		Untypeable	>=20-59		20-39 yrs	F	A
11657_5#4	PP133_CC1434	CC1434		Untypeable	Missing		Missing	Missing	A
11657_5#40	PP4_CC10	CC10		Untypeable	>=60+		60-69 yrs	M	A
11657_5#41	PP5_CC95	CC95		K1	>=60+		80+ yrs	F	B2
11657_5#42	PP17_CC58	CC58		Untypeable	>=60+		60-69 yrs	M	B1
11657_5#43	PP14_CC405	CC405		K5	>=60+		70-79 yrs	M	D
11657_5#44	PP3_CC73	CC73		K2	>=60+		80+ yrs	F	B2
11657_5#46	PP2_CC131	CC131	C2	K5	>=20-59		20-39 yrs	F	B2
11657_5#47	PP3_CC73	CC73		K7	>=60+		70-79 yrs	F	B2
11657_5#48	PP3_CC73	CC73		KL111	>=60+		70-79 yrs	M	B2
11657_5#49	PP5_CC95	CC95		K1	>=60+		70-79 yrs	F	B2
11657_5#5	PP34_CC641	CC641		K4	Missing		Missing	Missing	B1
11657_5#50	PP3_CC73	CC73		K5	>=60+		70-79 yrs	M	B2
11657_5#51	PP121_CC452	CC452		KL116	>=60+		80+ yrs	M	B2
11657_5#52	PP4_CC10	CC10		Untypeable	>=60+		70-79 yrs	M	A
11657_5#53	PP5_CC95	CC95		K1	>=20-59		40-49 yrs	F	B2
11657_5#54	PP5_CC95	CC95		K1	>=20-59		50-59 yrs	F	B2
11657_5#55	PP3_CC73	CC73		K2	>=20-59		50-59 yrs	M	B2
11657_5#56	PP5_CC95	CC95		K1	>=60+		70-79 yrs	F	B2
11657_5#57	PP33_CC357	CC357		K1	>=60+		80+ yrs	M	B2
11657_5#58	PP3_CC73	CC73		K5	>=60+		80+ yrs	M	B2
11657_5#59	PP68_CC83	CC83		K2	>=60+		80+ yrs	F	B2
11657_5#6	PP3_CC73	CC73		K82	Missing		Missing	Missing	B2
11657_5#60	PP15_CC648	CC648		K20	>=60+		80+ yrs	F	F
11657_5#61	PP2_CC131	CC131	C2	K7	>=60+		70-79 yrs	M	B2
11657_5#62	PP5_CC95	CC95		K1	>=20-59		40-49 yrs	M	B2
11657_5#63	PP33_CC357	CC357		K1	>=60+		60-69 yrs	M	B2
11657_5#64	PP30_CC372	CC372		Untypeable	>=60+		60-69 yrs	M	B2
11657_5#65	PP21_CC393	CC393		K52	>=60+	Exclude	80+ yrs	M	D
11657_5#66	PP14_CC405	CC405		K20	>=60+		70-79 yrs	M	D
11657_5#67	PP6_CC69	CC69		K52	>=60+		60-69 yrs	F	D
11657_5#68	PP64_CC394	CC394		K5	>=60+		80+ yrs	F	D
11657_5#69	PP4_CC10	CC10		Untypeable	>=60+		70-79 yrs	M	A
11657_5#7	PP2_CC131	CC131	C2	K5	Missing		Missing	Missing	B2
11657_5#70	PP147_CC2178	CC2178		Untypeable	>=60+		80+ yrs	M	B1
11657_5#71	PP20_CC59	CC59		KL110	>=60+		80+ yrs	M	F
11657_5#72	PP3_CC73	CC73		K2	>=60+		70-79 yrs	F	B2
11657_5#73	PP9_CC12	CC12		K12	>=60+		80+ yrs	F	B2
11657_5#74	PP54_CC538	CC538		K92	>=60+		80+ yrs	F	B2
11657_5#75	PP3_CC73	CC73		KL111	<=19		<1	M	B2
11657_5#76	PP14_CC405	CC405		K5	>=60+		60-69 yrs	F	D
11657_5#77	PP68_CC83	CC83		KL125	>=20-59		20-39 yrs	M	B2
11657_5#78	PP3_CC73	CC73		K7	<=19		<1	F	B2
11657_5#79	PP5_CC95	CC95		K1	>=60+		70-79 yrs	F	B2
11657_5#8	PP2_CC131	CC131	C1	K5	Missing		Missing	Missing	B2
11657_5#80	PP2_CC131	CC131	C2	K5	>=20-59		20-39 yrs	F	B2
11657_5#81	PP33_CC357	CC357		K1	>=60+		70-79 yrs	M	B2
11657_5#82	PP3_CC73	CC73		K2	>=60+		80+ yrs	M	B2
11657_5#83	PP3_CC73	CC73		K7	>=20-59		40-49 yrs	F	B2
11657_5#84	PP5_CC95	CC95		K1	>=60+		80+ yrs	F	B2
11657_5#85	PP99_CC1727	CC1727		Untypeable	>=60+		70-79 yrs	F	B1
11657_5#86	PP3_CC73	CC73		K5	>=60+		70-79 yrs	M	B2
11657_5#87	PP3_CC73	CC73		K5	>=60+		70-79 yrs	F	B2
11657_5#88	PP5_CC95	CC95		K1	>=20-59		20-39 yrs	F	B2
11657_5#89	PP2_CC131	CC131	C2	K2	>=60+		80+ yrs	M	B2
11657_5#9	PP75_CC940	CC940		Untypeable	Missing		Missing	Missing	B1
11657_5#90	PP4_CC10	CC10		K1	>=60+		70-79 yrs	F	A
11657_5#91	PP30_CC372	CC372		K24	>=60+		70-79 yrs	M	B2
11657_5#92	PP2_CC131	CC131	C0	K5	>=60+		80+ yrs	F	B2
11657_5#93	PP17_CC58	CC58		Untypeable	>=20-59		50-59 yrs	F	B1
11657_5#94	PP2_CC131	CC131	B	K14	>=60+		60-69 yrs	M	B2
11657_5#95	PP34_CC641	CC641		K10	>=60+		70-79 yrs	M	B1
11657_5#96	PP5_CC95	CC95		K1	>=20-59		20-39 yrs	F	B2
11657_6#1	PP34_CC641	CC641		KL118	Missing		Missing	Missing	B1
11657_6#10	PP29_CC144	CC144		K1	Missing		Missing	Missing	B2
11657_6#11	PP2_CC131	CC131	B0	K2	Missing		Missing	Missing	B2
11657_6#12	PP4_CC10	CC10		Untypeable	Missing		Missing	Missing	A
11657_6#13	PP3_CC73	CC73		K7	Missing		Missing	Missing	B2
11657_6#14	PP2_CC131	CC131	C2	K5	Missing		Missing	Missing	B2
11657_6#15	PP33_CC357	CC357		K1	Missing		Missing	Missing	B2
11657_6#16	PP2_CC131	CC131	C1	K5	Missing		Missing	Missing	B2
11657_6#17	PP11_CC127	CC127		K14	Missing		Missing	Missing	B2
11657_6#18	PP8_CC1193	CC1193		K5	Missing		Missing	Missing	B2
11657_6#19	PP3_CC73	CC73		K7	Missing		Missing	Missing	B2
11657_6#2	PP5_CC95	CC95		K1	Missing		Missing	Missing	B2
11657_6#20	PP4_CC10	CC10		Untypeable	Missing		Missing	Missing	A
11657_6#21	PP5_CC95	CC95		K1	Missing		Missing	Missing	B2
11657_6#22	PP5_CC95	CC95		K1	Missing		Missing	Missing	B2
11657_6#23	PP2_CC131	CC131	A	K100	Missing		Missing	Missing	B2
11657_6#24	PP3_CC73	CC73		K5	Missing		Missing	Missing	B2
11657_6#3	PP3_CC73	CC73		K5	Missing		Missing	Missing	B2
11657_6#36	PP5_CC95	CC95		K1	>=60+		60-69 yrs	F	B2
11657_6#37	PP2_CC131	CC131	C2	K5	>=60+		80+ yrs	F	B2
11657_6#38	PP3_CC73	CC73		K5	>=20-59		40-49 yrs	F	B2
11657_6#39	PP96_CC4038	CC4038		Untypeable	>=20-59		40-49 yrs	F	B1
11657_6#4	PP25_CC517	CC517		Untypeable	Missing		Missing	Missing	B1
11657_6#40	PP14_CC405	CC405		KL111	>=60+		70-79 yrs	F	D
11657_6#41	PP11_CC127	CC127		K2	>=60+		70-79 yrs	F	B2
11657_6#42	PP98_CC567	CC567		K1	>=60+		80+ yrs	F	B2
11657_6#43	PP6_CC69	CC69		K52	>=60+		60-69 yrs	F	D
11657_6#44	PP6_CC69	CC69		K93	>=60+		80+ yrs	M	D
11657_6#45	PP5_CC95	CC95		K1	>=20-59		40-49 yrs	F	B2
11657_6#46	PP3_CC73	CC73		K5	>=60+		70-79 yrs	M	B2
11657_6#47	PP2_CC131	CC131	B	K5	>=20-59		50-59 yrs	M	B2
11657_6#48	PP3_CC73	CC73		K5	>=60+		80+ yrs	M	B2
11657_6#49	PP5_CC95	CC95		K1	>=60+		60-69 yrs	M	B2
11657_6#5	PP387_CC1065	CC1065		Untypeable	Missing		Missing	Missing	D
11657_6#50	PP5_CC95	CC95		K1	>=60+		70-79 yrs	M	B2
11657_6#51	PP2_CC131	CC131	C2	KL114	>=60+		80+ yrs	F	B2
11657_6#52	PP3_CC73	CC73		K5	>=60+		80+ yrs	M	B2
11657_6#53	PP5_CC95	CC95		K1	>=20-59		50-59 yrs	M	B2
11657_6#54	PP9_CC12	CC12		K3	>=60+		60-69 yrs	M	B2
11657_6#55	PP39_CC117	CC117		Untypeable	>=60+		80+ yrs	M	G
11657_6#56	PP3_CC73	CC73		K2	>=60+		70-79 yrs	M	B2
11657_6#58	PP5_CC95	CC95		K1	>=60+		60-69 yrs	F	B2
11657_6#59	PP29_CC144	CC144		K1	>=60+		80+ yrs	M	B2
11657_6#6	PP5_CC95	CC95		K1	Missing		Missing	Missing	B2
11657_6#60	PP4_CC10	CC10		K2	>=20-59		20-39 yrs	F	A
11657_6#61	PP15_CC648	CC648		K5	>=60+		80+ yrs	F	F
11657_6#62	PP14_CC405	CC405		K5	>=20-59		40-49 yrs	F	D
11657_6#63	PP2_CC131	CC131	C2	K100	>=20-59		50-59 yrs	F	B2
11657_6#64	PP2_CC131	CC131	C2	K100	>=60+		80+ yrs	F	B2
11657_6#65	PP2_CC131	CC131	C2	K5	>=60+		60-69 yrs	M	B2
11657_6#66	PP8_CC1193	CC1193		K100	>=20-59		50-59 yrs	F	B2
11657_6#67	PP2_CC131	CC131	C2	K100	>=60+		70-79 yrs	F	B2
11657_6#68	PP4_CC10	CC10		Untypeable	>=60+		80+ yrs	F	A
11657_6#69	PP16_CC38	CC38		K82	>=60+		80+ yrs	F	D
11657_6#7	PP2_CC131	CC131	A	K100	Missing		Missing	Missing	B2
11657_6#70	PP77_CC409	CC409		Untypeable	>=60+		70-79 yrs	F	A
11657_6#71	PP5_CC95	CC95		K1	>=60+		70-79 yrs	F	B2
11657_6#72	PP2_CC131	CC131	C1	K5	>=60+		60-69 yrs	F	B2
11657_6#73	PP3_CC73	CC73		K2	>=60+		70-79 yrs	M	B2
11657_6#74	PP9_CC12	CC12		K53	>=20-59		20-39 yrs	F	B2
11657_6#75	PP20_CC59	CC59		K1	>=60+		70-79 yrs	M	F
11657_6#76	PP8_CC1193	CC1193		K5	>=60+		80+ yrs	M	B2
11657_6#77	PP9_CC12	CC12		KL119	>=20-59		50-59 yrs	M	B2
11657_6#78	PP3_CC73	CC73		K2	>=60+		70-79 yrs	M	B2
11657_6#79	PP3_CC73	CC73		K5	>=60+		80+ yrs	F	B2
11657_6#8	PP3_CC73	CC73		K13_K23	Missing		Missing	Missing	B2
11657_6#80	PP3_CC73	CC73		K13_K23	>=60+		80+ yrs	M	B2
11657_6#81	PP3_CC73	CC73		K13_K23	>=60+		70-79 yrs	M	B2
11657_6#82	PP5_CC95	CC95		K1	<=19		<1	M	B2
11657_6#83	PP70_CC607	CC607		Untypeable	>=60+		70-79 yrs	M	A
11657_6#84	PP6_CC69	CC69		K98	<=19		5-19 yrs	F	D
11657_6#85	PP5_CC95	CC95		K1	>=60+		70-79 yrs	F	B2
11657_6#86	PP5_CC95	CC95		K1	>=60+		70-79 yrs	F	B2
11657_6#87	PP3_CC73	CC73		K7	>=20-59		50-59 yrs	M	B2
11657_6#88	PP6_CC69	CC69		K54_K96	>=60+		70-79 yrs	F	D
11657_6#89	PP21_CC393	CC393		K52	>=60+	Exclude	80+ yrs	F	D
11657_6#9	PP33_CC357	CC357		K1	Missing		Missing	Missing	B2
11657_6#90	PP4_CC10	CC10		K1	>=60+		60-69 yrs	F	A
11657_6#91	PP2_CC131	CC131	C2	K100	>=60+		70-79 yrs	F	B2
11657_6#92	PP29_CC144	CC144		K1	>=60+		80+ yrs	F	B2
11657_6#93	PP20_CC59	CC59		K1	>=60+		80+ yrs	F	F
11657_6#94	PP2_CC131	CC131	C2	K100	>=60+		80+ yrs	F	B2
11657_6#95	PP5_CC95	CC95		K1	>=60+		80+ yrs	M	B2
11657_6#96	PP2_CC131	CC131	A	K100	>=60+		70-79 yrs	M	B2
11657_7#1	PP3_CC73	CC73		K5	Missing		Missing	Missing	B2
11657_7#10	PP22_CC398	CC398		Untypeable	Missing		Missing	Missing	A
11657_7#11	PP3_CC73	CC73		K5	Missing		Missing	Missing	B2
11657_7#12	PP2_CC131	CC131	C2	K5	Missing		Missing	Missing	B2
11657_7#13	PP20_CC59	CC59		K1	Missing		Missing	Missing	F
11657_7#14	PP146_CC646	CC646		KL124	Missing		Missing	Missing	B2
11657_7#15	PP8_CC1193	CC1193		K5	Missing		Missing	Missing	B2
11657_7#16	PP5_CC95	CC95		K1	Missing		Missing	Missing	B2
11657_7#17	PP3_CC73	CC73		K5	Missing		Missing	Missing	B2
11657_7#18	PP40_CC28	CC28		Untypeable	Missing		Missing	Missing	B2
11657_7#19	PP51_CC93	CC93		K82	Missing		Missing	Missing	A
11657_7#2	PP5_CC95	CC95		K1	Missing		Missing	Missing	B2
11657_7#20	PP3_CC73	CC73		K5	Missing		Missing	Missing	B2
11657_7#21	PP2_CC131	CC131	C2	K2	Missing		Missing	Missing	B2
11657_7#22	PP2_CC131	CC131	C1	K5	Missing		Missing	Missing	B2
11657_7#23	PP2_CC131	CC131	C2	K100	Missing		Missing	Missing	B2
11657_7#24	PP33_CC357	CC357		K1	Missing		Missing	Missing	B2
11657_7#3	PP369_CC5308	CC5308		Untypeable	Missing		Missing	Missing	B1
11657_7#30	PP29_CC144	CC144		K1	Missing		Missing	Missing	B2
11657_7#35	PP4_CC10	CC10		Untypeable	>=60+		60-69 yrs	M	A
11657_7#36	PP38_CC62	CC62		K1	>=20-59		20-39 yrs	F	F
11657_7#37	PP9_CC12	CC12		K12	>=60+		80+ yrs	F	B2
11657_7#38	PP105_CC636	CC636		KL133	>=60+		60-69 yrs	F	B2
11657_7#39	PP6_CC69	CC69		K52	>=60+		80+ yrs	F	D
11657_7#4	PP3_CC73	CC73		K5	Missing		Missing	Missing	B2
11657_7#40	PP5_CC95	CC95		K1	>=20-59		50-59 yrs	F	B2
11657_7#42	PP9_CC12	CC12		K2	Missing			F	B2
11657_7#43	PP29_CC144	CC144		K1	>=60+		70-79 yrs	F	B2
11657_7#44	PP3_CC73	CC73		K5	>=60+		70-79 yrs	F	B2
11657_7#45	PP21_CC393	CC393		K52	>=60+	Exclude	80+ yrs	F	D
11657_7#46	PP17_CC58	CC58		Untypeable	>=20-59		50-59 yrs	M	B1
11657_7#47	PP2_CC131	CC131	C2	K100	>=60+		80+ yrs	M	B2
11657_7#48	PP3_CC73	CC73		K5	>=60+		80+ yrs	F	B2
11657_7#49	PP5_CC95	CC95		K1	>=60+		60-69 yrs	M	B2
11657_7#5	PP16_CC38	CC38		K15	Missing		Missing	Missing	D
11657_7#50	PP5_CC95	CC95		K1	>=20-59		50-59 yrs	F	B2
11657_7#51	PP8_CC1193	CC1193		K5	>=60+		80+ yrs	F	B2
11657_7#52	PP2_CC131	CC131	C2	K100	>=60+		60-69 yrs	F	B2
11657_7#53	PP2_CC131	CC131	C2	K100	>=20-59		50-59 yrs	F	B2
11657_7#54	PP2_CC131	CC131	C2	K100	>=20-59		50-59 yrs	F	B2
11657_7#55	PP2_CC131	CC131	C1	K5	>=60+		70-79 yrs	F	B2
11657_7#56	PP2_CC131	CC131	C2	KL114	>=60+		80+ yrs	M	B2
11657_7#57	PP2_CC131	CC131	C1	K5	>=20-59		40-49 yrs	M	B2
11657_7#58	PP2_CC131	CC131	C2	K5	>=60+		80+ yrs	M	B2
11657_7#59	PP2_CC131	CC131	C0	K5	>=60+		60-69 yrs	M	B2
11657_7#6	PP11_CC127	CC127		K14	Missing		Missing	Missing	B2
11657_7#60	PP3_CC73	CC73		K2	>=20-59		20-39 yrs	F	B2
11657_7#61	PP3_CC73	CC73		K5	>=20-59		20-39 yrs	F	B2
11657_7#62	PP5_CC95	CC95		K1	>=60+		70-79 yrs	F	B2
11657_7#63	PP12_CC410	CC410		Untypeable	>=60+		80+ yrs	M	C
11657_7#64	PP6_CC69	CC69		KL169	>=60+		80+ yrs	F	D
11657_7#65	PP12_CC410	CC410		Untypeable	>=60+		80+ yrs	F	C
11657_7#66	PP2_CC131	CC131	C2	K100	>=60+		70-79 yrs	F	B2
11657_7#67	PP3_CC73	CC73		K5	>=60+		70-79 yrs	F	B2
11657_7#68	PP5_CC95	CC95		K1	>=60+		70-79 yrs	M	B2
11657_7#69	PP3_CC73	CC73		KL111	>=60+		60-69 yrs	F	B2
11657_7#7	PP2_CC131	CC131	A	K100	Missing		Missing	Missing	B2
11657_7#70	PP2_CC131	CC131	C2	K5	>=60+		70-79 yrs	M	B2
11657_7#71	PP3_CC73	CC73		K5	>=60+		70-79 yrs	F	B2
11657_7#72	PP9_CC12	CC12		K3	>=60+		70-79 yrs	M	B2
11657_7#73	PP2_CC131	CC131	C2	K5	>=60+		70-79 yrs	F	B2
11657_7#74	PP3_CC73	CC73		K5	>=60+		80+ yrs	F	B2
11657_7#75	PP21_CC393	CC393		K52	>=20-59	Exclude	50-59 yrs	M	D
11657_7#76	PP3_CC73	CC73		K2	>=60+		80+ yrs	M	B2
11657_7#77	PP2_CC131	CC131	B0	K2	>=60+		80+ yrs	M	B2
11657_7#78	PP2_CC131	CC131	C2	K5	>=60+		70-79 yrs	M	B2
11657_7#79	PP254_CC352	CC352		K7	>=60+		60-69 yrs	M	B2
11657_7#8	PP5_CC95	CC95		K1	Missing		Missing	Missing	B2
11657_7#80	PP11_CC127	CC127		K14	>=60+		70-79 yrs	M	B2
11657_7#81	PP14_CC405	CC405		K5	>=60+		80+ yrs	F	D
11657_7#82	PP32_CC80	CC80		K1	>=60+		70-79 yrs	M	B2
11657_7#83	PP9_CC12	CC12		KL121	>=60+		80+ yrs	M	B2
11657_7#84	PP9_CC12	CC12		K2	>=20-59		20-39 yrs	F	B2
11657_7#85	PP34_CC641	CC641		K10	>=60+		70-79 yrs	F	B1
11657_7#86	PP5_CC95	CC95		K1	>=60+		70-79 yrs	M	B2
11657_7#87	PP12_CC410	CC410		Untypeable	>=60+		70-79 yrs	M	C
11657_7#88	PP5_CC95	CC95		K1	>=60+		80+ yrs	F	B2
11657_7#89	PP2_CC131	CC131	C2	K100	>=60+		80+ yrs	F	B2
11657_7#9	PP34_CC641	CC641		KL118	Missing		Missing	Missing	B1
11657_7#90	PP5_CC95	CC95		K1	>=60+		70-79 yrs	F	B2
11657_7#91	PP385_CC2307	CC2307		Untypeable	>=60+		80+ yrs	M	B1
11657_7#92	PP102_CC973	CC973		K98	>=20-59		50-59 yrs	M	D
11657_7#93	PP9_CC12	CC12		K2	>=60+		60-69 yrs	M	B2
11657_7#94	PP51_CC93	CC93		KL150	>=60+		80+ yrs	F	A
11657_7#95	PP2_CC131	CC131	C2	K5	>=60+		80+ yrs	F	B2
11657_7#96	PP3_CC73	CC73		KL111	>=60+		70-79 yrs	F	B2
11658_3#1	PP132_CC2015	CC2015		K7	Missing		Missing	Missing	B2
11658_3#10	PP33_CC357	CC357		K1	Missing		Missing	Missing	B2
11658_3#11	PP4_CC10	CC10		K2	Missing		Missing	Missing	A
11658_3#12	PP4_CC10	CC10		Untypeable	Missing		Missing	Missing	A
11658_3#13	PP15_CC648	CC648		K20	Missing		Missing	Missing	F
11658_3#14	PP4_CC10	CC10		K53	Missing		Missing	Missing	A
11658_3#2	PP92_CC1722	CC1722		KL117	Missing		Missing	Missing	F
11658_3#29	PP3_CC73	CC73		K5	>=20-59		50-59 yrs	F	B2
11658_3#3	PP6_CC69	CC69		K5	Missing		Missing	Missing	D
11658_3#30	PP5_CC95	CC95		K1	<=19		5-19 yrs	F	B2
11658_3#31	PP2_CC131	CC131	B	KL115	>=60+		80+ yrs	F	B2
11658_3#32	PP3_CC73	CC73		K2	>=60+		80+ yrs	F	B2
11658_3#33	PP11_CC127	CC127		KL113	>=60+		70-79 yrs	F	B2
11658_3#34	PP5_CC95	CC95		K1	>=60+		70-79 yrs	F	B2
11658_3#35	PP3_CC73	CC73		K5	>=60+		70-79 yrs	M	B2
11658_3#36	PP2_CC131	CC131	C2	KL115	>=60+		80+ yrs	F	B2
11658_3#37	PP9_CC12	CC12		KL119	>=60+		80+ yrs	M	B2
11658_3#38	PP2_CC131	CC131	C2	K2	<=19		1-4 yrs	M	B2
11658_3#39	PP3_CC73	CC73		K5	>=20-59		40-49 yrs	M	B2
11658_3#4	PP2_CC131	CC131	C2	KL114	Missing		Missing	Missing	B2
11658_3#40	PP11_CC127	CC127		K14	>=60+		70-79 yrs	M	B2
11658_3#41	PP2_CC131	CC131	C0	K5	>=60+		60-69 yrs	M	B2
11658_3#42	PP2_CC131	CC131	C2	K5	>=60+		70-79 yrs	M	B2
11658_3#43	PP5_CC95	CC95		K1	>=20-59		40-49 yrs	F	B2
11658_3#44	PP18_CC141	CC141		K1	>=60+		80+ yrs	F	B2
11658_3#45	PP74_CC540	CC540		Untypeable	>=60+		80+ yrs	M	A
11658_3#46	PP3_CC73	CC73		K2	>=60+		70-79 yrs	F	B2
11658_3#47	PP3_CC73	CC73		K2	>=20-59		20-39 yrs	F	B2
11658_3#48	PP195_CCnew	CCnew	PP195_CCnew	Untypeable	>=60+		60-69 yrs	M	B2
11658_3#49	PP6_CC69	CC69		K54_K96	>=60+		60-69 yrs	F	D
11658_3#5	PP3_CC73	CC73		K13_K23	Missing		Missing	Missing	B2
11658_3#50	PP34_CC641	CC641		Untypeable	>=60+		80+ yrs	F	B1
11658_3#51	PP32_CC80	CC80		K1	>=60+		70-79 yrs	M	B2
11658_3#52	PP5_CC95	CC95		K1	>=60+		60-69 yrs	M	B2
11658_3#53	PP9_CC12	CC12		K2	>=60+		70-79 yrs	F	B2
11658_3#54	PP9_CC12	CC12		K3	>=60+		70-79 yrs	F	B2
11658_3#55	PP2_CC131	CC131	C2	KL115	>=60+		70-79 yrs	M	B2
11658_3#56	PP2_CC131	CC131	C2	K2	>=60+		60-69 yrs	M	B2
11658_3#57	PP3_CC73	CC73		KL111	>=60+		80+ yrs	F	B2
11658_3#58	PP21_CC393	CC393		K52	>=20-59	Exclude	40-49 yrs	F	D
11658_3#59	PP51_CC93	CC93		KL122	>=60+		70-79 yrs	M	A
11658_3#6	PP13_CC442	CC442		Untypeable	Missing		Missing	Missing	B1
11658_3#60	PP60_CC420	CC420		K1	>=60+		70-79 yrs	M	B2
11658_3#61	PP18_CC141	CC141		K7	>=60+		70-79 yrs	M	B2
11658_3#62	PP9_CC12	CC12		K12	>=60+		80+ yrs	F	B2
11658_3#64	PP3_CC73	CC73		K2	>=60+		70-79 yrs	F	B2
11658_3#65	PP21_CC393	CC393		K52	>=60+	Include	80+ yrs	F	D
11658_3#66	PP3_CC73	CC73		K5	>=60+		70-79 yrs	M	B2
11658_3#67	PP3_CC73	CC73		K7	>=60+		70-79 yrs	M	B2
11658_3#68	PP6_CC69	CC69		K54_K96	>=60+		80+ yrs	M	D
11658_3#69	PP64_CC394	CC394		K52	>=60+		70-79 yrs	F	D
11658_3#7	PP20_CC59	CC59		KL110	Missing		Missing	Missing	F
11658_3#70	PP2_CC131	CC131	B	K12	>=20-59		40-49 yrs	F	B2
11658_3#71	PP3_CC73	CC73		K5	<=19		<1	F	B2
11658_3#72	PP6_CC69	CC69		K54_K96	>=60+		70-79 yrs	M	D
11658_3#73	PP8_CC1193	CC1193		KL113	>=60+		70-79 yrs	M	B2
11658_3#74	PP2_CC131	CC131	C2	K100	>=60+		80+ yrs	M	B2
11658_3#75	PP3_CC73	CC73		K13_K23	>=20-59		50-59 yrs	M	B2
11658_3#76	PP8_CC1193	CC1193		K5	>=20-59		20-39 yrs	F	B2
11658_3#77	PP253_CC3290	CC3290		Untypeable	>=60+		60-69 yrs	M	B2
11658_3#78	PP16_CC38	CC38		K24	>=60+		80+ yrs	F	D
11658_3#79	PP3_CC73	CC73		K5	>=60+		70-79 yrs	F	B2
11658_3#8	PP2_CC131	CC131	B	K2	Missing		Missing	Missing	B2
11658_3#80	PP9_CC12	CC12		K3	<=19		<1	M	B2
11658_3#81	PP3_CC73	CC73		K5	>=60+		70-79 yrs	F	B2
11658_3#82	PP3_CC73	CC73		K5	>=60+		70-79 yrs	M	B2
11658_3#83	PP3_CC73	CC73		K7	>=60+		60-69 yrs	F	B2
11658_3#84	PP4_CC10	CC10		K52	>=60+		70-79 yrs	M	A
11658_3#85	PP3_CC73	CC73		K2	>=60+		80+ yrs	F	B2
11658_3#86	PP2_CC131	CC131	C1	KL112	Missing		Missing	Missing	B2
11658_3#87	PP6_CC69	CC69		K54_K96	>=60+		80+ yrs	M	D
11658_3#88	PP33_CC357	CC357		K1	>=60+		70-79 yrs	F	B2
11658_3#89	PP64_CC394	CC394		Untypeable	>=20-59		50-59 yrs	M	D
11658_3#9	PP6_CC69	CC69		KL169	Missing		Missing	Missing	D
11658_3#90	PP6_CC69	CC69		K52	Missing		Missing	Missing	D
11658_3#91	PP5_CC95	CC95		K1	Missing		Missing	Missing	B2
11658_3#92	PP29_CC144	CC144		K1	>=20-59		40-49 yrs	F	B2
11658_3#93	PP3_CC73	CC73		K5	>=60+		80+ yrs	M	B2
11658_3#94	PP2_CC131	CC131	C2	K2	>=60+		80+ yrs	F	B2
11658_3#95	PP3_CC73	CC73		K2	>=60+		80+ yrs	F	B2
11658_3#96	PP5_CC95	CC95		K1	<=19		5-19 yrs	F	B2
11658_4#1	PP66_CC135	CC135		KL123	Missing		Missing	Missing	B2
11658_4#10	PP11_CC127	CC127		K14	Missing		Missing	Missing	B2
11658_4#11	PP6_CC69	CC69		K54_K96	Missing		Missing	Missing	D
11658_4#12	PP6_CC69	CC69		KL169	Missing		Missing	Missing	D
11658_4#13	PP39_CC117	CC117		Untypeable	Missing		Missing	Missing	G
11658_4#14	PP20_CC59	CC59		K1	Missing		Missing	Missing	F
11658_4#15	PP5_CC95	CC95		K1	Missing		Missing	Missing	B2
11658_4#16	PP5_CC95	CC95		K1	Missing		Missing	Missing	B2
11658_4#17	PP38_CC62	CC62		K1	Missing		Missing	Missing	F
11658_4#18	PP2_CC131	CC131	C2	K100	Missing		Missing	Missing	B2
11658_4#19	PP3_CC73	CC73		K5	Missing		Missing	Missing	B2
11658_4#2	PP11_CC127	CC127		K14	Missing		Missing	Missing	B2
11658_4#20	PP5_CC95	CC95		K1	Missing		Missing	Missing	B2
11658_4#21	PP17_CC58	CC58		Untypeable	Missing		Missing	Missing	B1
11658_4#22	PP2_CC131	CC131	A	K100	Missing		Missing	Missing	B2
11658_4#23	PP53_CC448	CC448		Untypeable	Missing		Missing	Missing	B1
11658_4#24	PP5_CC95	CC95		K1	Missing		Missing	Missing	B2
11658_4#25	PP5_CC95	CC95		K1	Missing		Missing	Missing	B2
11658_4#28	PP4_CC10	CC10		K20	Missing		Missing	Missing	A
11658_4#3	PP6_CC69	CC69		K52	Missing		Missing	Missing	D
11658_4#4	PP65_CC399	CC399		Untypeable	Missing		Missing	Missing	A
11658_4#41	PP3_CC73	CC73		K5	>=60+		70-79 yrs	F	B2
11658_4#42	PP12_CC410	CC410		Untypeable	>=60+		80+ yrs	M	C
11658_4#43	PP2_CC131	CC131	B	K5	<=19		<1	M	B2
11658_4#44	PP5_CC95	CC95		K1	>=20-59		20-39 yrs	M	B2
11658_4#45	PP3_CC73	CC73		K5	>=60+		80+ yrs	F	B2
11658_4#46	PP21_CC393	CC393		K52	>=60+	Include	80+ yrs	M	D
11658_4#47	PP4_CC10	CC10		Untypeable	>=20-59		50-59 yrs	M	A
11658_4#48	PP2_CC131	CC131	B	K5	>=60+		60-69 yrs	F	B2
11658_4#49	PP5_CC95	CC95		K1	>=60+		70-79 yrs	M	B2
11658_4#5	PP5_CC95	CC95		K1	Missing		Missing	Missing	B2
11658_4#50	PP3_CC73	CC73		K5	>=20-59		50-59 yrs	F	B2
11658_4#51	PP18_CC141	CC141		K1	>=60+		80+ yrs	M	B2
11658_4#52	PP16_CC38	CC38		K2	>=60+		60-69 yrs	M	D
11658_4#53	PP3_CC73	CC73		K2	>=20-59		20-39 yrs	F	B2
11658_4#54	PP3_CC73	CC73		K2	>=60+		80+ yrs	F	B2
11658_4#55	PP54_CC538	CC538		K92	>=60+		70-79 yrs	M	B2
11658_4#56	PP52_CC295	CC295		Untypeable	>=60+		70-79 yrs	M	B1
11658_4#57	PP2_CC131	CC131	B	K1	<=19		<1	F	B2
11658_4#58	PP5_CC95	CC95		K1	>=20-59		20-39 yrs	M	B2
11658_4#59	PP3_CC73	CC73		K5	>=20-59		40-49 yrs	M	B2
11658_4#6	PP54_CC538	CC538		K92	Missing		Missing	Missing	B2
11658_4#60	PP2_CC131	CC131	B	K14	>=60+		80+ yrs	F	B2
11658_4#61	PP2_CC131	CC131	C2	K100	>=60+		70-79 yrs	F	B2
11658_4#62	PP5_CC95	CC95		K1	>=60+		70-79 yrs	M	B2
11658_4#63	PP14_CC405	CC405		K5	>=60+		70-79 yrs	M	D
11658_4#64	PP5_CC95	CC95		K1	>=60+		70-79 yrs	F	B2
11658_4#65	PP2_CC131	CC131	C2	K100	>=60+		70-79 yrs	M	B2
11658_4#66	PP2_CC131	CC131	C2	K100	>=60+		70-79 yrs	M	B2
11658_4#68	PP15_CC648	CC648		K5	>=20-59		40-49 yrs	M	F
11658_4#69	PP5_CC95	CC95		K1	>=60+		60-69 yrs	F	B2
11658_4#7	PP2_CC131	CC131	B	K16	Missing		Missing	Missing	B2
11658_4#70	PP6_CC69	CC69		KL169	>=60+		80+ yrs	F	D
11658_4#71	PP12_CC410	CC410		Untypeable	>=60+		80+ yrs	M	C
11658_4#72	PP102_CC973	CC973		K14	<=19		1-4 yrs	F	D
11658_4#73	PP38_CC62	CC62		K1	>=20-59		40-49 yrs	M	F
11658_4#74	PP2_CC131	CC131	C2	K5	>=60+		80+ yrs	M	B2
11658_4#75	PP29_CC144	CC144		K1	>=20-59		50-59 yrs	F	B2
11658_4#76	PP74_CC540	CC540		Untypeable	>=20-59		50-59 yrs	M	A
11658_4#77	PP2_CC131	CC131	C2	K5	>=20-59		20-39 yrs	F	B2
11658_4#78	PP4_CC10	CC10		K52	>=60+		60-69 yrs	M	A
11658_4#79	PP3_CC73	CC73		K5	>=60+		80+ yrs	F	B2
11658_4#8	PP3_CC73	CC73		K13_K23	Missing		Missing	Missing	B2
11658_4#80	PP2_CC131	CC131	C2	K100	>=60+		70-79 yrs	M	B2
11658_4#81	PP2_CC131	CC131	C2	K2	>=60+		80+ yrs	M	B2
11658_4#82	PP9_CC12	CC12		K3	>=60+		80+ yrs	M	B2
11658_4#83	PP29_CC144	CC144		K1	>=60+		80+ yrs	F	B2
11658_4#84	PP18_CC141	CC141		K1	>=20-59		20-39 yrs	F	B2
11658_4#85	PP2_CC131	CC131	C2	K5	>=60+		80+ yrs	M	B2
11658_4#86	PP20_CC59	CC59		K1	>=20-59		50-59 yrs	F	F
11658_4#87	PP69_CC349	CC349		KL115	>=60+		80+ yrs	M	D
11658_4#88	PP39_CC117	CC117		Untypeable	>=60+		60-69 yrs	F	G
11658_4#89	PP33_CC357	CC357		K1	>=60+		80+ yrs	M	B2
11658_4#9	PP58_CC2773	CC2773		Untypeable	Missing		Missing	Missing	B1
11658_4#90	PP3_CC73	CC73		K2	>=60+		60-69 yrs	M	B2
11658_4#91	PP5_CC95	CC95		K1	>=20-59		20-39 yrs	F	B2
11658_4#92	PP21_CC393	CC393		K52	>=60+	Exclude	60-69 yrs	F	D
11658_4#93	PP4_CC10	CC10		K5	>=60+		60-69 yrs	M	A
11658_4#94	PP38_CC62	CC62		K1	>=20-59		20-39 yrs	F	F
11658_4#95	PP3_CC73	CC73		K5	>=60+		80+ yrs	F	B2
11658_4#96	PP3_CC73	CC73		KL111	>=60+		80+ yrs	F	B2
11658_5#1	PP4_CC10	CC10		Untypeable	Missing		Missing	Missing	A
11658_5#10	PP6_CC69	CC69		KL110	Missing		Missing	Missing	D
11658_5#11	PP2_CC131	CC131	C2	KL112	Missing		Missing	Missing	B2
11658_5#12	PP3_CC73	CC73		K5	Missing		Missing	Missing	B2
11658_5#13	PP6_CC69	CC69		K54_K96	Missing		Missing	Missing	D
11658_5#14	PP2_CC131	CC131	C2	K5	Missing		Missing	Missing	B2
11658_5#15	PP3_CC73	CC73		KL111	Missing		Missing	Missing	B2
11658_5#16	PP3_CC73	CC73		K5	Missing		Missing	Missing	B2
11658_5#17	PP8_CC1193	CC1193		K5	Missing		Missing	Missing	B2
11658_5#18	PP4_CC10	CC10		K92	Missing		Missing	Missing	A
11658_5#19	PP2_CC131	CC131	C2	K100	Missing		Missing	Missing	B2
11658_5#2	PP2_CC131	CC131	C2	K2	Missing		Missing	Missing	B2
11658_5#20	PP3_CC73	CC73		K5	Missing		Missing	Missing	B2
11658_5#21	PP11_CC127	CC127		K14	Missing		Missing	Missing	B2
11658_5#22	PP21_CC393	CC393		K52	Missing	Exclude	Missing	Missing	D
11658_5#23	PP3_CC73	CC73		K5	Missing		Missing	Missing	B2
11658_5#25	PP29_CC144	CC144		K1	Missing		Missing	Missing	B2
11658_5#26	PP2_CC131	CC131	C2	KL115	Missing		Missing	Missing	B2
11658_5#27	PP3_CC73	CC73		K5	Missing		Missing	Missing	B2
11658_5#28	PP2_CC131	CC131	C2	K100	Missing		Missing	Missing	B2
11658_5#29	PP3_CC73	CC73		K2	Missing		Missing	Missing	B2
11658_5#3	PP15_CC648	CC648		K24	Missing		Missing	Missing	F
11658_5#30	PP5_CC95	CC95		K1	Missing		Missing	Missing	B2
11658_5#31	PP9_CC12	CC12		KL113	Missing		Missing	Missing	B2
11658_5#32	PP2_CC131	CC131	C1	KL120	Missing		Missing	Missing	B2
11658_5#33	PP5_CC95	CC95		K1	Missing		Missing	Missing	B2
11658_5#34	PP29_CC144	CC144		K1	Missing		Missing	Missing	B2
11658_5#35	PP32_CC80	CC80		K1	Missing		Missing	Missing	B2
11658_5#36	PP3_CC73	CC73		K2	Missing		Missing	Missing	B2
11658_5#37	PP33_CC357	CC357		K1	Missing		Missing	Missing	B2
11658_5#38	PP21_CC393	CC393		K52	Missing	Exclude	Missing	Missing	D
11658_5#4	PP69_CC349	CC349		K2	Missing		Missing	Missing	D
11658_5#40	PP12_CC410	CC410		Untypeable	Missing		Missing	Missing	C
11658_5#41	PP2_CC131	CC131	C2	KL115	Missing		Missing	Missing	B2
11658_5#42	PP2_CC131	CC131	A	K100	Missing		Missing	Missing	B2
11658_5#43	PP18_CC141	CC141		K1	Missing		Missing	Missing	B2
11658_5#44	PP2_CC131	CC131	C2	K2	Missing		Missing	Missing	B2
11658_5#45	PP25_CC517	CC517		Untypeable	Missing		Missing	Missing	B1
11658_5#46	PP9_CC12	CC12		K12	Missing		Missing	Missing	B2
11658_5#47	PP5_CC95	CC95		K1	Missing		Missing	Missing	B2
11658_5#49	PP6_CC69	CC69		K52	Missing		Missing	Missing	D
11658_5#5	PP2_CC131	CC131	C2	K5	Missing		Missing	Missing	B2
11658_5#50	PP2_CC131	CC131	A	K100	Missing		Missing	Missing	B2
11658_5#51	PP11_CC127	CC127		K14	Missing		Missing	Missing	B2
11658_5#52	PP102_CC973	CC973		KL126	Missing		Missing	Missing	D
11658_5#53	PP2_CC131	CC131	B	K5	Missing		Missing	Missing	B2
11658_5#54	PP61_CC91	CC91		K4	Missing		Missing	Missing	B2
11658_5#55	PP11_CC127	CC127		K15	Missing		Missing	Missing	B2
11658_5#56	PP6_CC69	CC69		K52	Missing		Missing	Missing	D
11658_5#57	PP2_CC131	CC131	B	K14	Missing		Missing	Missing	B2
11658_5#6	PP5_CC95	CC95		K1	Missing		Missing	Missing	B2
11658_5#66	PP2_CC131	CC131	C0	K5	Missing			F	B2
11658_5#67	PP9_CC12	CC12		K12	>=60+		70-79 yrs	M	B2
11658_5#68	PP3_CC73	CC73		K13_K23	>=60+		80+ yrs	M	B2
11658_5#69	PP11_CC127	CC127		K14	>=60+		60-69 yrs	F	B2
11658_5#7	PP9_CC12	CC12		K2	Missing		Missing	Missing	B2
11658_5#70	PP32_CC80	CC80		K1	>=60+		70-79 yrs	M	B2
11658_5#71	PP8_CC1193	CC1193		KL113	<=19		<1	F	B2
11658_5#72	PP5_CC95	CC95		K1	>=20-59		40-49 yrs	F	B2
11658_5#73	PP3_CC73	CC73		K5	>=60+		60-69 yrs	M	B2
11658_5#74	PP9_CC12	CC12		KL119	>=60+		80+ yrs	M	B2
11658_5#75	PP5_CC95	CC95		K1	>=60+		80+ yrs	F	B2
11658_5#78	PP16_CC38	CC38		K5	>=60+		80+ yrs	M	D
11658_5#79	PP3_CC73	CC73		K7	>=60+		80+ yrs	F	B2
11658_5#8	PP38_CC62	CC62		K1	Missing		Missing	Missing	F
11658_5#80	PP6_CC69	CC69		K52	>=60+		70-79 yrs	M	D
11658_5#82	PP3_CC73	CC73		K13_K23	>=60+		80+ yrs	M	B2
11658_5#83	PP9_CC12	CC12		K12	>=60+		80+ yrs	M	B2
11658_5#84	PP5_CC95	CC95		K1	>=60+		80+ yrs	F	B2
11658_5#85	PP5_CC95	CC95		K1	>=60+		80+ yrs	M	B2
11658_5#86	PP12_CC410	CC410		Untypeable	>=60+		60-69 yrs	M	C
11658_5#87	PP2_CC131	CC131	C2	K2	>=20-59		20-39 yrs	M	B2
11658_5#88	PP8_CC1193	CC1193		K5	>=60+		70-79 yrs	M	B2
11658_5#89	PP5_CC95	CC95		K1	>=60+		80+ yrs	F	B2
11658_5#9	PP12_CC410	CC410		Untypeable	Missing		Missing	Missing	C
11658_5#90	PP5_CC95	CC95		K1	>=60+		80+ yrs	F	B2
11658_5#91	PP5_CC95	CC95		K1	>=60+		70-79 yrs	M	B2
11658_5#92	PP14_CC405	CC405		K5	>=60+		80+ yrs	F	D
11658_5#93	PP6_CC69	CC69		K52	>=60+		60-69 yrs	F	D
11658_5#94	PP6_CC69	CC69		K54_K96	>=60+		60-69 yrs	F	D
11658_5#95	PP18_CC141	CC141		K1	>=60+		70-79 yrs	M	B2
11658_5#96	PP9_CC12	CC12		K12	>=60+		80+ yrs	F	B2
11658_6#1	PP5_CC95	CC95		K1	Missing		Missing	Missing	B2
11658_6#11	PP12_CC410	CC410		Untypeable	Missing		Missing	Missing	C
11658_6#12	PP20_CC59	CC59		K1	Missing		Missing	Missing	F
11658_6#13	PP2_CC131	CC131	C2	K100	Missing		Missing	Missing	B2
11658_6#14	PP51_CC93	CC93		KL120	Missing		Missing	Missing	A
11658_6#15	PP168_CC115	CC115		KL139	Missing		Missing	Missing	D
11658_6#16	PP12_CC410	CC410		Untypeable	Missing		Missing	Missing	C
11658_6#17	PP6_CC69	CC69		KL110	Missing		Missing	Missing	D
11658_6#18	PP32_CC80	CC80		K1	Missing		Missing	Missing	B2
11658_6#19	PP6_CC69	CC69		K5	Missing		Missing	Missing	D
11658_6#2	PP3_CC73	CC73		K5	Missing		Missing	Missing	B2
11658_6#20	PP8_CC1193	CC1193		K5	Missing		Missing	Missing	B2
11658_6#21	PP8_CC1193	CC1193		K5	Missing		Missing	Missing	B2
11658_6#22	PP2_CC131	CC131	A	K100	Missing		Missing	Missing	B2
11658_6#23	PP6_CC69	CC69		K93	Missing		Missing	Missing	D
11658_6#24	PP14_CC405	CC405		KL111	Missing		Missing	Missing	D
11658_6#25	PP3_CC73	CC73		K5	Missing		Missing	Missing	B2
11658_6#26	PP5_CC95	CC95		K1	Missing		Missing	Missing	B2
11658_6#27	PP9_CC12	CC12		K3	Missing		Missing	Missing	B2
11658_6#28	PP11_CC127	CC127		K14	Missing		Missing	Missing	B2
11658_6#29	PP194_CC625	CC625		K53	Missing		Missing	Missing	B2
11658_6#3	PP11_CC127	CC127		K14	Missing		Missing	Missing	B2
11658_6#30	PP33_CC357	CC357		K1	Missing		Missing	Missing	B2
11658_6#31	PP112_CC355	CC355		KL134	Missing		Missing	Missing	B2
11658_6#32	PP6_CC69	CC69		K5	Missing		Missing	Missing	D
11658_6#33	PP3_CC73	CC73		K5	Missing		Missing	Missing	B2
11658_6#35	PP8_CC1193	CC1193		K100	Missing		Missing	Missing	B2
11658_6#36	PP74_CC540	CC540		Untypeable	Missing		Missing	Missing	A
11658_6#37	PP32_CC80	CC80		K1	Missing		Missing	Missing	B2
11658_6#38	PP33_CC357	CC357		K1	Missing		Missing	Missing	B2
11658_6#39	PP2_CC131	CC131	C1	KL112	Missing		Missing	Missing	B2
11658_6#4	PP3_CC73	CC73		K13_K23	Missing		Missing	Missing	B2
11658_6#40	PP5_CC95	CC95		K1	Missing		Missing	Missing	B2
11658_6#41	PP2_CC131	CC131	C1	K5	Missing		Missing	Missing	B2
11658_6#42	PP6_CC69	CC69		KL169	Missing		Missing	Missing	D
11658_6#43	PP2_CC131	CC131	C1	K5	Missing		Missing	Missing	B2
11658_6#44	PP9_CC12	CC12		K3	Missing		Missing	Missing	B2
11658_6#45	PP9_CC12	CC12		K3	Missing		Missing	Missing	B2
11658_6#47	PP6_CC69	CC69		K52	Missing		Missing	Missing	D
11658_6#48	PP20_CC59	CC59		K1	Missing		Missing	Missing	F
11658_6#49	PP16_CC38	CC38		K2	Missing		Missing	Missing	D
11658_6#5	PP3_CC73	CC73		K7	Missing		Missing	Missing	B2
11658_6#50	PP3_CC73	CC73		K2	Missing		Missing	Missing	B2
11658_6#51	PP3_CC73	CC73		K5	Missing		Missing	Missing	B2
11658_6#52	PP17_CC58	CC58		Untypeable	Missing		Missing	Missing	B1
11658_6#53	PP2_CC131	CC131	A	K100	Missing		Missing	Missing	B2
11658_6#54	PP3_CC73	CC73		K5	Missing		Missing	Missing	B2
11658_6#55	PP9_CC12	CC12		KL121	Missing		Missing	Missing	B2
11658_6#56	PP5_CC95	CC95		K1	Missing		Missing	Missing	B2
11658_6#57	PP3_CC73	CC73		K5	Missing		Missing	Missing	B2
11658_6#6	PP32_CC80	CC80		K1	Missing		Missing	Missing	B2
11658_6#64	PP2_CC131	CC131	C2	K5	>=60+		70-79 yrs	M	B2
11658_6#65	PP3_CC73	CC73		K2	>=60+		80+ yrs	F	B2
11658_6#66	PP32_CC80	CC80		K1	>=60+		60-69 yrs	M	B2
11658_6#67	PP5_CC95	CC95		K1	>=60+		60-69 yrs	F	B2
11658_6#68	PP8_CC1193	CC1193		KL113	>=60+		80+ yrs	M	B2
11658_6#69	PP9_CC12	CC12		K7	>=60+		60-69 yrs	M	B2
11658_6#7	PP58_CC2773	CC2773		Untypeable	Missing		Missing	Missing	B1
11658_6#70	PP21_CC393	CC393		K52	>=60+	Exclude	70-79 yrs	M	D
11658_6#73	PP2_CC131	CC131	C1	K5	>=20-59		50-59 yrs	M	B2
11658_6#74	PP3_CC73	CC73		KL111	>=60+		70-79 yrs	M	B2
11658_6#75	PP20_CC59	CC59		KL110	>=60+		70-79 yrs	M	F
11658_6#76	PP12_CC410	CC410		Untypeable	>=20-59		50-59 yrs	F	C
11658_6#77	PP98_CC567	CC567		K1	>=60+		70-79 yrs	M	B2
11658_6#78	PP21_CC393	CC393		K52	>=60+	Exclude	60-69 yrs	F	D
11658_6#79	PP120_CC706	CC706		Untypeable	>=60+		60-69 yrs	F	B2
11658_6#8	PP3_CC73	CC73		K5	Missing		Missing	Missing	B2
11658_6#80	PP5_CC95	CC95		K1	>=60+		70-79 yrs	F	B2
11658_6#81	PP2_CC131	CC131	C2	K100	>=60+		70-79 yrs	F	B2
11658_6#82	PP2_CC131	CC131	C1	K5	>=60+		60-69 yrs		B2
11658_6#83	PP5_CC95	CC95		K1	<=19		<1	M	B2
11658_6#84	PP29_CC144	CC144		K1	>=60+		80+ yrs	F	B2
11658_6#85	PP12_CC410	CC410		Untypeable	>=60+		80+ yrs	M	C
11658_6#86	PP5_CC95	CC95		K1	>=20-59		40-49 yrs	F	B2
11658_6#88	PP2_CC131	CC131	C2	K2	>=60+		60-69 yrs	M	B2
11658_6#89	PP3_CC73	CC73		K2	>=60+		70-79 yrs	M	B2
11658_6#9	PP3_CC73	CC73		KL111	Missing		Missing	Missing	B2
11658_6#90	PP3_CC73	CC73		K5	>=60+		80+ yrs	F	B2
11658_6#91	PP2_CC131	CC131	C2	KL114	>=60+		60-69 yrs	M	B2
11658_6#92	PP2_CC131	CC131	B	K5	>=60+		70-79 yrs	F	B2
11658_6#93	PP8_CC1193	CC1193		K5	<=19		1-4 yrs	F	B2
11658_6#94	PP3_CC73	CC73		K7	>=60+		70-79 yrs	M	B2
11658_6#95	PP3_CC73	CC73		K5	>=20-59		50-59 yrs	M	B2
11658_6#96	PP53_CC448	CC448		Untypeable	>=20-59		20-39 yrs	M	B1
11658_7#1	PP5_CC95	CC95		K1	Missing		Missing	Missing	B2
11658_7#10	PP14_CC405	CC405		K5	Missing		Missing	Missing	D
11658_7#11	PP8_CC1193	CC1193		K5	Missing		Missing	Missing	B2
11658_7#13	PP69_CC349	CC349		KL118	Missing		Missing	Missing	D
11658_7#14	PP9_CC12	CC12		K54_K96	Missing		Missing	Missing	B2
11658_7#15	PP2_CC131	CC131	C2	K100	Missing		Missing	Missing	B2
11658_7#16	PP2_CC131	CC131	C2	KL114	Missing		Missing	Missing	B2
11658_7#17	PP2_CC131	CC131	B	K5	Missing		Missing	Missing	B2
11658_7#18	PP5_CC95	CC95		K1	Missing		Missing	Missing	B2
11658_7#19	PP3_CC73	CC73		K2	Missing		Missing	Missing	B2
11658_7#2	PP12_CC410	CC410		Untypeable	Missing		Missing	Missing	C
11658_7#20	PP60_CC420	CC420		K1	Missing		Missing	Missing	B2
11658_7#21	PP32_CC80	CC80		K1	Missing		Missing	Missing	B2
11658_7#22	PP3_CC73	CC73		K5	Missing		Missing	Missing	B2
11658_7#23	PP2_CC131	CC131	C1	K5	Missing		Missing	Missing	B2
11658_7#24	PP39_CC117	CC117		Untypeable	Missing		Missing	Missing	G
11658_7#25	PP127_CC847	CC847		Untypeable	Missing		Missing	Missing	B1
11658_7#26	PP2_CC131	CC131	C2	K100	Missing		Missing	Missing	B2
11658_7#27	PP5_CC95	CC95		K1	Missing		Missing	Missing	B2
11658_7#29	PP5_CC95	CC95		K1	Missing		Missing	Missing	B2
11658_7#3	PP6_CC69	CC69		K52	Missing		Missing	Missing	D
11658_7#30	PP2_CC131	CC131	C2	K2	Missing		Missing	Missing	B2
11658_7#31	PP21_CC393	CC393		K52	Missing	Exclude	Missing	Missing	D
11658_7#32	PP17_CC58	CC58		Untypeable	Missing		Missing	Missing	B1
11658_7#33	PP2_CC131	CC131	C2	K100	Missing		Missing	Missing	B2
11658_7#34	PP6_CC69	CC69		KL169	Missing		Missing	Missing	D
11658_7#35	PP3_CC73	CC73		K7	Missing		Missing	Missing	B2
11658_7#36	PP3_CC73	CC73		K2	Missing		Missing	Missing	B2
11658_7#4	PP14_CC405	CC405		KL111	Missing		Missing	Missing	D
11658_7#40	PP158_CC120	CC120		Untypeable	Missing		Missing	Missing	B1
11658_7#5	PP3_CC73	CC73		KL111	Missing		Missing	Missing	B2
11658_7#52	PP2_CC131	CC131	C0	K5	>=60+		70-79 yrs	M	B2
11658_7#53	PP15_CC648	CC648		K5	>=60+		70-79 yrs	M	F
11658_7#54	PP11_CC127	CC127		K14	>=60+		70-79 yrs	M	B2
11658_7#55	PP3_CC73	CC73		K13_K23	>=60+		60-69 yrs	M	B2
11658_7#56	PP11_CC127	CC127		K14	>=60+		80+ yrs	F	B2
11658_7#57	PP2_CC131	CC131	B	K5	>=60+		80+ yrs	M	B2
11658_7#58	PP3_CC73	CC73		K7	>=60+		70-79 yrs	F	B2
11658_7#6	PP6_CC69	CC69		K52	Missing		Missing	Missing	D
11658_7#62	PP3_CC73	CC73		K7	>=60+		80+ yrs	M	B2
11658_7#63	PP9_CC12	CC12		K3	>=60+		70-79 yrs	F	B2
11658_7#65	PP2_CC131	CC131	C2	K5	>=60+		70-79 yrs	M	B2
11658_7#66	PP12_CC410	CC410		Untypeable	>=60+		80+ yrs	M	C
11658_7#67	PP2_CC131	CC131	C1	KL112	>=60+		80+ yrs	M	B2
11658_7#68	PP5_CC95	CC95		K1	>=60+		70-79 yrs	F	B2
11658_7#69	PP32_CC80	CC80		K1	>=60+		80+ yrs	F	B2
11658_7#7	PP2_CC131	CC131	C2	K2	Missing		Missing	Missing	B2
11658_7#70	PP5_CC95	CC95		K1	>=60+		70-79 yrs	F	B2
11658_7#71	PP2_CC131	CC131	C2	K5	>=60+		70-79 yrs	M	B2
11658_7#72	PP4_CC10	CC10		K2	>=60+		70-79 yrs	F	A
11658_7#73	PP5_CC95	CC95		K1	>=60+		70-79 yrs	M	B2
11658_7#74	PP74_CC540	CC540		Untypeable	>=60+		80+ yrs	M	A
11658_7#75	PP20_CC59	CC59		K1	>=60+		60-69 yrs	F	F
11658_7#76	PP6_CC69	CC69		KL169	>=60+		80+ yrs	F	D
11658_7#77	PP9_CC12	CC12		K12	>=60+		70-79 yrs	F	B2
11658_7#78	PP2_CC131	CC131	C2	K100	>=60+		60-69 yrs	F	B2
11658_7#79	PP8_CC1193	CC1193		K5	>=60+		80+ yrs	F	B2
11658_7#8	PP2_CC131	CC131	C1	K5	Missing		Missing	Missing	B2
11658_7#80	PP16_CC38	CC38		KL111	>=60+		80+ yrs	M	D
11658_7#81	PP5_CC95	CC95		K1	>=60+		80+ yrs	F	B2
11658_7#82	PP3_CC73	CC73		K13_K23	>=60+		80+ yrs	M	B2
11658_7#83	PP69_CC349	CC349		K1	<=19		<1	M	D
11658_7#84	PP5_CC95	CC95		K1	>=60+		80+ yrs	F	B2
11658_7#85	PP4_CC10	CC10		Untypeable	<=19		5-19 yrs	M	A
11658_7#86	PP2_CC131	CC131	C1	KL121	>=20-59		50-59 yrs	M	B2
11658_7#87	PP3_CC73	CC73		K5	>=20-59		40-49 yrs	M	B2
11658_7#88	PP5_CC95	CC95		K1	>=60+		60-69 yrs	M	B2
11658_7#89	PP5_CC95	CC95		K1	>=60+		70-79 yrs	F	B2
11658_7#9	PP3_CC73	CC73		K13_K23	Missing		Missing	Missing	B2
11658_7#90	PP2_CC131	CC131	C2	KL114	>=60+		70-79 yrs	M	B2
11658_7#91	PP17_CC58	CC58		Untypeable	>=60+		80+ yrs	F	B1
11658_7#92	PP3_CC73	CC73		K5	>=60+		80+ yrs	F	B2
11658_7#93	PP2_CC131	CC131	C2	K2	>=60+		80+ yrs	F	B2
11658_7#94	PP22_CC398	CC398		Untypeable	>=60+		80+ yrs	F	A
11658_7#95	PP3_CC73	CC73		K5	>=20-59		20-39 yrs	M	B2
11658_7#96	PP4_CC10	CC10		K3	>=60+		70-79 yrs	M	A
11658_8#24	PP9_CC12	CC12		KL119	Missing		Missing	Missing	B2
11658_8#25	PP48_CC136	CC136		Untypeable	Missing		Missing	Missing	B2
11658_8#26	PP6_CC69	CC69		K5	Missing		Missing	Missing	D
11658_8#27	PP2_CC131	CC131	C2	KL115	Missing		Missing	Missing	B2
11658_8#28	PP3_CC73	CC73		K2	Missing		Missing	Missing	B2
11658_8#29	PP22_CC398	CC398		Untypeable	Missing		Missing	Missing	A
11658_8#30	PP15_CC648	CC648		K4	Missing		Missing	Missing	F
11658_8#31	PP3_CC73	CC73		K5	Missing		Missing	Missing	B2
11658_8#32	PP14_CC405	CC405		K5	Missing		Missing	Missing	D
11658_8#33	PP16_CC38	CC38		KL110	Missing		Missing	Missing	D
11658_8#34	PP3_CC73	CC73		K5	Missing		Missing	Missing	B2
11658_8#35	PP3_CC73	CC73		K2	Missing		Missing	Missing	B2
11658_8#36	PP11_CC127	CC127		K14	Missing		Missing	Missing	B2
11658_8#37	PP5_CC95	CC95		K1	Missing		Missing	Missing	B2
11658_8#38	PP3_CC73	CC73		K5	Missing		Missing	Missing	B2
11658_8#39	PP21_CC393	CC393		K52	Missing	Include	Missing	Missing	D
11658_8#40	PP383_CC5430	CC5430		KL113	Missing		Missing	Missing	B2
11658_8#41	PP5_CC95	CC95		K1	Missing		Missing	Missing	B2
11658_8#42	PP30_CC372	CC372		K14	Missing		Missing	Missing	B2
11658_8#43	PP3_CC73	CC73		K7	Missing		Missing	Missing	B2
11658_8#44	PP98_CC567	CC567		K1	Missing		Missing	Missing	B2
11658_8#45	PP382_CC5593	CC5593		K12	Missing		Missing	Missing	D
11658_8#46	PP5_CC95	CC95		K1	Missing		Missing	Missing	B2
11658_8#47	PP5_CC95	CC95		K1	Missing		Missing	Missing	B2
11658_8#48	PP5_CC95	CC95		K1	Missing		Missing	Missing	B2
11658_8#49	PP60_CC420	CC420		K1	Missing		Missing	Missing	B2
11658_8#50	PP16_CC38	CC38		K5	Missing		Missing	Missing	D
11658_8#51	PP14_CC405	CC405		K5	Missing		Missing	Missing	D
11658_8#52	PP16_CC38	CC38		K5	Missing		Missing	Missing	D
11658_8#53	PP8_CC1193	CC1193		K5	Missing		Missing	Missing	B2
11658_8#54	PP5_CC95	CC95		K1	Missing		Missing	Missing	B2
11658_8#55	PP2_CC131	CC131	C2	K5	Missing		Missing	Missing	B2
11658_8#56	PP9_CC12	CC12		K12	Missing		Missing	Missing	B2
11658_8#57	PP6_CC69	CC69		KL145	Missing		Missing	Missing	D
11658_8#60	PP39_CC117	CC117		Untypeable	>=60+		70-79 yrs	M	G
11658_8#61	PP3_CC73	CC73		K2	>=60+		60-69 yrs	F	B2
11658_8#62	PP3_CC73	CC73		K2	>=60+		60-69 yrs	M	B2
11658_8#63	PP3_CC73	CC73		K5	>=60+		60-69 yrs	F	B2
11658_8#64	PP2_CC131	CC131	C2	K5	>=60+		70-79 yrs	M	B2
11658_8#65	PP5_CC95	CC95		K1	>=20-59		20-39 yrs	M	B2
11658_8#67	PP16_CC38	CC38		K82	>=20-59		50-59 yrs	M	D
11658_8#68	PP4_CC10	CC10		Untypeable	<=19		1-4 yrs	M	A
11658_8#70	PP38_CC62	CC62		K1	>=60+		80+ yrs	F	F
11658_8#71	PP17_CC58	CC58		Untypeable	>=20-59		20-39 yrs	F	B1
11658_8#72	PP5_CC95	CC95		K1	>=60+		80+ yrs	M	B2
11658_8#73	PP5_CC95	CC95		K1	<=19		5-19 yrs	F	B2
11658_8#74	PP20_CC59	CC59		K1	>=60+		70-79 yrs	M	F
11658_8#75	PP6_CC69	CC69		KL169	>=60+		80+ yrs	F	D
11658_8#76	PP3_CC73	CC73		K5	>=60+		80+ yrs	F	B2
11658_8#77	PP25_CC517	CC517		Untypeable	>=60+		60-69 yrs	M	B1
11658_8#78	PP2_CC131	CC131	C2	K5	>=60+		70-79 yrs	M	B2
11658_8#79	PP21_CC393	CC393		K52	>=60+	Exclude	70-79 yrs	F	D
11658_8#80	PP38_CC62	CC62		Untypeable	>=20-59		20-39 yrs	F	F
11658_8#81	PP39_CC117	CC117		Untypeable	>=60+		80+ yrs	M	G
11658_8#82	PP69_CC349	CC349		KL111	>=60+		60-69 yrs	F	D
11658_8#83	PP3_CC73	CC73		K7	>=60+		80+ yrs	F	B2
11658_8#84	PP2_CC131	CC131	C2	K100	>=60+		70-79 yrs	M	B2
11658_8#85	PP2_CC131	CC131	C2	K100	>=60+		80+ yrs	M	B2
11658_8#86	PP5_CC95	CC95		K1	>=60+		70-79 yrs	M	B2
11658_8#87	PP3_CC73	CC73		K7	>=60+		80+ yrs	F	B2
11658_8#88	PP252_CC2802	CC2802		KL141	>=20-59		40-49 yrs	F	B2
11658_8#89	PP3_CC73	CC73		K2	>=60+		60-69 yrs	M	B2
11658_8#90	PP30_CC372	CC372		K15	>=60+		80+ yrs	M	B2
11658_8#91	PP5_CC95	CC95		K1	>=20-59		50-59 yrs	F	B2
11658_8#92	PP2_CC131	CC131	C2	K5	>=60+		70-79 yrs	M	B2
11658_8#93	PP2_CC131	CC131	C2	K2	>=60+		60-69 yrs	F	B2
11658_8#94	PP16_CC38	CC38		K82	>=60+		60-69 yrs	M	D
11658_8#95	PP9_CC12	CC12		K3	>=20-59		50-59 yrs	M	B2
11658_8#96	PP4_CC10	CC10		KL113	>=20-59		50-59 yrs	F	A
11679_4#1	PP15_CC648	CC648		K7	Missing		Missing	Missing	F
11679_4#10	PP4_CC10	CC10		Untypeable	Missing		Missing	Missing	A
11679_4#11	PP5_CC95	CC95		K1	Missing		Missing	Missing	B2
11679_4#12	PP3_CC73	CC73		K5	Missing		Missing	Missing	B2
11679_4#13	PP16_CC38	CC38		K5	Missing		Missing	Missing	D
11679_4#14	PP8_CC1193	CC1193		K5	Missing		Missing	Missing	B2
11679_4#15	PP5_CC95	CC95		K1	Missing		Missing	Missing	B2
11679_4#16	PP3_CC73	CC73		K2	Missing		Missing	Missing	B2
11679_4#2	PP3_CC73	CC73		K13_K23	Missing		Missing	Missing	B2
11679_4#26	PP3_CC73	CC73		K2	>=60+		80+ yrs	F	B2
11679_4#27	PP21_CC393	CC393		K52	>=60+	Exclude	80+ yrs	F	D
11679_4#28	PP11_CC127	CC127		K14	>=60+		80+ yrs	F	B2
11679_4#29	PP5_CC95	CC95		K1	>=60+		60-69 yrs	F	B2
11679_4#3	PP3_CC73	CC73		K5	Missing		Missing	Missing	B2
11679_4#30	PP8_CC1193	CC1193		K5	>=60+		60-69 yrs	F	B2
11679_4#31	PP68_CC83	CC83		K2	>=60+		60-69 yrs	F	B2
11679_4#32	PP2_CC131	CC131	C2	K5	>=60+		80+ yrs	F	B2
11679_4#33	PP20_CC59	CC59		K1	>=60+		80+ yrs	F	F
11679_4#34	PP15_CC648	CC648		KL117	>=60+		70-79 yrs	M	F
11679_4#35	PP2_CC131	CC131	C2	K5	>=60+		80+ yrs	M	B2
11679_4#36	PP5_CC95	CC95		K1	>=60+		80+ yrs	F	B2
11679_4#37	PP8_CC1193	CC1193		K5	>=60+		70-79 yrs	M	B2
11679_4#38	PP3_CC73	CC73		K5	>=20-59		40-49 yrs	M	B2
11679_4#39	PP2_CC131	CC131	C2	K5	<=19		<1	F	B2
11679_4#40	PP2_CC131	CC131	C2	K20	>=60+		80+ yrs	M	B2
11679_4#41	PP3_CC73	CC73		K7	>=60+		70-79 yrs	F	B2
11679_4#42	PP3_CC73	CC73		K5	>=20-59		20-39 yrs	F	B2
11679_4#43	PP11_CC127	CC127		K2	>=60+		80+ yrs	F	B2
11679_4#44	PP2_CC131	CC131	A	K100	>=60+		80+ yrs	M	B2
11679_4#45	PP5_CC95	CC95		K1	>=20-59		40-49 yrs	M	B2
11679_4#46	PP9_CC12	CC12		K12	>=60+		80+ yrs	F	B2
11679_4#47	PP33_CC357	CC357		K1	>=60+		70-79 yrs	M	B2
11679_4#48	PP5_CC95	CC95		K1	>=60+		80+ yrs	M	B2
11679_4#49	PP3_CC73	CC73		K2	<=19		<1	M	B2
11679_4#5	PP5_CC95	CC95		K1	Missing		Missing	Missing	B2
11679_4#50	PP21_CC393	CC393		K52	>=60+	Exclude	60-69 yrs	M	D
11679_4#52	PP2_CC131	CC131	C2	K2	>=60+		80+ yrs	F	B2
11679_4#53	PP2_CC131	CC131	C2	K5	>=60+		60-69 yrs	F	B2
11679_4#54	PP2_CC131	CC131	C2	K2	>=60+		80+ yrs	F	B2
11679_4#55	PP3_CC73	CC73		K5	>=60+		70-79 yrs	M	B2
11679_4#56	PP2_CC131	CC131	C2	KL115	>=60+		80+ yrs	M	B2
11679_4#57	PP3_CC73	CC73		K5	>=60+		80+ yrs	F	B2
11679_4#58	PP2_CC131	CC131	B	K5	<=19		5-19 yrs	M	B2
11679_4#59	PP12_CC410	CC410		Untypeable	>=60+		70-79 yrs	F	C
11679_4#6	PP18_CC141	CC141		K1	Missing		Missing	Missing	B2
11679_4#60	PP5_CC95	CC95		K1	>=20-59		20-39 yrs	F	B2
11679_4#61	PP14_CC405	CC405		K52	>=20-59		50-59 yrs	F	D
11679_4#62	PP2_CC131	CC131	B	K5	>=60+		80+ yrs	F	B2
11679_4#63	PP5_CC95	CC95		K1	<=19		5-19 yrs	F	B2
11679_4#64	PP21_CC393	CC393		K52	>=60+	Exclude	80+ yrs	M	D
11679_4#65	PP6_CC69	CC69		K54_K96	>=60+		80+ yrs	F	D
11679_4#66	PP2_CC131	CC131	C2	K100	>=60+		70-79 yrs	M	B2
11679_4#67	PP29_CC144	CC144		K1	>=60+		80+ yrs	F	B2
11679_4#68	PP32_CC80	CC80		K1	>=60+		80+ yrs	F	B2
11679_4#69	PP3_CC73	CC73		K5	>=60+		70-79 yrs	F	B2
11679_4#7	PP3_CC73	CC73		K13_K23	Missing		Missing	Missing	B2
11679_4#70	PP11_CC127	CC127		K14	>=60+		70-79 yrs	M	B2
11679_4#71	PP3_CC73	CC73		K2	>=60+		70-79 yrs	F	B2
11679_4#72	PP5_CC95	CC95		K1	>=20-59		20-39 yrs	F	B2
11679_4#73	PP6_CC69	CC69		K52	>=60+		70-79 yrs	F	D
11679_4#74	PP32_CC80	CC80		K1	>=60+		80+ yrs	M	B2
11679_4#75	PP3_CC73	CC73		K2	>=60+		80+ yrs	F	B2
11679_4#76	PP28_CC101	CC101		Untypeable	>=60+		80+ yrs	M	B1
11679_4#77	PP5_CC95	CC95		K1	>=20-59		40-49 yrs	M	B2
11679_4#78	PP38_CC62	CC62		K1	>=60+		70-79 yrs	F	F
11679_4#79	PP9_CC12	CC12		K3	>=20-59		20-39 yrs	F	B2
11679_4#8	PP2_CC131	CC131	C2	KL115	Missing		Missing	Missing	B2
11679_4#80	PP11_CC127	CC127		K14	>=60+		60-69 yrs	M	B2
11679_4#81	PP30_CC372	CC372		K14	>=60+		60-69 yrs	M	B2
11679_4#82	PP3_CC73	CC73		K13_K23	>=60+		70-79 yrs	M	B2
11679_4#83	PP3_CC73	CC73		K5	>=60+		60-69 yrs	F	B2
11679_4#84	PP54_CC538	CC538		K92	>=60+		70-79 yrs	M	B2
11679_4#85	PP3_CC73	CC73		K5	>=60+		80+ yrs	F	B2
11679_4#86	PP3_CC73	CC73		K7	>=20-59		20-39 yrs	F	B2
11679_4#87	PP6_CC69	CC69		KL169	>=60+		80+ yrs	F	D
11679_4#88	PP5_CC95	CC95		K1	<=19		<1	M	B2
11679_4#89	PP2_CC131	CC131	C2	K5	>=60+		60-69 yrs	M	B2
11679_4#9	PP3_CC73	CC73		K5	Missing		Missing	Missing	B2
11679_4#90	PP5_CC95	CC95		K1	>=20-59		40-49 yrs	F	B2
11679_4#91	PP2_CC131	CC131	C1	KL121	>=60+		80+ yrs	M	B2
11679_4#92	PP2_CC131	CC131	C1	K5	>=60+		60-69 yrs	F	B2
11679_4#94	PP3_CC73	CC73		K2	>=60+		80+ yrs	M	B2
11679_4#95	PP2_CC131	CC131	C2	K2	>=20-59		50-59 yrs	F	B2
11679_4#96	PP3_CC73	CC73		K13_K23	>=60+		80+ yrs	M	B2
11679_5#1	PP29_CC144	CC144		K1	Missing		Missing	Missing	B2
11679_5#10	PP24_CC443	CC443		Untypeable	Missing		Missing	Missing	B1
11679_5#11	PP3_CC73	CC73		K5	Missing		Missing	Missing	B2
11679_5#12	PP2_CC131	CC131	B	K14	Missing		Missing	Missing	B2
11679_5#13	PP9_CC12	CC12		K3	Missing		Missing	Missing	B2
11679_5#2	PP2_CC131	CC131	C2	K100	Missing		Missing	Missing	B2
11679_5#24	PP38_CC62	CC62		K1	>=20-59		20-39 yrs	F	F
11679_5#25	PP32_CC80	CC80		K1	>=60+		70-79 yrs	F	B2
11679_5#26	PP3_CC73	CC73		K2	>=60+		70-79 yrs	F	B2
11679_5#27	PP9_CC12	CC12		K12	>=60+		70-79 yrs	F	B2
11679_5#28	PP9_CC12	CC12		K3	>=60+		70-79 yrs	M	B2
11679_5#29	PP5_CC95	CC95		K1	>=60+		70-79 yrs	F	B2
11679_5#3	PP5_CC95	CC95		K1	Missing		Missing	Missing	B2
11679_5#31	PP3_CC73	CC73		K5	>=20-59		40-49 yrs	M	B2
11679_5#32	PP3_CC73	CC73		K5	>=60+		70-79 yrs	M	B2
11679_5#33	PP2_CC131	CC131	C2	Untypeable	>=60+		70-79 yrs	M	B2
11679_5#34	PP6_CC69	CC69		K54_K96	>=60+		70-79 yrs	F	D
11679_5#35	PP58_CC2773	CC2773		Untypeable	>=60+		80+ yrs	F	B1
11679_5#36	PP12_CC410	CC410		Untypeable	>=60+		80+ yrs	M	C
11679_5#37	PP5_CC95	CC95		K1	>=60+		80+ yrs	F	B2
11679_5#38	PP5_CC95	CC95		K1	>=60+		80+ yrs	F	B2
11679_5#39	PP5_CC95	CC95		K1	>=60+		80+ yrs	F	B2
11679_5#4	PP6_CC69	CC69		K52	Missing		Missing	Missing	D
11679_5#40	PP54_CC538	CC538		K92	>=60+		60-69 yrs	F	B2
11679_5#41	PP18_CC141	CC141		K1	>=60+		80+ yrs	M	B2
11679_5#42	PP4_CC10	CC10		Untypeable	>=60+		70-79 yrs	M	A
11679_5#43	PP14_CC405	CC405		K5	>=60+		60-69 yrs	F	D
11679_5#44	PP2_CC131	CC131	C2	K100	>=60+		60-69 yrs	M	B2
11679_5#45	PP33_CC357	CC357		K1	>=60+		80+ yrs	M	B2
11679_5#46	PP79_CC978	CC978		KL122	>=60+		70-79 yrs	M	B2
11679_5#47	PP3_CC73	CC73		K2	>=60+		70-79 yrs	F	B2
11679_5#48	PP58_CC2773	CC2773		Untypeable	>=60+		70-79 yrs	F	B1
11679_5#49	PP16_CC38	CC38		K5	>=60+		70-79 yrs	M	D
11679_5#5	PP3_CC73	CC73		K7	Missing		Missing	Missing	B2
11679_5#50	PP18_CC141	CC141		K7	>=20-59		20-39 yrs	M	B2
11679_5#51	PP4_CC10	CC10		K2	>=60+		70-79 yrs	F	A
11679_5#52	PP6_CC69	CC69		K4	>=60+		70-79 yrs	F	D
11679_5#53	PP4_CC10	CC10		Untypeable	>=60+		80+ yrs	M	A
11679_5#54	PP4_CC10	CC10		K98	>=60+		70-79 yrs	F	A
11679_5#55	PP5_CC95	CC95		K1	>=60+		60-69 yrs	M	B2
11679_5#56	PP73_CC156	CC156		Untypeable	>=60+		80+ yrs	M	B1
11679_5#57	PP2_CC131	CC131	A	KL115	>=20-59		50-59 yrs	F	B2
11679_5#58	PP6_CC69	CC69		K93	>=60+		80+ yrs	M	D
11679_5#59	PP96_CC4038	CC4038		Untypeable	>=20-59		50-59 yrs	M	B1
11679_5#6	PP18_CC141	CC141		K1	Missing		Missing	Missing	B2
11679_5#60	PP11_CC127	CC127		K53	>=60+		70-79 yrs	M	B2
11679_5#61	PP12_CC410	CC410		Untypeable	>=60+		80+ yrs	F	C
11679_5#62	PP4_CC10	CC10		K1	>=20-59		40-49 yrs	M	A
11679_5#63	PP38_CC62	CC62		K1	>=60+		80+ yrs	F	F
11679_5#64	PP3_CC73	CC73		K5	>=60+		60-69 yrs	M	B2
11679_5#65	PP3_CC73	CC73		K13_K23	>=60+		80+ yrs	M	B2
11679_5#66	PP6_CC69	CC69		KL169	>=20-59		20-39 yrs	F	D
11679_5#67	PP39_CC117	CC117		Untypeable	>=60+		80+ yrs	F	G
11679_5#68	PP12_CC410	CC410		Untypeable	>=60+		70-79 yrs	F	C
11679_5#69	PP20_CC59	CC59		K1	<=19		<1	F	F
11679_5#7	PP145_CC1170	CC1170		KL120	Missing		Missing	Missing	B2
11679_5#70	PP9_CC12	CC12		K53	<=19		5-19 yrs	F	B2
11679_5#71	PP18_CC141	CC141		K1	>=60+		80+ yrs	F	B2
11679_5#72	PP32_CC80	CC80		K1	>=60+		80+ yrs	M	B2
11679_5#73	PP8_CC1193	CC1193		K5	>=20-59		20-39 yrs	F	B2
11679_5#74	PP38_CC62	CC62		K1	<=19		<1	F	F
11679_5#75	PP11_CC127	CC127		K2	<=19		<1	M	B2
11679_5#76	PP6_CC69	CC69		K5	>=20-59		20-39 yrs	M	D
11679_5#77	PP2_CC131	CC131	B	K5	>=60+		70-79 yrs	M	B2
11679_5#78	PP12_CC410	CC410		Untypeable	>=60+		60-69 yrs	M	C
11679_5#79	PP18_CC141	CC141		K1	>=20-59		20-39 yrs	M	B2
11679_5#8	PP252_CC2802	CC2802		KL141	Missing		Missing	Missing	B2
11679_5#80	PP2_CC131	CC131	C0	K5	>=60+		80+ yrs	F	B2
11679_5#81	PP3_CC73	CC73		K5	>=60+		80+ yrs	F	B2
11679_5#82	PP3_CC73	CC73		K7	>=20-59		50-59 yrs	F	B2
11679_5#83	PP5_CC95	CC95		K1	>=60+		80+ yrs	F	B2
11679_5#84	PP5_CC95	CC95		K1	>=60+		80+ yrs	M	B2
11679_5#85	PP20_CC59	CC59		K1	>=60+		80+ yrs	M	F
11679_5#86	PP5_CC95	CC95		K1	>=20-59		40-49 yrs	F	B2
11679_5#87	PP16_CC38	CC38		KL113	>=60+		80+ yrs	F	D
11679_5#88	PP11_CC127	CC127		K14	>=60+		80+ yrs	F	B2
11679_5#89	PP30_CC372	CC372		K24	>=20-59		50-59 yrs	F	B2
11679_5#9	PP5_CC95	CC95		K1	Missing		Missing	Missing	B2
11679_5#90	PP2_CC131	CC131	B	K5	>=20-59		40-49 yrs	F	B2
11679_5#91	PP5_CC95	CC95		K1	>=60+		70-79 yrs	F	B2
11679_5#92	PP21_CC393	CC393		K52	>=60+	Exclude	80+ yrs	F	D
11679_5#93	PP6_CC69	CC69		K54_K96	>=20-59		40-49 yrs	F	D
11679_5#94	PP2_CC131	CC131	C2	K7	>=60+		80+ yrs	M	B2
11679_5#95	PP6_CC69	CC69		KL169	<=19		<1	M	D
11679_5#96	PP5_CC95	CC95		K1	>=60+		70-79 yrs	M	B2
11679_6#1	PP3_CC73	CC73		K2	Missing		Missing	Missing	B2
11679_6#10	PP6_CC69	CC69		KL169	Missing		Missing	Missing	D
11679_6#11	PP9_CC12	CC12		K12	Missing		Missing	Missing	B2
11679_6#12	PP3_CC73	CC73		K2	Missing		Missing	Missing	B2
11679_6#13	PP33_CC357	CC357		K1	Missing		Missing	Missing	B2
11679_6#14	PP8_CC1193	CC1193		K5	Missing		Missing	Missing	B2
11679_6#15	PP12_CC410	CC410		Untypeable	Missing		Missing	Missing	C
11679_6#2	PP90_CC685	CC685		Untypeable	Missing		Missing	Missing	A
11679_6#27	PP5_CC95	CC95		K1	>=60+		70-79 yrs	F	B2
11679_6#28	PP3_CC73	CC73		K5	>=60+		80+ yrs	M	B2
11679_6#29	PP5_CC95	CC95		K1	>=20-59		20-39 yrs	F	B2
11679_6#3	PP5_CC95	CC95		K1	Missing		Missing	Missing	B2
11679_6#30	PP2_CC131	CC131	A	KL115	<=19		5-19 yrs	M	B2
11679_6#31	PP251_CC2494	CC2494		K7	>=60+		80+ yrs	F	B2
11679_6#32	PP3_CC73	CC73		K7	>=60+		80+ yrs	F	B2
11679_6#33	PP84_CC491	CC491		Untypeable	>=60+		70-79 yrs	F	B2
11679_6#34	PP3_CC73	CC73		K5	>=20-59		20-39 yrs	F	B2
11679_6#35	PP14_CC405	CC405		K5	>=60+		80+ yrs	F	D
11679_6#36	PP5_CC95	CC95		K1	>=60+		80+ yrs	M	B2
11679_6#37	PP4_CC10	CC10		K1	>=60+		60-69 yrs	F	A
11679_6#39	PP3_CC73	CC73		K2	>=20-59		20-39 yrs	F	B2
11679_6#4	PP6_CC69	CC69		K54_K96	Missing		Missing	Missing	D
11679_6#40	PP5_CC95	CC95		K1	>=60+		60-69 yrs	M	B2
11679_6#41	PP61_CC91	CC91		K4	>=20-59		40-49 yrs	F	B2
11679_6#42	PP5_CC95	CC95		K1	>=60+		70-79 yrs	M	B2
11679_6#43	PP3_CC73	CC73		K5	>=60+		80+ yrs	F	B2
11679_6#44	PP5_CC95	CC95		K1	>=60+		80+ yrs	M	B2
11679_6#45	PP2_CC131	CC131	B	K5	>=20-59		40-49 yrs	F	B2
11679_6#46	PP16_CC38	CC38		K2	>=60+		60-69 yrs	M	D
11679_6#47	PP28_CC101	CC101		Untypeable	>=60+		70-79 yrs	M	B1
11679_6#48	PP4_CC10	CC10		Untypeable	>=60+		60-69 yrs	M	A
11679_6#49	PP2_CC131	CC131	B	K16	>=60+		70-79 yrs	M	B2
11679_6#50	PP5_CC95	CC95		K1	>=20-59		40-49 yrs	M	B2
11679_6#51	PP38_CC62	CC62		K1	>=60+		80+ yrs	F	F
11679_6#52	PP6_CC69	CC69		K93	>=60+		80+ yrs	M	D
11679_6#53	PP9_CC12	CC12		K3	>=60+		70-79 yrs	M	B2
11679_6#54	PP5_CC95	CC95		K1	>=60+		60-69 yrs	F	B2
11679_6#55	PP3_CC73	CC73		K2	>=60+		70-79 yrs	M	B2
11679_6#56	PP8_CC1193	CC1193		K5	>=60+		80+ yrs	F	B2
11679_6#57	PP51_CC93	CC93		KL118	>=60+		80+ yrs	M	A
11679_6#58	PP4_CC10	CC10		K20	>=20-59		40-49 yrs	F	A
11679_6#59	PP2_CC131	CC131	C2	K100	>=60+		70-79 yrs	F	B2
11679_6#60	PP5_CC95	CC95		K1	<=19		<1	M	B2
11679_6#61	PP3_CC73	CC73		K7	>=60+		70-79 yrs	M	B2
11679_6#62	PP168_CC115	CC115		Untypeable	>=60+		60-69 yrs	F	D
11679_6#63	PP8_CC1193	CC1193		K5	>=20-59		40-49 yrs	M	B2
11679_6#64	PP12_CC410	CC410		Untypeable	>=60+		70-79 yrs	F	C
11679_6#65	PP5_CC95	CC95		K1	>=20-59		20-39 yrs	M	B2
11679_6#66	PP82_CC362	CC362		KL129	>=20-59		40-49 yrs	F	D
11679_6#67	PP3_CC73	CC73		K5	>=60+		60-69 yrs	M	B2
11679_6#68	PP15_CC648	CC648		K5	>=20-59		20-39 yrs	M	F
11679_6#69	PP5_CC95	CC95		K1	>=20-59		50-59 yrs	F	B2
11679_6#7	PP2_CC131	CC131	A	K100	Missing		Missing	Missing	B2
11679_6#70	PP6_CC69	CC69		K52	>=60+		70-79 yrs	F	D
11679_6#71	PP25_CC517	CC517		Untypeable	>=60+		80+ yrs	M	B1
11679_6#72	PP12_CC410	CC410		Untypeable	>=20-59		50-59 yrs	F	C
11679_6#73	PP17_CC58	CC58		Untypeable	>=20-59		40-49 yrs	F	B1
11679_6#74	PP5_CC95	CC95		K1	>=60+		80+ yrs	F	B2
11679_6#75	PP6_CC69	CC69		K54_K96	>=60+		80+ yrs	M	D
11679_6#76	PP11_CC127	CC127		K14	>=20-59		50-59 yrs	M	B2
11679_6#77	PP11_CC127	CC127		K14	>=60+		80+ yrs	M	B2
11679_6#78	PP61_CC91	CC91		K4	>=60+		80+ yrs	M	B2
11679_6#79	PP6_CC69	CC69		K52	>=20-59		20-39 yrs	F	D
11679_6#8	PP9_CC12	CC12		K12	Missing		Missing	Missing	B2
11679_6#80	PP12_CC410	CC410		Untypeable	>=20-59		20-39 yrs	F	C
11679_6#81	PP3_CC73	CC73		K5	>=60+		70-79 yrs	M	B2
11679_6#82	PP6_CC69	CC69		K54_K96	>=60+		70-79 yrs	F	D
11679_6#83	PP14_CC405	CC405		K20	>=60+		80+ yrs	M	D
11679_6#84	PP3_CC73	CC73		K7	>=60+		80+ yrs	F	B2
11679_6#85	PP3_CC73	CC73		K7	>=60+		70-79 yrs	F	B2
11679_6#86	PP9_CC12	CC12		K3	>=60+		70-79 yrs	F	B2
11679_6#87	PP33_CC357	CC357		K1	>=60+		80+ yrs	F	B2
11679_6#88	PP11_CC127	CC127		K7	>=60+		80+ yrs	F	B2
11679_6#89	PP38_CC62	CC62		K1	>=20-59		50-59 yrs	F	F
11679_6#9	PP6_CC69	CC69		K52	Missing		Missing	Missing	D
11679_6#90	PP6_CC69	CC69		K4	Missing		Missing	Missing	D
11679_6#91	PP20_CC59	CC59		K1	>=60+		80+ yrs	M	F
11679_6#92	PP4_CC10	CC10		Untypeable	>=60+		60-69 yrs	M	A
11679_6#93	PP2_CC131	CC131	C2	K100	>=60+		80+ yrs	F	B2
11679_6#94	PP2_CC131	CC131	C2	K2	>=20-59		40-49 yrs	M	B2
11679_6#95	PP2_CC131	CC131	C2	K100	>=60+		80+ yrs	M	B2
11679_6#96	PP191_CC2650	CC2650		Untypeable	>=60+		80+ yrs	M	B2
11679_7#1	PP5_CC95	CC95		K1	Missing		Missing	Missing	B2
11679_7#10	PP33_CC357	CC357		K1	Missing		Missing	Missing	B2
11679_7#11	PP3_CC73	CC73		K7	Missing		Missing	Missing	B2
11679_7#12	PP2_CC131	CC131	A	K100	Missing		Missing	Missing	B2
11679_7#13	PP29_CC144	CC144		K1	Missing		Missing	Missing	B2
11679_7#2	PP60_CC420	CC420		K1	Missing		Missing	Missing	B2
11679_7#20	PP15_CC648	CC648		K15	Missing		Missing	Missing	F
11679_7#26	PP2_CC131	CC131	C0	K5	>=60+		70-79 yrs	M	B2
11679_7#28	PP18_CC141	CC141		K1	>=20-59		50-59 yrs	M	B2
11679_7#29	PP12_CC410	CC410		Untypeable	>=60+		80+ yrs	M	C
11679_7#30	PP11_CC127	CC127		K2	>=60+		70-79 yrs	M	B2
11679_7#31	PP33_CC357	CC357		K1	>=60+		80+ yrs	M	B2
11679_7#32	PP6_CC69	CC69		K54_K96	>=60+		60-69 yrs	F	D
11679_7#34	PP8_CC1193	CC1193		K5	>=60+		80+ yrs	F	B2
11679_7#35	PP5_CC95	CC95		K1	>=60+		80+ yrs	F	B2
11679_7#36	PP3_CC73	CC73		KL112	>=60+		80+ yrs	M	B2
11679_7#37	PP6_CC69	CC69		KL169	>=20-59		20-39 yrs	F	D
11679_7#38	PP30_CC372	CC372		K24	>=60+		70-79 yrs	M	B2
11679_7#39	PP70_CC607	CC607		Untypeable	>=60+		80+ yrs	M	A
11679_7#4	PP119_CC919	CC919		Untypeable	Missing		Missing	Missing	B2
11679_7#40	PP5_CC95	CC95		K1	>=60+		80+ yrs	F	B2
11679_7#41	PP21_CC393	CC393		K52	>=60+	Exclude	60-69 yrs	M	D
11679_7#42	PP2_CC131	CC131	C2	K5	>=60+		70-79 yrs	M	B2
11679_7#43	PP16_CC38	CC38		K5	>=60+		70-79 yrs	F	D
11679_7#44	PP2_CC131	CC131	C2	K2	>=60+		70-79 yrs	M	B2
11679_7#45	PP16_CC38	CC38		K82	>=60+		70-79 yrs	F	D
11679_7#46	PP5_CC95	CC95		K1	>=20-59		50-59 yrs	F	B2
11679_7#47	PP3_CC73	CC73		K2	>=20-59		50-59 yrs	F	B2
11679_7#48	PP5_CC95	CC95		K1	>=60+		80+ yrs	F	B2
11679_7#49	PP21_CC393	CC393		K52	>=60+	Exclude	80+ yrs	F	D
11679_7#5	PP2_CC131	CC131	C2	K100	Missing		Missing	Missing	B2
11679_7#50	PP3_CC73	CC73		K5	>=20-59		50-59 yrs	F	B2
11679_7#51	PP9_CC12	CC12		K3	>=60+		60-69 yrs	F	B2
11679_7#52	PP9_CC12	CC12		K2	>=60+		70-79 yrs	M	B2
11679_7#53	PP15_CC648	CC648		K20	>=60+		70-79 yrs	M	F
11679_7#54	PP2_CC131	CC131	C2	KL114	>=60+		80+ yrs	M	B2
11679_7#55	PP5_CC95	CC95		K1	>=20-59		20-39 yrs	F	B2
11679_7#56	PP17_CC58	CC58		Untypeable	>=20-59		50-59 yrs	F	B1
11679_7#57	PP5_CC95	CC95		K1	>=60+		60-69 yrs	F	B2
11679_7#58	PP2_CC131	CC131	C1	KL112	>=60+		60-69 yrs	M	B2
11679_7#59	PP3_CC73	CC73		K2	>=60+		80+ yrs	F	B2
11679_7#6	PP5_CC95	CC95		K1	Missing		Missing	Missing	B2
11679_7#60	PP3_CC73	CC73		K5	>=60+		80+ yrs	F	B2
11679_7#61	PP15_CC648	CC648		K7	>=60+		70-79 yrs	F	F
11679_7#62	PP131_CC929	CC929		KL113	>=60+		80+ yrs	M	B2
11679_7#63	PP3_CC73	CC73		K5	>=60+		80+ yrs	F	B2
11679_7#64	PP39_CC117	CC117		Untypeable	>=20-59		50-59 yrs	M	G
11679_7#65	PP12_CC410	CC410		Untypeable	>=60+		60-69 yrs	F	C
11679_7#66	PP32_CC80	CC80		K1	>=60+		60-69 yrs	M	B2
11679_7#67	PP119_CC919	CC919		Untypeable	>=60+		60-69 yrs	F	B2
11679_7#68	PP9_CC12	CC12		K12	>=60+		60-69 yrs	M	B2
11679_7#69	PP18_CC141	CC141		K1	>=60+		80+ yrs	M	B2
11679_7#70	PP2_CC131	CC131	C2	K20	>=60+		70-79 yrs	M	B2
11679_7#71	PP3_CC73	CC73		KL112	>=20-59		40-49 yrs	M	B2
11679_7#72	PP3_CC73	CC73		K5	>=60+		80+ yrs	M	B2
11679_7#73	PP54_CC538	CC538		K92	>=20-59		20-39 yrs	F	B2
11679_7#74	PP3_CC73	CC73		KL111	>=20-59		50-59 yrs	F	B2
11679_7#75	PP39_CC117	CC117		Untypeable	>=60+		80+ yrs	F	G
11679_7#76	PP68_CC83	CC83		K2	>=20-59		50-59 yrs	M	B2
11679_7#77	PP14_CC405	CC405		K2	>=60+		60-69 yrs	M	D
11679_7#78	PP11_CC127	CC127		K14	>=60+		70-79 yrs	M	B2
11679_7#79	PP3_CC73	CC73		K5	>=60+		80+ yrs	F	B2
11679_7#8	PP2_CC131	CC131	C2	K5	Missing		Missing	Missing	B2
11679_7#80	PP3_CC73	CC73		KL111	>=60+		80+ yrs	M	B2
11679_7#81	PP4_CC10	CC10		K1	>=20-59		20-39 yrs	F	A
11679_7#82	PP167_CC68	CC68		K2	>=60+		80+ yrs	M	D
11679_7#83	PP6_CC69	CC69		K5	>=60+		80+ yrs	F	D
11679_7#84	PP6_CC69	CC69		K5	>=60+		70-79 yrs	F	D
11679_7#85	PP2_CC131	CC131	B	K5	>=60+		70-79 yrs	M	B2
11679_7#86	PP2_CC131	CC131	A	K100	<=19		<1	M	B2
11679_7#87	PP2_CC131	CC131	B	K5	>=60+		60-69 yrs	M	B2
11679_7#88	PP22_CC398	CC398		Untypeable	>=60+		80+ yrs	F	A
11679_7#89	PP130_CC640	CC640		KL118	>=60+		80+ yrs	F	B2
11679_7#9	PP16_CC38	CC38		K5	Missing		Missing	Missing	D
11679_7#90	PP6_CC69	CC69		K5	>=60+		70-79 yrs	F	D
11679_7#91	PP5_CC95	CC95		K1	>=20-59		20-39 yrs	F	B2
11679_7#92	PP14_CC405	CC405		K4	>=20-59		50-59 yrs	M	D
11679_7#93	PP2_CC131	CC131	C2	KL114	>=60+		80+ yrs	M	B2
11679_7#94	PP3_CC73	CC73		K13_K23	>=20-59		50-59 yrs	F	B2
11679_7#95	PP34_CC641	CC641		Untypeable	>=60+		70-79 yrs	M	B1
11679_7#96	PP9_CC12	CC12		KL119	>=60+		70-79 yrs	M	B2
11679_8#1	PP2_CC131	CC131	B	K5	Missing		Missing	Missing	B2
11679_8#10	PP3_CC73	CC73		K5	Missing		Missing	Missing	B2
11679_8#11	PP2_CC131	CC131	C2	K2	Missing		Missing	Missing	B2
11679_8#2	PP6_CC69	CC69		K52	Missing		Missing	Missing	D
11679_8#26	PP12_CC410	CC410		Untypeable	>=60+		70-79 yrs	M	C
11679_8#27	PP9_CC12	CC12		K3	>=60+		80+ yrs	F	B2
11679_8#28	PP4_CC10	CC10		K52	>=60+		70-79 yrs	F	A
11679_8#29	PP4_CC10	CC10		Untypeable	>=60+		60-69 yrs	F	A
11679_8#3	PP54_CC538	CC538		K92	Missing		Missing	Missing	B2
11679_8#30	PP8_CC1193	CC1193		KL113	>=60+		70-79 yrs	M	B2
11679_8#31	PP60_CC420	CC420		K1	>=60+		70-79 yrs	F	B2
11679_8#32	PP29_CC144	CC144		K1	>=60+		80+ yrs	F	B2
11679_8#34	PP38_CC62	CC62		K1	Missing			M	F
11679_8#35	PP6_CC69	CC69		K52	>=60+		60-69 yrs	F	D
11679_8#36	PP6_CC69	CC69		K52	>=60+		60-69 yrs	M	D
11679_8#37	PP5_CC95	CC95		K1	>=60+		60-69 yrs	F	B2
11679_8#38	PP3_CC73	CC73		K5	<=19		5-19 yrs	F	B2
11679_8#39	PP3_CC73	CC73		K5	>=60+		80+ yrs	F	B2
11679_8#4	PP381_CC5585	CC5585		K1	Missing		Missing	Missing	B2
11679_8#40	PP21_CC393	CC393		K52	>=60+	Exclude	80+ yrs	F	D
11679_8#41	PP3_CC73	CC73		K5	>=20-59		40-49 yrs	F	B2
11679_8#42	PP3_CC73	CC73		K5	>=20-59		40-49 yrs	F	B2
11679_8#43	PP6_CC69	CC69		Untypeable	<=19		5-19 yrs	F	D
11679_8#45	PP5_CC95	CC95		K1	>=60+		70-79 yrs	F	B2
11679_8#46	PP3_CC73	CC73		K13_K23	>=20-59		50-59 yrs	M	B2
11679_8#47	PP6_CC69	CC69		K52	>=60+		70-79 yrs	F	D
11679_8#48	PP6_CC69	CC69		KL111	>=60+		80+ yrs	F	D
11679_8#49	PP12_CC410	CC410		Untypeable	>=20-59		50-59 yrs	F	C
11679_8#5	PP16_CC38	CC38		KL110	Missing		Missing	Missing	D
11679_8#50	PP6_CC69	CC69		K52	>=60+		70-79 yrs	M	D
11679_8#52	PP127_CC847	CC847		Untypeable	>=60+		80+ yrs	M	B1
11679_8#53	PP33_CC357	CC357		K1	>=60+		70-79 yrs	F	B2
11679_8#54	PP17_CC58	CC58		Untypeable	>=60+		60-69 yrs	M	B1
11679_8#55	PP88_CC57	CC57		Untypeable	>=20-59		20-39 yrs	F	E
11679_8#56	PP38_CC62	CC62		K1	>=20-59		40-49 yrs	M	F
11679_8#57	PP2_CC131	CC131	B	K14	>=20-59		50-59 yrs	F	B2
11679_8#58	PP6_CC69	CC69		KL110	>=20-59		20-39 yrs	F	D
11679_8#59	PP35_CC354	CC354		K93	>=20-59		20-39 yrs	F	F
11679_8#6	PP2_CC131	CC131	A	K15	Missing		Missing	Missing	B2
11679_8#60	PP5_CC95	CC95		K1	>=60+		70-79 yrs	F	B2
11679_8#61	PP48_CC136	CC136		Untypeable	>=60+		70-79 yrs	M	B2
11679_8#62	PP11_CC127	CC127		K14	>=20-59		50-59 yrs	F	B2
11679_8#63	PP12_CC410	CC410		Untypeable	>=60+		80+ yrs	F	C
11679_8#64	PP14_CC405	CC405		KL128	>=60+		70-79 yrs	M	D
11679_8#65	PP69_CC349	CC349		KL124	>=60+		70-79 yrs	M	D
11679_8#66	PP6_CC69	CC69		KL169	>=20-59		20-39 yrs	F	D
11679_8#67	PP9_CC12	CC12		KL121	>=60+		80+ yrs	M	B2
11679_8#68	PP6_CC69	CC69		K52	>=60+		80+ yrs	F	D
11679_8#69	PP6_CC69	CC69		K52	>=60+		70-79 yrs	F	D
11679_8#7	PP5_CC95	CC95		K1	Missing		Missing	Missing	B2
11679_8#70	PP2_CC131	CC131	B0	K2	>=60+		80+ yrs	F	B2
11679_8#71	PP34_CC641	CC641		KL123	>=60+		70-79 yrs	F	B1
11679_8#72	PP11_CC127	CC127		K14	>=60+		80+ yrs	F	B2
11679_8#73	PP39_CC117	CC117		Untypeable	>=60+		70-79 yrs	M	G
11679_8#74	PP2_CC131	CC131	B	K14	>=60+		70-79 yrs	M	B2
11679_8#75	PP12_CC410	CC410		Untypeable	>=20-59		50-59 yrs	F	C
11679_8#76	PP6_CC69	CC69		KL169	>=60+		80+ yrs	F	D
11679_8#77	PP32_CC80	CC80		K1	>=60+		80+ yrs	F	B2
11679_8#78	PP3_CC73	CC73		K7	>=60+		80+ yrs	M	B2
11679_8#79	PP6_CC69	CC69		K5	>=60+		60-69 yrs	M	D
11679_8#8	PP11_CC127	CC127		K14	Missing		Missing	Missing	B2
11679_8#80	PP12_CC410	CC410		Untypeable	>=60+		60-69 yrs	M	C
11679_8#81	PP119_CC919	CC919		Untypeable	>=20-59		50-59 yrs	M	B2
11679_8#82	PP5_CC95	CC95		K1	>=20-59		20-39 yrs	F	B2
11679_8#83	PP3_CC73	CC73		KL112	>=60+		60-69 yrs	M	B2
11679_8#84	PP2_CC131	CC131	B	K16	>=20-59		50-59 yrs	M	B2
11679_8#85	PP2_CC131	CC131	C1	K5	>=20-59		20-39 yrs	F	B2
11679_8#86	PP2_CC131	CC131	B	K5	>=60+		70-79 yrs	M	B2
11679_8#87	PP2_CC131	CC131	B	K16	>=60+		80+ yrs	M	B2
11679_8#88	PP9_CC12	CC12		KL119	>=20-59		40-49 yrs	F	B2
11679_8#89	PP4_CC10	CC10		Untypeable	>=60+		80+ yrs	M	A
11679_8#9	PP5_CC95	CC95		K1	Missing		Missing	Missing	B2
11679_8#90	PP11_CC127	CC127		K14	>=60+		80+ yrs	M	B2
11679_8#91	PP18_CC141	CC141		K1	>=60+		80+ yrs	M	B2
11679_8#92	PP15_CC648	CC648		KL117	>=60+		60-69 yrs	F	F
11679_8#93	PP18_CC141	CC141		K1	>=20-59		40-49 yrs	F	B2
11679_8#94	PP4_CC10	CC10		K5	>=60+		60-69 yrs	M	A
11679_8#95	PP16_CC38	CC38		K4	>=60+		60-69 yrs	F	D
11679_8#96	PP3_CC73	CC73		K100	>=60+		80+ yrs	F	B2
11791_3#1	PP9_CC12	CC12		K3	Missing		Missing	Missing	B2
11791_3#18	PP18_CC141	CC141		K1	>=60+		70-79 yrs	M	B2
11791_3#19	PP6_CC69	CC69		K4	>=60+		70-79 yrs	F	D
11791_3#2	PP6_CC69	CC69		K52	Missing		Missing	Missing	D
11791_3#20	PP9_CC12	CC12		K12	>=20-59		50-59 yrs	F	B2
11791_3#21	PP3_CC73	CC73		K7	<=19		<1	F	B2
11791_3#22	PP38_CC62	CC62		K1	>=60+		70-79 yrs	F	F
11791_3#23	PP38_CC62	CC62		K1	>=60+		70-79 yrs	F	F
11791_3#24	PP3_CC73	CC73		K7	>=60+		60-69 yrs	M	B2
11791_3#25	PP166_CC6537	CC6537		Untypeable	>=20-59		20-39 yrs	F	B2
11791_3#26	PP2_CC131	CC131	A	K100	<=19		5-19 yrs	M	B2
11791_3#27	PP32_CC80	CC80		K1	>=60+		80+ yrs	M	B2
11791_3#28	PP12_CC410	CC410		Untypeable	>=60+		80+ yrs	F	C
11791_3#29	PP84_CC491	CC491		Untypeable	>=60+		80+ yrs	F	B2
11791_3#3	PP50_CC457	CC457		K53	Missing		Missing	Missing	F
11791_3#30	PP9_CC12	CC12		K3	>=20-59		20-39 yrs	F	B2
11791_3#31	PP11_CC127	CC127		K14	>=60+		60-69 yrs	F	B2
11791_3#32	PP2_CC131	CC131	C2	K5	>=60+		60-69 yrs	M	B2
11791_3#33	PP32_CC80	CC80		K1	<=19		5-19 yrs	M	B2
11791_3#34	PP3_CC73	CC73		K7	>=60+		70-79 yrs	F	B2
11791_3#35	PP4_CC10	CC10		Untypeable	>=20-59		50-59 yrs	F	A
11791_3#36	PP3_CC73	CC73		K13_K23	>=60+		70-79 yrs	F	B2
11791_3#37	PP8_CC1193	CC1193		KL113	>=60+		60-69 yrs	M	B2
11791_3#38	PP5_CC95	CC95		K1	<=19		5-19 yrs	F	B2
11791_3#39	PP38_CC62	CC62		K1	>=60+		80+ yrs	F	F
11791_3#4	PP11_CC127	CC127		K2	Missing		Missing	Missing	B2
11791_3#40	PP3_CC73	CC73		K5	>=60+		80+ yrs	F	B2
11791_3#41	PP38_CC62	CC62		K1	>=60+		80+ yrs	F	F
11791_3#42	PP3_CC73	CC73		K5	>=60+		80+ yrs	F	B2
11791_3#43	PP2_CC131	CC131	C2	K100	>=60+		80+ yrs	F	B2
11791_3#44	PP6_CC69	CC69		K52	>=60+		70-79 yrs	F	D
11791_3#45	PP380_CC5628	CC5628		Untypeable	>=60+		70-79 yrs	M	B1
11791_3#46	PP30_CC372	CC372		K14	>=20-59		40-49 yrs	F	B2
11791_3#47	PP11_CC127	CC127		K14	>=60+		60-69 yrs	F	B2
11791_3#48	PP3_CC73	CC73		KL111	>=60+		70-79 yrs	M	B2
11791_3#49	PP2_CC131	CC131	A	KL115	>=60+		80+ yrs	M	B2
11791_3#5	PP9_CC12	CC12		K2	Missing		Missing	Missing	B2
11791_3#50	PP28_CC101	CC101		Untypeable	>=60+		80+ yrs	M	B1
11791_3#51	PP17_CC58	CC58		Untypeable	>=60+		70-79 yrs	F	B1
11791_3#52	PP39_CC117	CC117		Untypeable	>=20-59		20-39 yrs	F	G
11791_3#53	PP379_CC5662	CC5662		Untypeable	>=60+		80+ yrs	F	D
11791_3#54	PP6_CC69	CC69		K52	>=60+		70-79 yrs	M	D
11791_3#55	PP24_CC443	CC443		Untypeable	>=60+		60-69 yrs	M	B1
11791_3#56	PP32_CC80	CC80		K1	>=60+		80+ yrs	M	B2
11791_3#57	PP9_CC12	CC12		KL119	>=60+		60-69 yrs	M	B2
11791_3#58	PP2_CC131	CC131	B	K5	>=60+		70-79 yrs	F	B2
11791_3#59	PP11_CC127	CC127		K14	>=20-59		50-59 yrs	M	B2
11791_3#60	PP8_CC1193	CC1193		K100	>=20-59		20-39 yrs	F	B2
11791_3#61	PP17_CC58	CC58		Untypeable	>=60+		70-79 yrs	F	B1
11791_3#62	PP2_CC131	CC131	A	KL115	>=60+		80+ yrs	M	B2
11791_3#63	PP21_CC393	CC393		K52	>=60+	Exclude	70-79 yrs	M	D
11791_3#64	PP15_CC648	CC648		K7	>=60+		60-69 yrs	M	F
11791_3#65	PP6_CC69	CC69		K52	>=20-59		20-39 yrs	M	D
11791_3#66	PP6_CC69	CC69		K52	>=60+		60-69 yrs	F	D
11791_3#67	PP24_CC443	CC443		Untypeable	>=60+		70-79 yrs	M	B1
11791_3#68	PP12_CC410	CC410		Untypeable	Missing		Missing	Missing	C
11791_3#69	PP2_CC131	CC131	C1	KL112	Missing		Missing	Missing	B2
11791_3#70	PP14_CC405	CC405		K5	>=60+		80+ yrs	F	D
11791_3#71	PP48_CC136	CC136		Untypeable	>=20-59		50-59 yrs	M	B2
11791_3#72	PP12_CC410	CC410		Untypeable	>=60+		60-69 yrs	F	C
11791_3#73	PP5_CC95	CC95		K1	>=60+		70-79 yrs	F	B2
11791_3#74	PP5_CC95	CC95		K1	>=60+		80+ yrs	F	B2
11791_3#75	PP3_CC73	CC73		K7	>=60+		80+ yrs	F	B2
11791_3#76	PP18_CC141	CC141		K1	>=60+		70-79 yrs	F	B2
11791_3#77	PP3_CC73	CC73		K2	>=60+		70-79 yrs	M	B2
11791_3#78	PP9_CC12	CC12		K12	>=60+		80+ yrs	F	B2
11791_3#79	PP378_CC680	CC680		Untypeable	>=60+		80+ yrs	M	B2
11791_3#80	PP6_CC69	CC69		K52	>=60+		70-79 yrs	F	D
11791_3#81	PP2_CC131	CC131	C2	K100	>=60+		80+ yrs	M	B2
11791_3#82	PP4_CC10	CC10		Untypeable	>=20-59		50-59 yrs	F	A
11791_3#83	PP21_CC393	CC393		K52	>=60+	Exclude	80+ yrs	F	D
11791_3#84	PP8_CC1193	CC1193		K5	>=60+		80+ yrs	M	B2
11791_3#85	PP91_CC345	CC345		Untypeable	>=60+		70-79 yrs	M	B1
11791_3#86	PP5_CC95	CC95		K1	>=60+		70-79 yrs	M	B2
11791_3#87	PP12_CC410	CC410		Untypeable	>=60+		80+ yrs	F	C
11791_3#88	PP25_CC517	CC517		Untypeable	>=60+		70-79 yrs	M	B1
11791_3#89	PP3_CC73	CC73		K2	>=60+		70-79 yrs	F	B2
11791_3#90	PP12_CC410	CC410		Untypeable	>=60+		80+ yrs	F	C
11791_3#91	PP32_CC80	CC80		K1	>=60+		80+ yrs	F	B2
11791_3#92	PP2_CC131	CC131	B	K14	>=60+		80+ yrs	F	B2
11791_3#93	PP4_CC10	CC10		Untypeable	<=19		5-19 yrs	M	A
11791_3#94	PP64_CC394	CC394		K1	>=20-59		40-49 yrs	F	D
11791_3#96	PP9_CC12	CC12		K12	>=60+		80+ yrs	F	B2
11791_6#1	PP2_CC131	CC131	A	K100	Missing		Missing	Missing	B2
11791_6#10	PP3_CC73	CC73		K2	Missing		Missing	Missing	B2
11791_6#11	PP2_CC131	CC131	B	K5	Missing		Missing	Missing	B2
11791_6#18	PP51_CC93	CC93		K4	>=20-59		50-59 yrs	M	A
11791_6#19	PP16_CC38	CC38		K5	>=60+		80+ yrs	M	D
11791_6#2	PP6_CC69	CC69		K52	Missing		Missing	Missing	D
11791_6#20	PP5_CC95	CC95		K1	>=60+		80+ yrs	M	B2
11791_6#21	PP5_CC95	CC95		K1	>=60+		80+ yrs	F	B2
11791_6#22	PP3_CC73	CC73		KL111	>=60+		80+ yrs	M	B2
11791_6#23	PP3_CC73	CC73		K5	>=60+		60-69 yrs	M	B2
11791_6#24	PP2_CC131	CC131	C2	Untypeable	>=60+		80+ yrs	M	B2
11791_6#25	PP2_CC131	CC131	C2	K5	>=20-59		40-49 yrs	M	B2
11791_6#26	PP5_CC95	CC95		K1	>=60+		80+ yrs	M	B2
11791_6#27	PP21_CC393	CC393		K52	>=60+	Exclude	60-69 yrs	M	D
11791_6#28	PP9_CC12	CC12		K12	>=60+		80+ yrs	F	B2
11791_6#29	PP16_CC38	CC38		K5	>=60+		70-79 yrs	M	D
11791_6#3	PP6_CC69	CC69		KL110	Missing		Missing	Missing	D
11791_6#30	PP2_CC131	CC131	C2	K5	>=20-59		50-59 yrs	M	B2
11791_6#32	PP2_CC131	CC131	C2	K2	>=60+		80+ yrs	F	B2
11791_6#33	PP21_CC393	CC393		K52	>=60+	Exclude	70-79 yrs	M	D
11791_6#34	PP8_CC1193	CC1193		K5	>=60+		70-79 yrs	F	B2
11791_6#35	PP16_CC38	CC38		K5	>=60+		80+ yrs	F	D
11791_6#36	PP5_CC95	CC95		K1	>=60+		80+ yrs	F	B2
11791_6#37	PP2_CC131	CC131	C1	KL120	>=60+		60-69 yrs	F	B2
11791_6#38	PP16_CC38	CC38		KL116	>=60+		80+ yrs	F	D
11791_6#39	PP3_CC73	CC73		K5	>=60+		60-69 yrs	M	B2
11791_6#4	PP5_CC95	CC95		K1	Missing		Missing	Missing	B2
11791_6#5	PP3_CC73	CC73		KL112	Missing		Missing	Missing	B2
11791_6#6	PP4_CC10	CC10		K20	Missing		Missing	Missing	A
11791_6#7	PP2_CC131	CC131	C2	K100	Missing		Missing	Missing	B2
11791_6#9	PP2_CC131	CC131	C2	KL115	Missing		Missing	Missing	B2
11791_7#1	PP3_CC73	CC73		K5	Missing		Missing	Missing	B2
11791_7#10	PP33_CC357	CC357		K1	Missing		Missing	Missing	B2
11791_7#11	PP5_CC95	CC95		K1	Missing		Missing	Missing	B2
11791_7#12	PP3_CC73	CC73		K5	Missing		Missing	Missing	B2
11791_7#13	PP3_CC73	CC73		K13_K23	Missing		Missing	Missing	B2
11791_7#14	PP3_CC73	CC73		KL111	Missing		Missing	Missing	B2
11791_7#15	PP5_CC95	CC95		K1	Missing		Missing	Missing	B2
11791_7#16	PP28_CC101	CC101		K24	Missing		Missing	Missing	B1
11791_7#17	PP4_CC10	CC10		Untypeable	Missing		Missing	Missing	A
11791_7#18	PP5_CC95	CC95		K1	Missing		Missing	Missing	B2
11791_7#19	PP3_CC73	CC73		K5	Missing		Missing	Missing	B2
11791_7#2	PP2_CC131	CC131	C2	KL114	Missing		Missing	Missing	B2
11791_7#20	PP5_CC95	CC95		K1	Missing		Missing	Missing	B2
11791_7#21	PP2_CC131	CC131	B	K5	Missing		Missing	Missing	B2
11791_7#22	PP3_CC73	CC73		K2	Missing		Missing	Missing	B2
11791_7#23	PP5_CC95	CC95		K1	Missing		Missing	Missing	B2
11791_7#24	PP5_CC95	CC95		K1	Missing		Missing	Missing	B2
11791_7#25	PP3_CC73	CC73		K5	Missing		Missing	Missing	B2
11791_7#26	PP16_CC38	CC38		KL115	Missing		Missing	Missing	D
11791_7#27	PP189_CC547	CC547		KL113	Missing		Missing	Missing	B2
11791_7#28	PP3_CC73	CC73		K2	Missing		Missing	Missing	B2
11791_7#29	PP51_CC93	CC93		K1	Missing		Missing	Missing	A
11791_7#3	PP51_CC93	CC93		KL120	Missing		Missing	Missing	A
11791_7#30	PP17_CC58	CC58		Untypeable	Missing		Missing	Missing	B1
11791_7#32	PP11_CC127	CC127		K14	Missing		Missing	Missing	B2
11791_7#33	PP5_CC95	CC95		K1	Missing		Missing	Missing	B2
11791_7#34	PP3_CC73	CC73		K5	Missing		Missing	Missing	B2
11791_7#35	PP5_CC95	CC95		K1	Missing		Missing	Missing	B2
11791_7#36	PP6_CC69	CC69		KL169	Missing		Missing	Missing	D
11791_7#4	PP3_CC73	CC73		K2	Missing		Missing	Missing	B2
11791_7#45	PP2_CC131	CC131	B	K5	>=60+		60-69 yrs	F	B2
11791_7#46	PP8_CC1193	CC1193		K5	>=60+		70-79 yrs	F	B2
11791_7#47	PP21_CC393	CC393		K52	>=60+	Exclude	80+ yrs	F	D
11791_7#48	PP3_CC73	CC73		K5	>=20-59		40-49 yrs	M	B2
11791_7#49	PP2_CC131	CC131	C2	K5	>=20-59		50-59 yrs	F	B2
11791_7#5	PP2_CC131	CC131	C2	K5	Missing		Missing	Missing	B2
11791_7#50	PP2_CC131	CC131	C2	K2	>=60+		80+ yrs	F	B2
11791_7#51	PP29_CC144	CC144		K1	>=20-59		50-59 yrs	M	B2
11791_7#52	PP21_CC393	CC393		K52	>=60+	Exclude	60-69 yrs	M	D
11791_7#53	PP6_CC69	CC69		K52	>=60+		80+ yrs	F	D
11791_7#54	PP18_CC141	CC141		K1	>=20-59		40-49 yrs	M	B2
11791_7#55	PP2_CC131	CC131	C2	K5	>=60+		70-79 yrs	M	B2
11791_7#56	PP3_CC73	CC73		K7	<=19		5-19 yrs	F	B2
11791_7#57	PP38_CC62	CC62		K1	>=60+		60-69 yrs	M	F
11791_7#58	PP84_CC491	CC491		Untypeable	<=19		1-4 yrs	F	B2
11791_7#59	PP2_CC131	CC131	C2	K20	>=20-59		50-59 yrs	F	B2
11791_7#6	PP15_CC648	CC648		KL117	Missing		Missing	Missing	F
11791_7#60	PP2_CC131	CC131	C1	K5	>=20-59		20-39 yrs	M	B2
11791_7#61	PP3_CC73	CC73		K5	>=60+		70-79 yrs	F	B2
11791_7#62	PP3_CC73	CC73		K5	>=60+		70-79 yrs	M	B2
11791_7#63	PP3_CC73	CC73		K5	>=60+		70-79 yrs	F	B2
11791_7#64	PP3_CC73	CC73		K5	>=60+		80+ yrs	F	B2
11791_7#65	PP3_CC73	CC73		K7	>=60+		70-79 yrs	M	B2
11791_7#66	PP4_CC10	CC10		Untypeable	>=20-59		50-59 yrs	M	A
11791_7#67	PP9_CC12	CC12		K12	>=60+		70-79 yrs	F	B2
11791_7#68	PP98_CC567	CC567		K1	>=60+		70-79 yrs	M	B2
11791_7#69	PP102_CC973	CC973		K14	>=60+		70-79 yrs	F	D
11791_7#7	PP2_CC131	CC131	C2	K5	Missing		Missing	Missing	B2
11791_7#70	PP61_CC91	CC91		K4	>=60+		60-69 yrs	M	B2
11791_7#9	PP15_CC648	CC648		K7	Missing		Missing	Missing	F
11893_8#71	PP12_CC410	CC410		Untypeable	<=19		1-4 yrs	M	C
12045_3#57	PP5_CC95	CC95		K1	>=20-59		40-49 yrs	M	B2
12045_3#60	PP3_CC73	CC73		K5	>=60+		70-79 yrs	F	B2
12045_3#61	PP4_CC10	CC10		Untypeable	>=60+		70-79 yrs	M	A
12045_3#62	PP29_CC144	CC144		K1	>=60+		70-79 yrs	F	B2
12045_3#63	PP3_CC73	CC73		K5	>=60+		80+ yrs	F	B2
12045_3#64	PP9_CC12	CC12		K12	>=60+		80+ yrs	F	B2
12045_3#65	PP11_CC127	CC127		K14	>=60+		80+ yrs	M	B2
38266_1#1	PP2_CC131	CC131	C2	K100	>=20-59		50-59 yrs	M	B2
38266_1#100	PP2_CC131	CC131	C2	KL114	>=60+		70-79 yrs	F	B2
38266_1#101	PP12_CC410	CC410		Untypeable	>=60+		60-69 yrs	F	C
38266_1#103	PP387_CC1065	CC1065		K1	>=60+		80+ yrs	M	B2
38266_1#104	PP2_CC131	CC131	C2	K2	>=20-59		20-39 yrs	M	B2
38266_1#105	PP24_CC443	CC443		Untypeable	>=20-59		50-59 yrs	M	B1
38266_1#106	PP30_CC372	CC372		K14	>=60+		60-69 yrs	M	B2
38266_1#107	PP5_CC95	CC95		K1	>=20-59		20-39 yrs	M	B2
38266_1#108	PP9_CC12	CC12		K12	>=60+		80+ yrs	F	B2
38266_1#11	PP2_CC131	CC131	C2	K5	>=60+		80+ yrs	F	B2
38266_1#110	PP8_CC1193	CC1193		K1	>=60+		70-79 yrs	M	B2
38266_1#111	PP3_CC73	CC73		K2	>=60+		80+ yrs	M	B2
38266_1#112	PP15_CC648	CC648		K20	>=20-59		50-59 yrs	M	F
38266_1#114	PP29_CC144	CC144		K1	>=20-59		50-59 yrs	F	B2
38266_1#116	PP14_CC405	CC405		K4	>=20-59		20-39 yrs	M	D
38266_1#117	PP3_CC73	CC73		K2	>=20-59		40-49 yrs	M	B2
38266_1#118	PP5_CC95	CC95		K1	>=60+		70-79 yrs	F	B2
38266_1#120	PP2_CC131	CC131	C2	K100	>=60+		70-79 yrs	M	B2
38266_1#121	PP3_CC73	CC73		K13_K23	>=60+		60-69 yrs	M	B2
38266_1#122	PP5_CC95	CC95		K1	>=60+		70-79 yrs	F	B2
38266_1#123	PP3_CC73	CC73		K2	>=60+		80+ yrs	F	B2
38266_1#124	PP3_CC73	CC73		K5	>=20-59		50-59 yrs	M	B2
38266_1#125	PP65_CC399	CC399		Untypeable	>=60+		80+ yrs	F	A
38266_1#126	PP20_CC59	CC59		K1	>=60+		60-69 yrs	M	F
38266_1#127	PP60_CC420	CC420		K1	>=60+		80+ yrs	M	B2
38266_1#128	PP3_CC73	CC73		K5	>=60+		80+ yrs	M	B2
38266_1#13	PP16_CC38	CC38		K52	>=60+		70-79 yrs	F	D
38266_1#130	PP3_CC73	CC73		K5	>=60+		70-79 yrs	M	B2
38266_1#131	PP9_CC12	CC12		K5	>=20-59		40-49 yrs	F	B2
38266_1#132	PP18_CC141	CC141		K1	>=60+		60-69 yrs	M	B2
38266_1#133	PP17_CC58	CC58		Untypeable	>=20-59		50-59 yrs	F	B1
38266_1#134	PP2_CC131	CC131	A	K100	>=60+		70-79 yrs	F	B2
38266_1#135	PP128_CC1324	CC1324		Untypeable	>=60+		80+ yrs	M	B1
38266_1#136	PP2_CC131	CC131	C1	KL112	>=60+		70-79 yrs	M	B2
38266_1#137	PP6_CC69	CC69		K52	>=60+		70-79 yrs	M	D
38266_1#138	PP2_CC131	CC131	C2	K100	>=60+		60-69 yrs	F	B2
38266_1#139	PP6_CC69	CC69		KL169	>=60+		60-69 yrs	F	D
38266_1#14	PP17_CC58	CC58		Untypeable	>=20-59		40-49 yrs	F	B1
38266_1#140	PP3_CC73	CC73		K2	>=20-59		20-39 yrs	F	B2
38266_1#142	PP33_CC357	CC357		K1	>=60+		60-69 yrs	M	B2
38266_1#143	PP3_CC73	CC73		K2	>=20-59		20-39 yrs	M	B2
38266_1#144	PP8_CC1193	CC1193		K1	>=60+		60-69 yrs	F	B2
38266_1#145	PP8_CC1193	CC1193		KL113	>=60+		70-79 yrs	M	B2
38266_1#146	PP16_CC38	CC38		K2	>=60+		70-79 yrs	M	D
38266_1#147	PP58_CC2773	CC2773		Untypeable	>=60+		80+ yrs	M	B1
38266_1#148	PP17_CC58	CC58		Untypeable	<=19		1-4 yrs	F	B1
38266_1#149	PP29_CC144	CC144		K1	>=20-59		40-49 yrs	M	B2
38266_1#15	PP5_CC95	CC95		K1	>=60+		70-79 yrs	F	B2
38266_1#150	PP16_CC38	CC38		K100	>=60+		80+ yrs	M	D
38266_1#151	PP6_CC69	CC69		K52	>=60+		80+ yrs	F	D
38266_1#152	PP6_CC69	CC69		KL111	>=20-59		50-59 yrs	M	D
38266_1#153	PP3_CC73	CC73		KL114	>=60+		70-79 yrs	M	B2
38266_1#154	PP33_CC357	CC357		K1	>=20-59		50-59 yrs	F	B2
38266_1#155	PP6_CC69	CC69		K15	>=60+		70-79 yrs	F	D
38266_1#156	PP82_CC362	CC362		KL112	>=60+		80+ yrs	F	D
38266_1#157	PP6_CC69	CC69		K2	<=19		<1	F	D
38266_1#158	PP3_CC73	CC73		K93	>=60+		70-79 yrs	M	B2
38266_1#159	PP2_CC131	CC131	C1	K5	>=60+		70-79 yrs	M	B2
38266_1#160	PP20_CC59	CC59		K1	>=60+		60-69 yrs	M	F
38266_1#161	PP5_CC95	CC95		K1	>=60+		70-79 yrs	M	B2
38266_1#162	PP6_CC69	CC69		K52	>=60+		80+ yrs	F	D
38266_1#163	PP34_CC641	CC641		KL118	>=60+		60-69 yrs	M	B1
38266_1#164	PP387_CC1065	CC1065		Untypeable	>=20-59		40-49 yrs	F	B1
38266_1#165	PP2_CC131	CC131	C2	K5	>=60+		80+ yrs	F	B2
38266_1#166	PP6_CC69	CC69		KL111	>=60+		70-79 yrs	M	D
38266_1#167	PP3_CC73	CC73		KL120	>=60+		60-69 yrs	M	B2
38266_1#168	PP3_CC73	CC73		K2	>=60+		80+ yrs	M	B2
38266_1#169	PP9_CC12	CC12		K12	>=20-59		40-49 yrs	F	B2
38266_1#17	PP2_CC131	CC131	C2	KL115	>=60+		70-79 yrs	F	B2
38266_1#170	PP35_CC354	CC354		K20	>=20-59		40-49 yrs	F	F
38266_1#171	PP2_CC131	CC131	C2	K100	>=60+		80+ yrs	F	B2
38266_1#172	PP6_CC69	CC69		K15	>=60+		70-79 yrs	F	D
38266_1#173	PP3_CC73	CC73		KL111	>=60+		70-79 yrs	M	B2
38266_1#174	PP18_CC141	CC141		K1	>=60+		80+ yrs	M	B2
38266_1#175	PP3_CC73	CC73		K2	>=60+		70-79 yrs	M	B2
38266_1#176	PP3_CC73	CC73		K5	>=20-59		20-39 yrs	M	B2
38266_1#177	PP5_CC95	CC95		K1	>=20-59		50-59 yrs	F	B2
38266_1#178	PP2_CC131	CC131	C1	KL112	>=60+		80+ yrs	M	B2
38266_1#179	PP3_CC73	CC73		K5	>=60+		80+ yrs	M	B2
38266_1#18	PP11_CC127	CC127		K14	<=19		<1	M	B2
38266_1#180	PP11_CC127	CC127		K14	>=20-59		40-49 yrs	F	B2
38266_1#181	PP11_CC127	CC127		K2	>=20-59		20-39 yrs	M	B2
38266_1#182	PP3_CC73	CC73		K5	>=20-59		50-59 yrs	M	B2
38266_1#183	PP39_CC117	CC117		Untypeable	>=60+		60-69 yrs	M	G
38266_1#184	PP105_CC636	CC636		KL117	>=60+		80+ yrs	F	B2
38266_1#185	PP17_CC58	CC58		Untypeable	>=20-59		50-59 yrs	M	B1
38266_1#186	PP2_CC131	CC131	C1	K5	>=60+		70-79 yrs	M	B2
38266_1#187	PP3_CC73	CC73		K5	>=60+		60-69 yrs	F	B2
38266_1#188	PP30_CC372	CC372		K24	>=20-59		20-39 yrs	F	B2
38266_1#189	PP121_CC452	CC452		KL116	>=20-59		50-59 yrs	M	B2
38266_1#19	PP61_CC91	CC91		K4	>=60+		80+ yrs	F	B2
38266_1#190	PP5_CC95	CC95		K1	>=60+		60-69 yrs	M	B2
38266_1#191	PP11_CC127	CC127		K14	>=60+		60-69 yrs	M	B2
38266_1#192	PP5_CC95	CC95		K1	<=19		5-19 yrs	F	B2
38266_1#193	PP3_CC73	CC73		K2	>=60+		70-79 yrs	M	B2
38266_1#194	PP8_CC1193	CC1193		K5	>=20-59		50-59 yrs	F	B2
38266_1#195	PP3_CC73	CC73		K5	>=60+		80+ yrs	M	B2
38266_1#196	PP15_CC648	CC648		K4	>=20-59		20-39 yrs	M	F
38266_1#197	PP20_CC59	CC59		K1	<=19		5-19 yrs	F	F
38266_1#199	PP3_CC73	CC73		K5	>=60+		70-79 yrs	F	B2
38266_1#2	PP2_CC131	CC131	C1	Untypeable	>=60+		60-69 yrs	M	B2
38266_1#20	PP18_CC141	CC141		K7	>=60+		80+ yrs	M	B2
38266_1#200	PP2_CC131	CC131	C2	K100	>=60+		80+ yrs	M	B2
38266_1#201	PP6_CC69	CC69		K54_K96	>=60+		80+ yrs	M	D
38266_1#202	PP5_CC95	CC95		K1	>=60+		80+ yrs	F	B2
38266_1#203	PP4_CC10	CC10		Untypeable	>=60+		60-69 yrs	F	A
38266_1#204	PP5_CC95	CC95		K1	>=20-59		40-49 yrs	M	B2
38266_1#205	PP5_CC95	CC95		K1	>=20-59		50-59 yrs	F	B2
38266_1#206	PP5_CC95	CC95		K1	>=60+		70-79 yrs	M	B2
38266_1#207	PP5_CC95	CC95		K1	>=60+		80+ yrs	F	B2
38266_1#209	PP6_CC69	CC69		K93	>=20-59		20-39 yrs	M	D
38266_1#21	PP21_CC393	CC393		K52	>=60+	Exclude	80+ yrs	F	D
38266_1#210	PP8_CC1193	CC1193		K5	>=60+		80+ yrs	M	B2
38266_1#211	PP4_CC10	CC10		Untypeable	>=60+		80+ yrs	M	A
38266_1#212	PP387_CC1065	CC1065		KL113	>=60+		80+ yrs	F	D
38266_1#213	PP2_CC131	CC131	C1	K5	>=20-59		50-59 yrs	F	B2
38266_1#214	PP2_CC131	CC131	C2	KL115	>=20-59		50-59 yrs	F	B2
38266_1#215	PP2_CC131	CC131	C2	K2	>=60+		80+ yrs	M	B2
38266_1#216	PP8_CC1193	CC1193		K1	>=60+		60-69 yrs	M	B2
38266_1#217	PP2_CC131	CC131	C1	KL112	>=60+		60-69 yrs	M	B2
38266_1#218	PP20_CC59	CC59		K1	>=60+		70-79 yrs	M	F
38266_1#219	PP3_CC73	CC73		K5	>=60+		70-79 yrs	F	B2
38266_1#22	PP2_CC131	CC131	A	K100	>=60+		60-69 yrs	F	B2
38266_1#220	PP3_CC73	CC73		K5	>=60+		70-79 yrs	M	B2
38266_1#221	PP2_CC131	CC131	C2	KL114	>=20-59		40-49 yrs	F	B2
38266_1#222	PP9_CC12	CC12		K12	>=60+		70-79 yrs	M	B2
38266_1#223	PP5_CC95	CC95		K1	<=19		5-19 yrs	F	B2
38266_1#224	PP4_CC10	CC10		Untypeable	>=60+		60-69 yrs	M	A
38266_1#225	PP39_CC117	CC117		Untypeable	<=19		5-19 yrs	M	G
38266_1#226	PP3_CC73	CC73		K5	>=60+		80+ yrs	M	B2
38266_1#227	PP38_CC62	CC62		K1	>=60+		70-79 yrs	M	F
38266_1#228	PP3_CC73	CC73		K5	>=60+		70-79 yrs	M	B2
38266_1#229	PP387_CC1065	CC1065		KL117	>=60+		80+ yrs	F	F
38266_1#23	PP3_CC73	CC73		K13_K23	>=60+		70-79 yrs	M	B2
38266_1#230	PP20_CC59	CC59		K1	>=60+		80+ yrs	M	F
38266_1#231	PP2_CC131	CC131	C2	Untypeable	>=60+		80+ yrs	M	B2
38266_1#232	PP3_CC73	CC73		K2	>=20-59		50-59 yrs	M	B2
38266_1#233	PP8_CC1193	CC1193		K5	>=20-59		50-59 yrs	F	B2
38266_1#234	PP30_CC372	CC372		K24	>=60+		60-69 yrs	M	B2
38266_1#235	PP6_CC69	CC69		K52	>=60+		80+ yrs	F	D
38266_1#236	PP2_CC131	CC131	A	KL114	>=60+		80+ yrs	F	B2
38266_1#237	PP9_CC12	CC12		KL119	>=20-59		50-59 yrs	M	B2
38266_1#238	PP6_CC69	CC69		K5	>=60+		70-79 yrs	M	D
38266_1#239	PP9_CC12	CC12		K12	>=20-59		50-59 yrs	M	B2
38266_1#24	PP12_CC410	CC410		Untypeable	>=60+		80+ yrs	F	C
38266_1#240	PP64_CC394	CC394		KL126	<=19		5-19 yrs	F	D
38266_1#241	PP3_CC73	CC73		K7	>=20-59		50-59 yrs	F	B2
38266_1#242	PP20_CC59	CC59		K1	<=19		<1	M	F
38266_1#243	PP5_CC95	CC95		K1	>=60+		60-69 yrs	M	B2
38266_1#244	PP2_CC131	CC131	C2	K100	>=60+		80+ yrs	M	B2
38266_1#245	PP2_CC131	CC131	A	K100	>=60+		80+ yrs	M	B2
38266_1#246	PP33_CC357	CC357		K1	>=20-59		20-39 yrs	M	B2
38266_1#247	PP9_CC12	CC12		K12	>=60+		80+ yrs	M	B2
38266_1#248	PP3_CC73	CC73		K5	>=60+		80+ yrs	F	B2
38266_1#249	PP2_CC131	CC131	B	K5	>=60+		60-69 yrs	F	B2
38266_1#25	PP8_CC1193	CC1193		K5	>=60+		80+ yrs	F	B2
38266_1#250	PP3_CC73	CC73		K5	>=60+		80+ yrs	M	B2
38266_1#251	PP2_CC131	CC131	C2	K100	>=60+		60-69 yrs	M	B2
38266_1#252	PP17_CC58	CC58		Untypeable	>=60+		70-79 yrs	M	B1
38266_1#253	PP3_CC73	CC73		K2	>=60+		80+ yrs	F	B2
38266_1#254	PP6_CC69	CC69		KL169	>=60+		70-79 yrs	F	D
38266_1#255	PP2_CC131	CC131	C1	K5	>=60+		80+ yrs	M	B2
38266_1#256	PP2_CC131	CC131	B0	K16	>=60+		70-79 yrs	M	B2
38266_1#257	PP11_CC127	CC127		K14	>=60+		80+ yrs	M	B2
38266_1#258	PP3_CC73	CC73		KL114	>=20-59		40-49 yrs	F	B2
38266_1#259	PP6_CC69	CC69		KL169	>=60+		80+ yrs	M	D
38266_1#26	PP29_CC144	CC144		K1	>=60+		80+ yrs	M	B2
38266_1#260	PP2_CC131	CC131	C2	K100	>=60+		80+ yrs	F	B2
38266_1#261	PP8_CC1193	CC1193		K5	>=60+		60-69 yrs	F	B2
38266_1#262	PP2_CC131	CC131	A	K100	>=60+		80+ yrs	F	B2
38266_1#263	PP3_CC73	CC73		K5	>=60+		80+ yrs	M	B2
38266_1#264	PP6_CC69	CC69		K52	>=60+		80+ yrs	F	D
38266_1#265	PP2_CC131	CC131	C2	K20	>=60+		80+ yrs	F	B2
38266_1#266	PP2_CC131	CC131	C2	K5	>=60+		80+ yrs	F	B2
38266_1#267	PP2_CC131	CC131	A	K100	>=60+		80+ yrs	F	B2
38266_1#269	PP9_CC12	CC12		K12	>=60+		80+ yrs	M	B2
38266_1#27	PP30_CC372	CC372		K24	>=60+		70-79 yrs	M	B2
38266_1#270	PP5_CC95	CC95		K1	>=20-59		40-49 yrs	F	B2
38266_1#271	PP11_CC127	CC127		K14	>=60+		70-79 yrs	M	B2
38266_1#272	PP4_CC10	CC10		K5	>=20-59		50-59 yrs	M	A
38266_1#273	PP9_CC12	CC12		K2	>=20-59		50-59 yrs	M	B2
38266_1#274	PP6_CC69	CC69		K52	>=60+		80+ yrs	F	D
38266_1#275	PP9_CC12	CC12		K12	>=60+		70-79 yrs	M	B2
38266_1#276	PP3_CC73	CC73		K13_K23	>=60+		70-79 yrs	M	B2
38266_1#277	PP5_CC95	CC95		K1	>=60+		70-79 yrs	F	B2
38266_1#278	PP29_CC144	CC144		K1	>=20-59		40-49 yrs	M	B2
38266_1#279	PP79_CC978	CC978		KL122	>=20-59		40-49 yrs	F	B2
38266_1#28	PP11_CC127	CC127		K14	>=60+		60-69 yrs	M	B2
38266_1#281	PP132_CC2015	CC2015		K7	>=60+		60-69 yrs	M	B2
38266_1#282	PP2_CC131	CC131	C1	K5	>=60+		80+ yrs	M	B2
38266_1#283	PP2_CC131	CC131	A	K100	>=60+		60-69 yrs	M	B2
38266_1#284	PP2_CC131	CC131	C1	KL112	>=60+		70-79 yrs	M	B2
38266_1#285	PP2_CC131	CC131	B	K5	>=60+		80+ yrs	F	B2
38266_1#286	PP5_CC95	CC95		K1	>=20-59		50-59 yrs	F	B2
38266_1#287	PP2_CC131	CC131	C1	K5	>=60+		60-69 yrs	M	B2
38266_1#288	PP6_CC69	CC69		KL169	>=60+		80+ yrs	F	D
38266_1#289	PP2_CC131	CC131	C2	K2	>=60+		80+ yrs	F	B2
38266_1#29	PP9_CC12	CC12		K12	>=20-59		20-39 yrs	F	B2
38266_1#290	PP3_CC73	CC73		KL114	>=60+		70-79 yrs	M	B2
38266_1#291	PP3_CC73	CC73		K13_K23	>=60+		80+ yrs	M	B2
38266_1#292	PP12_CC410	CC410		Untypeable	>=60+		70-79 yrs	M	C
38266_1#293	PP28_CC101	CC101		Untypeable	>=60+		60-69 yrs	F	B1
38266_1#294	PP6_CC69	CC69		K54_K96	>=60+		80+ yrs	F	D
38266_1#295	PP2_CC131	CC131	C2	K5	>=60+		80+ yrs	M	B2
38266_1#296	PP5_CC95	CC95		K1	>=60+		80+ yrs	F	B2
38266_1#297	PP12_CC410	CC410		Untypeable	>=60+		60-69 yrs	F	C
38266_1#298	PP18_CC141	CC141		K1	>=60+		60-69 yrs	M	B2
38266_1#299	PP8_CC1193	CC1193		K5	>=60+		80+ yrs	F	B2
38266_1#3	PP2_CC131	CC131	B	K14	>=60+		70-79 yrs	F	B2
38266_1#30	PP5_CC95	CC95		K1	>=60+		60-69 yrs	F	B2
38266_1#300	PP6_CC69	CC69		K52	>=60+		80+ yrs	F	D
38266_1#301	PP30_CC372	CC372		K14	>=60+		80+ yrs	M	B2
38266_1#303	PP5_CC95	CC95		K1	<=19		<1	M	B2
38266_1#304	PP4_CC10	CC10		K1	>=60+		70-79 yrs	M	A
38266_1#305	PP2_CC131	CC131	C2	K20	>=60+		60-69 yrs	M	B2
38266_1#306	PP2_CC131	CC131	C2	K2	>=60+		80+ yrs	M	B2
38266_1#307	PP45_CC297	CC297		Untypeable	>=60+		80+ yrs	M	B1
38266_1#308	PP33_CC357	CC357		K1	>=60+		70-79 yrs	F	B2
38266_1#309	PP2_CC131	CC131	A	K100	>=60+		70-79 yrs	M	B2
38266_1#31	PP3_CC73	CC73		K5	>=60+		60-69 yrs	F	B2
38266_1#310	PP3_CC73	CC73		K5	>=60+		70-79 yrs	M	B2
38266_1#311	PP9_CC12	CC12		K2	>=20-59		50-59 yrs	F	B2
38266_1#312	PP3_CC73	CC73		K7	>=60+		80+ yrs	F	B2
38266_1#313	PP106_CC126	CC126		KL118	>=60+		60-69 yrs	F	B2
38266_1#314	PP8_CC1193	CC1193		K100	>=60+		80+ yrs	F	B2
38266_1#315	PP78_CC224	CC224		Untypeable	>=60+		60-69 yrs	M	B1
38266_1#316	PP108_CC1236	CC1236		KL118	>=20-59		20-39 yrs	M	B2
38266_1#317	PP21_CC393	CC393		K52	>=60+	Exclude	70-79 yrs	M	D
38266_1#318	PP6_CC69	CC69		K5	>=20-59		20-39 yrs	M	D
38266_1#319	PP16_CC38	CC38		K2	>=60+		60-69 yrs	M	D
38266_1#32	PP3_CC73	CC73		K5	>=60+		70-79 yrs	M	B2
38266_1#320	PP11_CC127	CC127		K14	>=20-59		40-49 yrs	M	B2
38266_1#321	PP9_CC12	CC12		K3	>=60+		70-79 yrs	F	B2
38266_1#322	PP3_CC73	CC73		K13_K23	>=20-59		50-59 yrs	F	B2
38266_1#323	PP6_CC69	CC69		K54_K96	>=60+		70-79 yrs	M	D
38266_1#324	PP6_CC69	CC69		K5	>=60+		70-79 yrs	F	D
38266_1#325	PP21_CC393	CC393		K52	>=20-59	Exclude	50-59 yrs	M	D
38266_1#326	PP2_CC131	CC131	C2	K5	>=60+		80+ yrs	F	B2
38266_1#327	PP119_CC919	CC919		Untypeable	>=60+		70-79 yrs	F	B2
38266_1#328	PP3_CC73	CC73		K5	>=60+		80+ yrs	F	B2
38266_1#329	PP3_CC73	CC73		K7	>=20-59		40-49 yrs	F	B2
38266_1#33	PP15_CC648	CC648		K7	>=60+		70-79 yrs	F	F
38266_1#330	PP82_CC362	CC362		K15	>=60+		60-69 yrs	M	D
38266_1#332	PP20_CC59	CC59		K1	>=60+		60-69 yrs	M	F
38266_1#333	PP2_CC131	CC131	C2	KL128	>=60+		80+ yrs	M	B2
38266_1#334	PP3_CC73	CC73		K13_K23	>=60+		80+ yrs	F	B2
38266_1#335	PP3_CC73	CC73		K2	>=20-59		20-39 yrs	F	B2
38266_1#336	PP5_CC95	CC95		K1	>=60+		80+ yrs	F	B2
38266_1#337	PP18_CC141	CC141		K1	>=60+		70-79 yrs	M	B2
38266_1#338	PP64_CC394	CC394		K11	>=60+		60-69 yrs	F	D
38266_1#339	PP3_CC73	CC73		K13_K23	<=19		1-4 yrs	M	B2
38266_1#34	PP2_CC131	CC131	C2	K5	>=60+		70-79 yrs	M	B2
38266_1#340	PP6_CC69	CC69		K52	>=20-59		20-39 yrs	F	D
38266_1#341	PP3_CC73	CC73		K2	>=60+		70-79 yrs	F	B2
38266_1#342	PP2_CC131	CC131	C2	K2	>=60+		80+ yrs	M	B2
38266_1#343	PP6_CC69	CC69		K52	>=60+		80+ yrs	F	D
38266_1#344	PP29_CC144	CC144		K1	>=60+		70-79 yrs	M	B2
38266_1#346	PP2_CC131	CC131	C2	KL114	>=60+		80+ yrs	F	B2
38266_1#348	PP2_CC131	CC131	C2	K100	>=60+		80+ yrs	F	B2
38266_1#349	PP5_CC95	CC95		K1	>=60+		80+ yrs	F	B2
38266_1#35	PP161_CC999	CC999		KL115	>=60+		80+ yrs	M	B2
38266_1#350	PP30_CC372	CC372		K14	>=60+		80+ yrs	M	B2
38266_1#351	PP2_CC131	CC131	C1	K5	>=60+		60-69 yrs	M	B2
38266_1#352	PP6_CC69	CC69		K52	>=60+		60-69 yrs	F	D
38266_1#353	PP18_CC141	CC141		K1	>=60+		60-69 yrs	F	B2
38266_1#354	PP5_CC95	CC95		K1	>=60+		70-79 yrs	M	B2
38266_1#355	PP3_CC73	CC73		K2	>=60+		70-79 yrs	F	B2
38266_1#356	PP12_CC410	CC410		Untypeable	>=20-59		50-59 yrs	M	C
38266_1#357	PP66_CC135	CC135		K24	>=60+		80+ yrs	M	B2
38266_1#358	PP5_CC95	CC95		K1	>=60+		60-69 yrs	F	B2
38266_1#359	PP8_CC1193	CC1193		K5	>=60+		80+ yrs	M	B2
38266_1#36	PP2_CC131	CC131	A	K100	>=60+		80+ yrs	F	B2
38266_1#360	PP18_CC141	CC141		K1	>=60+		70-79 yrs	M	B2
38266_1#361	PP16_CC38	CC38		KL115	>=60+		70-79 yrs	M	D
38266_1#362	PP6_CC69	CC69		K52	>=20-59		40-49 yrs	F	D
38266_1#363	PP9_CC12	CC12		KL119	>=20-59		40-49 yrs	F	B2
38266_1#364	PP11_CC127	CC127		K14	>=60+		80+ yrs	M	B2
38266_1#365	PP3_CC73	CC73		K2	>=60+		60-69 yrs	F	B2
38266_1#366	PP35_CC354	CC354		K52	>=60+		80+ yrs	F	F
38266_1#368	PP14_CC405	CC405		K5	>=20-59		50-59 yrs	F	D
38266_1#369	PP3_CC73	CC73		K7	>=20-59		20-39 yrs	F	B2
38266_1#37	PP61_CC91	CC91		K4	>=60+		60-69 yrs	F	B2
38266_1#370	PP5_CC95	CC95		K1	>=60+		80+ yrs	F	B2
38266_1#372	PP3_CC73	CC73		K2	>=20-59		50-59 yrs	M	B2
38266_1#373	PP3_CC73	CC73		K2	>=60+		80+ yrs	F	B2
38266_1#374	PP5_CC95	CC95		K1	>=60+		70-79 yrs	M	B2
38266_1#375	PP9_CC12	CC12		K3	>=60+		80+ yrs	F	B2
38266_1#376	PP3_CC73	CC73		K2	>=60+		80+ yrs	M	B2
38266_1#377	PP2_CC131	CC131	B	K5	>=60+		80+ yrs	M	B2
38266_1#378	PP16_CC38	CC38		KL111	>=20-59		40-49 yrs	F	D
38266_1#38	PP3_CC73	CC73		K5	>=60+		80+ yrs	F	B2
38266_1#4	PP3_CC73	CC73		K5	>=60+		60-69 yrs	F	B2
38266_1#40	PP6_CC69	CC69		K5	>=60+		60-69 yrs	M	D
38266_1#42	PP3_CC73	CC73		K5	>=60+		70-79 yrs	M	B2
38266_1#43	PP8_CC1193	CC1193		K5	>=60+		80+ yrs	M	B2
38266_1#45	PP161_CC999	CC999		KL115	>=60+		70-79 yrs	M	B2
38266_1#47	PP3_CC73	CC73		KL114	>=20-59		40-49 yrs	F	B2
38266_1#48	PP77_CC409	CC409		Untypeable	>=60+		60-69 yrs	M	A
38266_1#49	PP3_CC73	CC73		KL111	>=60+		80+ yrs	M	B2
38266_1#5	PP2_CC131	CC131	C2	K100	>=60+		60-69 yrs	F	B2
38266_1#50	PP3_CC73	CC73		K5	>=60+		80+ yrs	M	B2
38266_1#51	PP2_CC131	CC131	A	KL114	>=60+		70-79 yrs	M	B2
38266_1#52	PP12_CC410	CC410		Untypeable	>=60+		60-69 yrs	F	C
38266_1#53	PP20_CC59	CC59		K1	>=60+		70-79 yrs	F	F
38266_1#54	PP2_CC131	CC131	C1	KL112	<=19		1-4 yrs	F	B2
38266_1#55	PP68_CC83	CC83		K2	>=20-59		50-59 yrs	M	B2
38266_1#56	PP16_CC38	CC38		K2	>=20-59		50-59 yrs	F	D
38266_1#57	PP25_CC517	CC517		Untypeable	>=60+		80+ yrs	M	B1
38266_1#58	PP39_CC117	CC117		Untypeable	>=60+		70-79 yrs	M	G
38266_1#6	PP15_CC648	CC648		KL117	>=20-59		20-39 yrs	M	F
38266_1#60	PP38_CC62	CC62		K1	>=20-59		20-39 yrs	M	F
38266_1#61	PP22_CC398	CC398		Untypeable	>=60+		70-79 yrs	F	A
38266_1#62	PP2_CC131	CC131	C1	K5	>=60+		60-69 yrs	M	B2
38266_1#63	PP6_CC69	CC69		K93	>=60+		80+ yrs	M	D
38266_1#64	PP20_CC59	CC59		KL110	>=60+		80+ yrs	M	F
38266_1#65	PP3_CC73	CC73		K13_K23	>=60+		70-79 yrs	F	B2
38266_1#67	PP6_CC69	CC69		K54_K96	>=60+		80+ yrs	M	D
38266_1#69	PP3_CC73	CC73		K2	>=60+		70-79 yrs	F	B2
38266_1#7	PP3_CC73	CC73		K7	>=20-59		50-59 yrs	M	B2
38266_1#70	PP6_CC69	CC69		KL118	>=60+		80+ yrs	F	D
38266_1#74	PP4_CC10	CC10		Untypeable	>=60+		70-79 yrs	M	A
38266_1#77	PP9_CC12	CC12		KL119	>=20-59		40-49 yrs	F	B2
38266_1#78	PP3_CC73	CC73		K5	>=20-59		50-59 yrs	M	B2
38266_1#79	PP3_CC73	CC73		K7	>=60+		70-79 yrs	M	B2
38266_1#8	PP84_CC491	CC491		Untypeable	>=60+		80+ yrs	M	B2
38266_1#80	PP8_CC1193	CC1193		K5	>=60+		80+ yrs	F	B2
38266_1#81	PP6_CC69	CC69		KL110	>=60+		80+ yrs	M	D
38266_1#82	PP3_CC73	CC73		K7	>=60+		80+ yrs	F	B2
38266_1#83	PP2_CC131	CC131	A	K100	>=60+		80+ yrs	M	B2
38266_1#84	PP3_CC73	CC73		K7	>=60+		70-79 yrs	M	B2
38266_1#85	PP2_CC131	CC131	C2	KL114	>=60+		80+ yrs	F	B2
38266_1#86	PP9_CC12	CC12		K12	>=60+		80+ yrs	M	B2
38266_1#87	PP2_CC131	CC131	C2	K2	>=60+		80+ yrs	F	B2
38266_1#88	PP14_CC405	CC405		K54_K96	>=20-59		50-59 yrs	M	D
38266_1#89	PP2_CC131	CC131	C2	KL114	>=60+		80+ yrs	M	B2
38266_1#9	PP28_CC101	CC101		Untypeable	>=60+		60-69 yrs	F	B1
38266_1#90	PP2_CC131	CC131	C2	K5	>=60+		60-69 yrs	M	B2
38266_1#91	PP3_CC73	CC73		K7	>=60+		80+ yrs	F	B2
38266_1#92	PP142_CC75	CC75		Untypeable	>=60+		60-69 yrs	M	B1
38266_1#93	PP2_CC131	CC131	C2	K5	>=60+		60-69 yrs	M	B2
38266_1#94	PP3_CC73	CC73		K7	>=60+		80+ yrs	M	B2
38266_1#95	PP3_CC73	CC73		K5	>=60+		80+ yrs	F	B2
38266_1#96	PP8_CC1193	CC1193		K5	>=60+		70-79 yrs	F	B2
38266_1#97	PP2_CC131	CC131	A	K100	>=20-59		50-59 yrs	F	B2
38266_1#98	PP6_CC69	CC69		KL169	>=60+		70-79 yrs	F	D
38266_1#99	PP165_CC1643	CC1643		Untypeable	>=60+		80+ yrs	M	B2
38266_2#1	PP3_CC73	CC73		K5	>=20-59		20-39 yrs	M	B2
38266_2#10	PP5_CC95	CC95		K1	>=20-59		20-39 yrs	F	B2
38266_2#100	PP6_CC69	CC69		K52	>=60+		80+ yrs	F	D
38266_2#101	PP3_CC73	CC73		K5	>=60+		60-69 yrs	F	B2
38266_2#102	PP2_CC131	CC131	B	K5	>=60+		80+ yrs	M	B2
38266_2#103	PP5_CC95	CC95		K1	>=60+		80+ yrs	M	B2
38266_2#104	PP3_CC73	CC73		K5	>=60+		70-79 yrs	F	B2
38266_2#105	PP10_CC17	CC17		Untypeable	>=60+		70-79 yrs	M	B1
38266_2#106	PP3_CC73	CC73		K5	>=20-59		20-39 yrs	M	B2
38266_2#107	PP17_CC58	CC58		Untypeable	>=60+		60-69 yrs	M	B1
38266_2#108	PP11_CC127	CC127		K14	>=20-59		40-49 yrs	M	B2
38266_2#109	PP3_CC73	CC73		K5	>=60+		80+ yrs	M	B2
38266_2#11	PP2_CC131	CC131	A	K100	>=20-59		20-39 yrs	M	B2
38266_2#110	PP3_CC73	CC73		K2	>=20-59		50-59 yrs	M	B2
38266_2#111	PP3_CC73	CC73		K5	>=20-59		20-39 yrs	M	B2
38266_2#112	PP9_CC12	CC12		K2	>=60+		80+ yrs	F	B2
38266_2#113	PP68_CC83	CC83		K2	>=60+		80+ yrs	F	B2
38266_2#114	PP6_CC69	CC69		K52	>=60+		80+ yrs	F	D
38266_2#115	PP3_CC73	CC73		K7	>=60+		80+ yrs	F	B2
38266_2#116	PP17_CC58	CC58		Untypeable	>=60+		70-79 yrs	M	B1
38266_2#117	PP5_CC95	CC95		K1	>=20-59		50-59 yrs	F	B2
38266_2#118	PP3_CC73	CC73		K5	>=60+		70-79 yrs	M	B2
38266_2#119	PP3_CC73	CC73		K2	>=60+		70-79 yrs	F	B2
38266_2#12	PP2_CC131	CC131	A	K100	<=19		5-19 yrs	M	B2
38266_2#120	PP6_CC69	CC69		K54_K96	>=20-59		20-39 yrs	F	D
38266_2#121	PP48_CC136	CC136		Untypeable	>=60+		80+ yrs	F	B2
38266_2#122	PP5_CC95	CC95		K1	>=60+		80+ yrs	F	B2
38266_2#123	PP33_CC357	CC357		K1	>=60+		80+ yrs	F	B2
38266_2#124	PP9_CC12	CC12		K3	>=60+		70-79 yrs	M	B2
38266_2#125	PP6_CC69	CC69		K52	>=60+		70-79 yrs	F	D
38266_2#126	PP9_CC12	CC12		K3	>=60+		80+ yrs	M	B2
38266_2#127	PP3_CC73	CC73		K13_K23	>=60+		80+ yrs	F	B2
38266_2#128	PP3_CC73	CC73		K2	>=20-59		50-59 yrs	F	B2
38266_2#129	PP3_CC73	CC73		K5	>=60+		80+ yrs	F	B2
38266_2#13	PP35_CC354	CC354		KL118	>=60+		80+ yrs	M	F
38266_2#130	PP6_CC69	CC69		K52	<=19		5-19 yrs	F	D
38266_2#131	PP2_CC131	CC131	C2	K2	>=60+		70-79 yrs	M	B2
38266_2#132	PP3_CC73	CC73		K5	>=60+		70-79 yrs	M	B2
38266_2#133	PP2_CC131	CC131	A	K100	>=60+		80+ yrs	F	B2
38266_2#134	PP3_CC73	CC73		K5	>=60+		70-79 yrs	M	B2
38266_2#135	PP8_CC1193	CC1193		K5	>=20-59		20-39 yrs	F	B2
38266_2#136	PP29_CC144	CC144		K1	>=60+		70-79 yrs	F	B2
38266_2#137	PP17_CC58	CC58		Untypeable	>=20-59		50-59 yrs	M	B1
38266_2#138	PP3_CC73	CC73		K5	>=60+		70-79 yrs	M	B2
38266_2#139	PP9_CC12	CC12		K5	>=60+		70-79 yrs	F	B2
38266_2#14	PP24_CC443	CC443		Untypeable	>=60+		80+ yrs	M	B1
38266_2#140	PP2_CC131	CC131	A	K100	>=20-59		50-59 yrs	M	B2
38266_2#141	PP29_CC144	CC144		K1	>=60+		80+ yrs	F	B2
38266_2#142	PP2_CC131	CC131	C0	K5	>=60+		80+ yrs	M	B2
38266_2#143	PP8_CC1193	CC1193		K5	>=60+		60-69 yrs	F	B2
38266_2#144	PP3_CC73	CC73		K2	>=20-59		40-49 yrs	F	B2
38266_2#145	PP6_CC69	CC69		K52	>=60+		80+ yrs	M	D
38266_2#146	PP24_CC443	CC443		Untypeable	>=60+		60-69 yrs	M	B1
38266_2#147	PP2_CC131	CC131	C1	K5	>=60+		80+ yrs	M	B2
38266_2#148	PP3_CC73	CC73		K5	>=60+		80+ yrs	M	B2
38266_2#149	PP2_CC131	CC131	B	K14	>=20-59		50-59 yrs	M	B2
38266_2#15	PP5_CC95	CC95		K1	>=60+		70-79 yrs	M	B2
38266_2#150	PP6_CC69	CC69		K52	<=19		5-19 yrs	F	D
38266_2#151	PP3_CC73	CC73		K5	>=60+		60-69 yrs	M	B2
38266_2#152	PP5_CC95	CC95		K1	>=60+		70-79 yrs	M	B2
38266_2#153	PP6_CC69	CC69		K52	>=20-59		50-59 yrs	F	D
38266_2#154	PP2_CC131	CC131	C1	K5	>=60+		80+ yrs	F	B2
38266_2#155	PP6_CC69	CC69		KL169	>=60+		70-79 yrs	F	D
38266_2#156	PP5_CC95	CC95		K1	<=19		<1	F	B2
38266_2#158	PP11_CC127	CC127		K14	>=60+		60-69 yrs	F	B2
38266_2#159	PP5_CC95	CC95		K1	>=20-59		20-39 yrs	F	B2
38266_2#16	PP5_CC95	CC95		K1	>=60+		60-69 yrs	M	B2
38266_2#160	PP2_CC131	CC131	A	K2	>=60+		80+ yrs	M	B2
38266_2#161	PP16_CC38	CC38		K82	>=60+		60-69 yrs	F	D
38266_2#162	PP6_CC69	CC69		K52	>=20-59		40-49 yrs	F	D
38266_2#163	PP16_CC38	CC38		K24	>=60+		70-79 yrs	F	D
38266_2#164	PP24_CC443	CC443		Untypeable	>=60+		70-79 yrs	M	B1
38266_2#165	PP8_CC1193	CC1193		K5	>=20-59		20-39 yrs	F	B2
38266_2#166	PP3_CC73	CC73		K2	>=20-59		20-39 yrs	F	B2
38266_2#167	PP3_CC73	CC73		K5	>=20-59		50-59 yrs	M	B2
38266_2#168	PP64_CC394	CC394		KL122	>=60+		80+ yrs	F	D
38266_2#17	PP3_CC73	CC73		K2	>=60+		80+ yrs	F	B2
38266_2#170	PP64_CC394	CC394		KL126	>=60+		80+ yrs	M	D
38266_2#171	PP2_CC131	CC131	C1	K5	>=20-59		50-59 yrs	M	B2
38266_2#172	PP2_CC131	CC131	C2	K2	>=60+		60-69 yrs	F	B2
38266_2#173	PP2_CC131	CC131	C1	K5	>=60+		70-79 yrs	M	B2
38266_2#174	PP3_CC73	CC73		K5	>=60+		80+ yrs	F	B2
38266_2#175	PP2_CC131	CC131	C2	KL128	>=60+		60-69 yrs	F	B2
38266_2#176	PP3_CC73	CC73		K5	>=20-59		50-59 yrs	M	B2
38266_2#177	PP2_CC131	CC131	C0	K5	>=60+		60-69 yrs	F	B2
38266_2#178	PP6_CC69	CC69		K98	>=20-59		20-39 yrs	F	D
38266_2#179	PP3_CC73	CC73		K5	>=60+		80+ yrs	F	B2
38266_2#18	PP3_CC73	CC73		K5	<=19		<1	M	B2
38266_2#180	PP2_CC131	CC131	B	K5	>=60+		80+ yrs	M	B2
38266_2#181	PP29_CC144	CC144		K1	>=60+		80+ yrs	F	B2
38266_2#183	PP9_CC12	CC12		KL119	>=60+		80+ yrs	F	B2
38266_2#184	PP18_CC141	CC141		K14	>=60+		60-69 yrs	F	B2
38266_2#185	PP5_CC95	CC95		K1	>=60+		80+ yrs	F	B2
38266_2#186	PP12_CC410	CC410		Untypeable	>=20-59		20-39 yrs	F	C
38266_2#187	PP9_CC12	CC12		K12	>=60+		80+ yrs	F	B2
38266_2#188	PP2_CC131	CC131	C2	K2	>=20-59		50-59 yrs	F	B2
38266_2#189	PP11_CC127	CC127		K53	>=60+		80+ yrs	M	B2
38266_2#19	PP192_CC618	CC618		K52	>=60+		80+ yrs	F	F
38266_2#190	PP17_CC58	CC58		Untypeable	>=60+		70-79 yrs	M	B1
38266_2#191	PP11_CC127	CC127		K14	>=20-59		50-59 yrs	F	B2
38266_2#192	PP3_CC73	CC73		K2	>=60+		60-69 yrs	M	B2
38266_2#193	PP28_CC101	CC101		Untypeable	>=60+		80+ yrs	F	B1
38266_2#194	PP16_CC38	CC38		K100	>=60+		70-79 yrs	F	D
38266_2#195	PP8_CC1193	CC1193		KL113	>=60+		80+ yrs	M	B2
38266_2#196	PP3_CC73	CC73		K5	>=60+		80+ yrs	F	B2
38266_2#197	PP212_CC70	CC70		KL110	>=60+		70-79 yrs	M	D
38266_2#198	PP275_CC1276	CC1276		Untypeable	>=60+		60-69 yrs	F	F
38266_2#199	PP3_CC73	CC73		KL111	>=60+		70-79 yrs	F	B2
38266_2#2	PP3_CC73	CC73		K7	>=60+		60-69 yrs	F	B2
38266_2#20	PP5_CC95	CC95		K1	>=60+		80+ yrs	F	B2
38266_2#200	PP3_CC73	CC73		K5	>=60+		60-69 yrs	M	B2
38266_2#201	PP12_CC410	CC410		Untypeable	>=60+		80+ yrs	F	C
38266_2#202	PP6_CC69	CC69		K52	>=60+		60-69 yrs	F	D
38266_2#203	PP5_CC95	CC95		K1	>=60+		80+ yrs	F	B2
38266_2#204	PP6_CC69	CC69		K54_K96	>=20-59		20-39 yrs	F	D
38266_2#205	PP2_CC131	CC131	C2	K2	>=60+		60-69 yrs	F	B2
38266_2#206	PP38_CC62	CC62		K1	>=60+		60-69 yrs	F	F
38266_2#207	PP8_CC1193	CC1193		K5	>=60+		80+ yrs	F	B2
38266_2#208	PP3_CC73	CC73		K2	>=60+		60-69 yrs	F	B2
38266_2#209	PP5_CC95	CC95		K1	>=60+		60-69 yrs	M	B2
38266_2#21	PP3_CC73	CC73		K13_K23	<=19		<1	M	B2
38266_2#210	PP4_CC10	CC10		K1	>=60+		80+ yrs	M	A
38266_2#211	PP2_CC131	CC131	C1	K5	>=60+		80+ yrs	M	B2
38266_2#212	PP6_CC69	CC69		KL111	>=60+		60-69 yrs	M	D
38266_2#213	PP32_CC80	CC80		K1	<=19		<1	F	B2
38266_2#215	PP11_CC127	CC127		K15	>=60+		70-79 yrs	M	B2
38266_2#216	PP5_CC95	CC95		K1	>=60+		80+ yrs	F	B2
38266_2#217	PP33_CC357	CC357		K1	>=20-59		50-59 yrs	F	B2
38266_2#218	PP18_CC141	CC141		K7	>=20-59		40-49 yrs	F	B2
38266_2#219	PP6_CC69	CC69		KL118	>=20-59		50-59 yrs	F	D
38266_2#22	PP8_CC1193	CC1193		K5	>=60+		70-79 yrs	M	B2
38266_2#220	PP60_CC420	CC420		K1	>=60+		60-69 yrs	F	B2
38266_2#221	PP5_CC95	CC95		K1	>=20-59		40-49 yrs	F	B2
38266_2#222	PP2_CC131	CC131	A	K2	>=60+		80+ yrs	M	B2
38266_2#223	PP5_CC95	CC95		K1	>=60+		80+ yrs	F	B2
38266_2#224	PP29_CC144	CC144		K1	>=60+		80+ yrs	F	B2
38266_2#225	PP3_CC73	CC73		K5	>=60+		70-79 yrs	F	B2
38266_2#226	PP2_CC131	CC131	A	K100	>=60+		80+ yrs	F	B2
38266_2#227	PP250_CC2474	CC2474		Untypeable	>=20-59		20-39 yrs	F	B2
38266_2#228	PP2_CC131	CC131	C2	KL114	>=20-59		20-39 yrs	F	B2
38266_2#229	PP3_CC73	CC73		K5	>=20-59		20-39 yrs	F	B2
38266_2#23	PP6_CC69	CC69		K52	>=60+		80+ yrs	F	D
38266_2#230	PP2_CC131	CC131	C2	K2	>=60+		70-79 yrs	M	B2
38266_2#231	PP2_CC131	CC131	C1	K5	>=60+		70-79 yrs	M	B2
38266_2#232	PP9_CC12	CC12		KL121	>=60+		70-79 yrs	M	B2
38266_2#233	PP3_CC73	CC73		KL111	>=60+		80+ yrs	F	B2
38266_2#234	PP2_CC131	CC131	C1	K5	>=20-59		40-49 yrs	F	B2
38266_2#235	PP2_CC131	CC131	C2	KL114	>=20-59		20-39 yrs	F	B2
38266_2#236	PP30_CC372	CC372		Untypeable	>=60+		60-69 yrs	F	B2
38266_2#237	PP3_CC73	CC73		K5	>=60+		80+ yrs	M	B2
38266_2#238	PP8_CC1193	CC1193		K5	>=60+		70-79 yrs	M	B2
38266_2#239	PP8_CC1193	CC1193		K5	>=60+		80+ yrs	M	B2
38266_2#24	PP6_CC69	CC69		KL169	>=60+		80+ yrs	M	D
38266_2#240	PP3_CC73	CC73		K5	>=20-59		50-59 yrs	M	B2
38266_2#241	PP11_CC127	CC127		K14	>=60+		80+ yrs	M	B2
38266_2#242	PP3_CC73	CC73		K13_K23	>=20-59		50-59 yrs	M	B2
38266_2#243	PP11_CC127	CC127		K14	>=20-59		50-59 yrs	M	B2
38266_2#244	PP18_CC141	CC141		K1	>=60+		80+ yrs	F	B2
38266_2#245	PP3_CC73	CC73		K5	>=60+		80+ yrs	M	B2
38266_2#246	PP54_CC538	CC538		K92	<=19		5-19 yrs	M	B2
38266_2#247	PP68_CC83	CC83		K2	>=60+		60-69 yrs	F	B2
38266_2#248	PP5_CC95	CC95		K1	>=60+		80+ yrs	F	B2
38266_2#249	PP33_CC357	CC357		K1	>=60+		80+ yrs	F	B2
38266_2#25	PP11_CC127	CC127		K14	>=60+		70-79 yrs	F	B2
38266_2#250	PP2_CC131	CC131	B	K16	>=60+		70-79 yrs	F	B2
38266_2#251	PP3_CC73	CC73		K7	>=60+		80+ yrs	M	B2
38266_2#252	PP20_CC59	CC59		K1	>=20-59		40-49 yrs	F	F
38266_2#253	PP6_CC69	CC69		K52	>=60+		60-69 yrs	F	D
38266_2#254	PP5_CC95	CC95		K1	>=20-59		50-59 yrs	F	B2
38266_2#255	PP5_CC95	CC95		K1	>=20-59		20-39 yrs	F	B2
38266_2#256	PP4_CC10	CC10		Untypeable	>=20-59		50-59 yrs	F	A
38266_2#257	PP250_CC2474	CC2474		Untypeable	<=19		<1	F	B2
38266_2#258	PP2_CC131	CC131	C2	K2	>=60+		80+ yrs	M	B2
38266_2#259	PP2_CC131	CC131	A	K100	>=60+		60-69 yrs	M	B2
38266_2#26	PP5_CC95	CC95		K1	>=60+		80+ yrs	F	B2
38266_2#260	PP5_CC95	CC95		K1	>=60+		80+ yrs	F	B2
38266_2#261	PP16_CC38	CC38		K5	>=60+		70-79 yrs	M	D
38266_2#262	PP4_CC10	CC10		Untypeable	>=60+		80+ yrs	M	A
38266_2#263	PP3_CC73	CC73		K5	>=60+		60-69 yrs	M	B2
38266_2#264	PP18_CC141	CC141		K7	>=60+		80+ yrs	F	B2
38266_2#265	PP2_CC131	CC131	C2	K20	>=60+		70-79 yrs	M	B2
38266_2#266	PP11_CC127	CC127		K14	>=60+		70-79 yrs	M	B2
38266_2#267	PP3_CC73	CC73		K2	>=60+		80+ yrs	F	B2
38266_2#268	PP8_CC1193	CC1193		K1	>=20-59		20-39 yrs	M	B2
38266_2#269	PP105_CC636	CC636		KL117	>=20-59		50-59 yrs	M	B2
38266_2#27	PP12_CC410	CC410		Untypeable	>=60+		70-79 yrs	F	C
38266_2#270	PP3_CC73	CC73		K5	>=60+		60-69 yrs	M	B2
38266_2#271	PP2_CC131	CC131	B	K5	<=19		<1	M	B2
38266_2#272	PP6_CC69	CC69		K52	>=20-59		20-39 yrs	F	D
38266_2#273	PP9_CC12	CC12		KL119	>=60+		80+ yrs	M	B2
38266_2#274	PP33_CC357	CC357		K1	>=60+		70-79 yrs	M	B2
38266_2#275	PP3_CC73	CC73		K2	>=60+		70-79 yrs	M	B2
38266_2#278	PP5_CC95	CC95		K1	>=60+		60-69 yrs	F	B2
38266_2#279	PP15_CC648	CC648		KL115	>=20-59		50-59 yrs	F	F
38266_2#28	PP48_CC136	CC136		Untypeable	>=60+		80+ yrs	F	B2
38266_2#280	PP5_CC95	CC95		K1	>=60+		80+ yrs	F	B2
38266_2#281	PP2_CC131	CC131	B	K14	>=60+		70-79 yrs	F	B2
38266_2#282	PP39_CC117	CC117		Untypeable	>=60+		70-79 yrs	F	G
38266_2#283	PP9_CC12	CC12		K12	>=20-59		50-59 yrs	F	B2
38266_2#284	PP6_CC69	CC69		KL110	<=19		<1		D
38266_2#285	PP2_CC131	CC131	C2	K2	>=60+		80+ yrs	M	B2
38266_2#286	PP2_CC131	CC131	C2	K14	>=60+		80+ yrs	M	B2
38266_2#287	PP3_CC73	CC73		K7	>=60+		80+ yrs	F	B2
38266_2#288	PP16_CC38	CC38		K2	>=60+		80+ yrs	F	D
38266_2#289	PP9_CC12	CC12		K2	>=60+		80+ yrs	F	B2
38266_2#29	PP8_CC1193	CC1193		K5	>=20-59		50-59 yrs	F	B2
38266_2#290	PP8_CC1193	CC1193		K5	>=60+		70-79 yrs	F	B2
38266_2#291	PP3_CC73	CC73		K2	>=60+		80+ yrs	F	B2
38266_2#292	PP5_CC95	CC95		K1	>=60+		70-79 yrs	F	B2
38266_2#293	PP3_CC73	CC73		K7	>=60+		70-79 yrs	M	B2
38266_2#294	PP16_CC38	CC38		K2	<=19		<1	F	D
38266_2#295	PP2_CC131	CC131	C2	KL112	>=20-59		40-49 yrs	F	B2
38266_2#296	PP4_CC10	CC10		K1	>=60+		80+ yrs	M	A
38266_2#297	PP8_CC1193	CC1193		K5	>=20-59		20-39 yrs	F	B2
38266_2#298	PP6_CC69	CC69		K54_K96	>=20-59		50-59 yrs	M	D
38266_2#299	PP20_CC59	CC59		K1	>=60+		80+ yrs	F	F
38266_2#3	PP3_CC73	CC73		Untypeable	>=60+		70-79 yrs	M	B2
38266_2#30	PP9_CC12	CC12		K3	>=60+		70-79 yrs	F	B2
38266_2#300	PP78_CC224	CC224		Untypeable	>=60+		70-79 yrs	M	B1
38266_2#301	PP16_CC38	CC38		K4	>=60+		70-79 yrs	M	D
38266_2#302	PP5_CC95	CC95		K1	>=60+		70-79 yrs	M	B2
38266_2#303	PP3_CC73	CC73		K2	>=60+		80+ yrs	F	B2
38266_2#304	PP5_CC95	CC95		K1	>=60+		70-79 yrs	M	B2
38266_2#305	PP9_CC12	CC12		K12	>=60+		80+ yrs	F	B2
38266_2#306	PP189_CC547	CC547		KL113	>=60+		80+ yrs	F	B2
38266_2#307	PP2_CC131	CC131	C1	K5	>=20-59		20-39 yrs	M	B2
38266_2#308	PP9_CC12	CC12		KL121	>=20-59		50-59 yrs	F	B2
38266_2#309	PP9_CC12	CC12		K12	>=20-59		20-39 yrs	F	B2
38266_2#31	PP6_CC69	CC69		KL169	>=20-59		50-59 yrs	F	D
38266_2#310	PP2_CC131	CC131	C2	K20	>=60+		70-79 yrs	M	B2
38266_2#311	PP9_CC12	CC12		K12	>=60+		60-69 yrs	M	B2
38266_2#312	PP5_CC95	CC95		K1	>=60+		80+ yrs	F	B2
38266_2#313	PP3_CC73	CC73		K5	>=60+		70-79 yrs	M	B2
38266_2#314	PP2_CC131	CC131	B	K14	>=60+		80+ yrs	F	B2
38266_2#315	PP5_CC95	CC95		K1	>=20-59		50-59 yrs	M	B2
38266_2#316	PP4_CC10	CC10		K52	>=60+		70-79 yrs	F	A
38266_2#317	PP9_CC12	CC12		K12	>=60+		60-69 yrs	M	B2
38266_2#318	PP84_CC491	CC491		Untypeable	<=19		5-19 yrs	F	B2
38266_2#319	PP11_CC127	CC127		K14	>=60+		70-79 yrs	M	B2
38266_2#32	PP3_CC73	CC73		K5	>=20-59		40-49 yrs	M	B2
38266_2#320	PP2_CC131	CC131	C2	K2	>=60+		80+ yrs	F	B2
38266_2#321	PP17_CC58	CC58		Untypeable	>=60+		80+ yrs	F	B1
38266_2#322	PP11_CC127	CC127		K2	>=20-59		20-39 yrs	F	B2
38266_2#323	PP3_CC73	CC73		K2	>=60+		80+ yrs	F	B2
38266_2#324	PP9_CC12	CC12		KL121	>=60+		60-69 yrs	F	B2
38266_2#325	PP4_CC10	CC10		Untypeable	>=20-59		50-59 yrs	M	A
38266_2#326	PP2_CC131	CC131	C2	K5	>=60+		70-79 yrs	M	B2
38266_2#327	PP2_CC131	CC131	C2	KL128	<=19		1-4 yrs	F	B2
38266_2#328	PP60_CC420	CC420		K1	>=60+		80+ yrs	M	B2
38266_2#329	PP2_CC131	CC131	C1	KL112	>=60+		70-79 yrs	M	B2
38266_2#33	PP2_CC131	CC131	C1	K5	>=60+		60-69 yrs	M	B2
38266_2#330	PP54_CC538	CC538		K92	>=60+		80+ yrs	M	B2
38266_2#331	PP6_CC69	CC69		K5	>=60+		60-69 yrs	F	D
38266_2#332	PP14_CC405	CC405		K5	>=60+		80+ yrs	M	D
38266_2#333	PP66_CC135	CC135		K24	>=60+		70-79 yrs	M	B2
38266_2#334	PP9_CC12	CC12		K3	>=60+		70-79 yrs	M	B2
38266_2#335	PP3_CC73	CC73		K7	>=20-59		40-49 yrs	M	B2
38266_2#336	PP9_CC12	CC12		K12	>=20-59		50-59 yrs	F	B2
38266_2#337	PP30_CC372	CC372		Untypeable	>=60+		60-69 yrs	F	B2
38266_2#338	PP3_CC73	CC73		K5	>=60+		70-79 yrs	F	B2
38266_2#339	PP3_CC73	CC73		K5	>=60+		70-79 yrs	M	B2
38266_2#34	PP9_CC12	CC12		KL121	>=60+		80+ yrs	M	B2
38266_2#340	PP9_CC12	CC12		K12	>=60+		70-79 yrs	M	B2
38266_2#341	PP2_CC131	CC131	C2	K5	>=20-59		40-49 yrs	F	B2
38266_2#342	PP11_CC127	CC127		K14	>=60+		60-69 yrs	M	B2
38266_2#343	PP5_CC95	CC95		K1	>=60+		80+ yrs	M	B2
38266_2#344	PP6_CC69	CC69		KL111	>=20-59		50-59 yrs	F	D
38266_2#345	PP74_CC540	CC540		Untypeable	>=60+		70-79 yrs	M	A
38266_2#346	PP5_CC95	CC95		K1	>=20-59		50-59 yrs	M	B2
38266_2#347	PP48_CC136	CC136		Untypeable	>=60+		80+ yrs	M	B2
38266_2#348	PP29_CC144	CC144		K1	>=60+		60-69 yrs	F	B2
38266_2#349	PP5_CC95	CC95		K1	>=60+		70-79 yrs	M	B2
38266_2#35	PP5_CC95	CC95		K1	>=20-59		40-49 yrs	F	B2
38266_2#350	PP20_CC59	CC59		K1	>=20-59		50-59 yrs	F	F
38266_2#351	PP9_CC12	CC12		K3	>=60+		60-69 yrs	M	B2
38266_2#352	PP6_CC69	CC69		KL111	>=60+		70-79 yrs	M	D
38266_2#353	PP6_CC69	CC69		Untypeable	>=60+		60-69 yrs	M	D
38266_2#354	PP2_CC131	CC131	A	K100	>=60+		80+ yrs	M	B2
38266_2#355	PP29_CC144	CC144		K1	>=60+		70-79 yrs	F	B2
38266_2#356	PP3_CC73	CC73		K13_K23	>=20-59		50-59 yrs	M	B2
38266_2#357	PP2_CC131	CC131	C2	K5	>=60+		70-79 yrs	F	B2
38266_2#358	PP2_CC131	CC131	C2	K2	>=60+		80+ yrs	F	B2
38266_2#359	PP6_CC69	CC69		K52	>=60+		80+ yrs	F	D
38266_2#36	PP51_CC93	CC93		KL120	>=60+		70-79 yrs	F	A
38266_2#360	PP2_CC131	CC131	C2	K100	>=60+		80+ yrs	M	B2
38266_2#361	PP2_CC131	CC131	C2	K2	>=60+		80+ yrs	M	B2
38266_2#362	PP275_CC1276	CC1276		Untypeable	>=20-59		20-39 yrs	F	F
38266_2#363	PP6_CC69	CC69		KL110	>=60+		70-79 yrs	M	D
38266_2#364	PP18_CC141	CC141		K1	>=20-59		50-59 yrs	M	B2
38266_2#365	PP6_CC69	CC69		K52	>=60+		80+ yrs	F	D
38266_2#366	PP3_CC73	CC73		K5	>=60+		70-79 yrs	F	B2
38266_2#367	PP38_CC62	CC62		K1	>=60+		80+ yrs	F	F
38266_2#368	PP48_CC136	CC136		Untypeable	>=60+		80+ yrs	F	B2
38266_2#369	PP3_CC73	CC73		K5	>=20-59		20-39 yrs	F	B2
38266_2#37	PP14_CC405	CC405		K52	>=20-59		50-59 yrs	F	D
38266_2#370	PP9_CC12	CC12		K3	>=60+		70-79 yrs	M	B2
38266_2#371	PP15_CC648	CC648		K7	>=20-59		20-39 yrs	F	F
38266_2#372	PP3_CC73	CC73		K2	>=60+		70-79 yrs	F	B2
38266_2#373	PP9_CC12	CC12		KL119	>=60+		80+ yrs	F	B2
38266_2#374	PP9_CC12	CC12		K3	>=60+		80+ yrs	M	B2
38266_2#375	PP76_CC722	CC722		Untypeable	>=20-59		50-59 yrs	F	B2
38266_2#376	PP8_CC1193	CC1193		K5	<=19		5-19 yrs	M	B2
38266_2#377	PP20_CC59	CC59		K1	>=60+		70-79 yrs	M	F
38266_2#378	PP8_CC1193	CC1193		K5	>=60+		80+ yrs	F	B2
38266_2#379	PP3_CC73	CC73		K5	>=60+		70-79 yrs	M	B2
38266_2#38	PP2_CC131	CC131	B	K5	>=60+		80+ yrs	M	B2
38266_2#39	PP6_CC69	CC69		K54_K96	>=20-59		50-59 yrs	M	D
38266_2#4	PP8_CC1193	CC1193		K5	>=60+		70-79 yrs	M	B2
38266_2#40	PP3_CC73	CC73		K13_K23	>=20-59		20-39 yrs	F	B2
38266_2#41	PP3_CC73	CC73		K5	>=60+		70-79 yrs	M	B2
38266_2#42	PP38_CC62	CC62		K1	>=60+		60-69 yrs	F	F
38266_2#43	PP5_CC95	CC95		K1	>=60+		80+ yrs	F	B2
38266_2#44	PP2_CC131	CC131	C2	KL114	>=60+		70-79 yrs	M	B2
38266_2#45	PP8_CC1193	CC1193		K5	>=60+		60-69 yrs	F	B2
38266_2#46	PP8_CC1193	CC1193		K5	>=60+		70-79 yrs	F	B2
38266_2#47	PP22_CC398	CC398		KL132	>=20-59		40-49 yrs	F	A
38266_2#48	PP2_CC131	CC131	C2	K5	>=60+		60-69 yrs	M	B2
38266_2#49	PP6_CC69	CC69		K54_K96	<=19		1-4 yrs	F	D
38266_2#5	PP2_CC131	CC131	C2	K100	>=20-59		50-59 yrs	F	B2
38266_2#50	PP3_CC73	CC73		K13_K23	>=60+		80+ yrs	M	B2
38266_2#51	PP2_CC131	CC131	B	K14	>=60+		70-79 yrs	F	B2
38266_2#52	PP5_CC95	CC95		K1	>=60+		80+ yrs	F	B2
38266_2#53	PP4_CC10	CC10		K1	>=60+		80+ yrs	F	A
38266_2#54	PP6_CC69	CC69		Untypeable	>=20-59		40-49 yrs	M	D
38266_2#55	PP11_CC127	CC127		K14	>=20-59		50-59 yrs	F	B2
38266_2#56	PP64_CC394	CC394		K52	>=60+		80+ yrs	F	D
38266_2#57	PP33_CC357	CC357		K1	>=60+		60-69 yrs	F	B2
38266_2#58	PP2_CC131	CC131	B	K5	>=20-59		40-49 yrs	F	B2
38266_2#59	PP3_CC73	CC73		K7	>=60+		80+ yrs	F	B2
38266_2#6	PP3_CC73	CC73		K5	<=19		5-19 yrs	M	B2
38266_2#60	PP11_CC127	CC127		K2	>=60+		80+ yrs	M	B2
38266_2#61	PP48_CC136	CC136		Untypeable	>=60+		70-79 yrs	M	B2
38266_2#62	PP180_CC3672	CC3672		Untypeable	>=60+		80+ yrs	M	B2
38266_2#63	PP2_CC131	CC131	C2	KL114	>=60+		80+ yrs	M	B2
38266_2#64	PP3_CC73	CC73		K2	>=20-59		20-39 yrs	M	B2
[truncated: 37 more rows]
