# Supplementary material for: Identification of transporter-dependent capsular loci associated with the invasive potential of Escherichia coli
Source: Nat Microbiol. 2026 Mar 25;11(5):1205–16. doi: 10.1038/s41564-026-02283-w (PMC13171598; doi:10.1038/s41564-026-02283-w)
Supplement: Supplementary file 6 — ST131 and ST69 dated phylogenies. [file 41564_2026_2283_MOESM6_ESM.txt]

((((30224_1_298:15.44729181,30602_1_196:14.44729181)n3:20.54363614,((30134_6_95:19.80403782,11679_6_30:12.80403782)n5:12.21543673,30345_1_247:24.01947455)n4:0.9714534089)n2:14.03558373,(30134_6_153:36.85279977,(((((30348_2_35:18.47350483,30348_2_103:15.47350483)n11:10.99643518,30602_2_206:25.46994001)n10:15.42514352,((((30348_1_50:33.86706413,((30348_2_3:18.18296194,(30859_5_94:12.46347271,30348_1_247:7.463472708)n18:6.719489235)n17:6.113948746,(30602_1_34:19.99037964,(38266_1_283:17.20977939,((38266_2_160:1.506366906,38266_2_222:1.506366906)n22:16.63124642,(38266_1_36:9.545003414,30859_5_114:7.545003414)n23:3.592609907)n21:3.072166071)n20:1.780600243)n19:6.306531054)n16:4.570153437)n15:3.67668914,((((38266_1_262:23.89942657,((((30602_2_367:22.80575875,(((((30345_1_129:9.936674869,(30602_2_55:10.42296092,(30348_2_374:6.825382071,(38266_2_12:4.843332381,30345_1_52:4.843332381)n39:2.98204969)n38:2.597578851)n37:1.513713947)n36:2.677304038,30348_2_5:12.61397891)n35:0.6146527245,(30602_1_285:13.48266218,30602_1_8:9.482662184)n40:2.745969448)n34:3.769777462,30348_2_144:17.99840909)n33:2.190572516,31663_7_153:19.18898161)n32:0.6167771368)n31:1.924590344,(((30859_5_383:11.91720505,(30348_2_316:2.443312881,38266_1_245:4.443312881)n44:10.47389217)n43:3.09866287,(38266_1_97:15.39120855,(((30345_1_273:10.19852075,30348_2_70:9.198520753)n48:3.747210415,((38266_2_140:11.72428194,(38266_2_11:9.378686215,(30348_1_267:10.03330307,38266_1_309:7.033303069)n52:1.345383145)n51:1.345595724)n50:0.7432715578,30348_2_362:13.4675535)n49:2.478177671)n47:0.8046283334,(30348_2_296:12.52225258,((38266_1_83:8.170527513,(30348_1_162:9.388167619,31663_7_85:7.388167619)n56:0.7823598933)n55:2.386869838,(30602_1_154:7.315645122,(30345_1_194:8.239239859,(30602_2_329:9.03285715,(30821_1_219:4.07930137,30859_5_254:4.07930137)n60:0.9535557801)n59:1.206382709)n58:1.076405263)n57:1.241752229)n54:0.9648552273)n53:2.228106923)n46:1.64084905)n45:2.624659367)n42:0.6208679027,30348_2_91:20.63673582)n41:3.093613269)n30:0.497127568,(30345_1_350:19.75507781,(11657_6_96:11.93368186,11679_7_86:12.93368186)n62:1.821395943)n61:4.472398852)n29:2.180553973,30821_1_256:27.40803063)n28:0.4913959392)n27:3.112305237,(38266_1_267:18.58738059,(30348_1_187:9.976855146,30134_6_107:6.976855146)n64:13.61052544)n63:7.424351216)n26:1.952492902,(30134_6_120:17.70046273,(30348_1_3:9.454419935,(30224_1_305:11.21349915,30224_1_351:2.213499147)n67:5.240920789)n66:3.246042797)n65:9.263761976)n25:2.186857929,(30859_5_62:26.04289075,((30348_1_66:20.81044322,((11791_3_26:8.998570617,(30821_1_134:7.839532438,38266_2_259:13.83953244)n73:7.159038178)n72:3.589777763,30224_1_291:16.58834838)n71:2.222094839)n70:2.557115422,((30821_1_280:14.72496303,(30348_2_44:7.686543374,30821_1_271:7.686543374)n76:7.038419656)n75:9.610771231,((30224_1_333:9.479509224,30348_2_223:9.479509224)n78:10.39174147,30602_6_35:13.87125069)n77:3.464483569)n74:3.031824379)n69:1.675332107)n68:2.108191889)n24:2.392670628)n14:2.289988677,(30602_1_383:22.33120749,(30859_5_287:16.3510722,((((30345_1_377:6.825299406,30348_1_166:12.82529941)n84:3.03551923,(30859_5_21:16.017128,(38266_2_354:13.59641281,(30859_5_96:6.227783687,30224_1_38:9.227783687)n87:1.368629126)n86:1.420715184)n85:0.84369064)n83:1.339564142,(30348_2_105:11.37281204,((30602_1_259:8.828957685,((30821_1_147:1.467431867,(30134_6_193:2.806853588,30859_5_40:2.806853588)n93:0.6605782791)n92:0.3630958735,30602_2_276:6.830527741)n91:0.9984299445)n90:1.010926724,30224_1_302:11.83988441)n89:0.5329276316)n88:2.827570738)n82:1.121361801,38266_2_133:17.32174458)n81:2.029327621)n80:4.980135293)n79:13.50253445)n13:2.836439204,(38266_1_134:20.21829495,((30602_2_341:12.23447938,(((30348_2_202:5.824731569,30602_1_346:8.824731569)n99:1.233231061,((30348_2_168:5.701624962,38266_1_236:3.701624962)n101:1.36621007,38266_1_51:6.067835033)n100:0.9901275975)n98:5.362657972,11679_4_44:6.420620602)n97:0.8138587829)n96:0.9582797614,(38266_1_22:9.434106451,38266_2_226:12.43410645)n102:4.758652695)n95:6.025535804)n94:18.4518862)n12:2.224902379)n9:3.88284225,11679_5_57:39.77792578)n8:2.199791201,(11791_3_62:26.12273046,11791_3_49:26.12273046)n103:14.85498652)n7:0.8750827933)n6:2.173711912)n1:607.3939393,(((((((30348_2_104:15.15418056,(30821_1_175:2.444749429,11658_4_57:2.444749429)n111:0.7094311324)n110:1.893152276,30348_1_379:4.047332837)n109:1.955925767,30345_1_279:19.0032586)n108:38.7008703,38266_2_95:56.7041289)n107:12.85441444,(((30345_1_330:30.9944807,38266_2_58:30.9944807)n114:5.950942641,30224_1_245:21.94542334)n113:6.535203151,((((((11679_8_86:16.88600285,((30821_1_37:15.57660446,38266_2_180:15.57660446)n122:5.628346989,(38266_2_102:16.07449759,30602_2_70:16.07449759)n123:3.130453851)n121:5.681051409)n120:7.37006861,((11679_5_77:26.61864676,(11679_7_85:25.33674871,((30859_5_17:27.99154883,(11679_6_45:15.40318378,11658_7_57:14.40318378)n129:1.588365044)n128:1.371120129,(11658_4_48:16.50609456,(30602_2_111:21.34092529,((11658_4_43:7.386833253,11658_6_92:13.38683325)n133:2.061596482,((38266_2_38:18.71624959,(30345_1_31:8.063740478,30821_1_162:4.063740478)n136:8.65250911)n135:1.746455733,30345_1_226:19.46270532)n134:0.9857244141)n132:3.892495551)n131:2.165169279)n130:0.8565743916)n127:0.9740797507)n126:1.281898055)n125:0.4131500952,((11679_5_90:17.34168595,((30348_1_195:20.86401621,(((30602_1_109:10.84046486,(30345_1_292:6.121002769,30345_1_36:5.121002769)n144:0.7194620857)n143:0.7639492921,11679_4_62:7.604414147)n142:1.449761263,30602_1_40:9.05417541)n141:0.8098408021)n140:3.133815447,(((30602_2_292:15.88491184,30859_5_11:8.884911839)n147:2.707893132,((30134_6_360:0.4742115347,30134_6_3:0.4742115347)n149:13.32855375,((11791_7_45:2.905058542,30602_1_44:8.905058542)n151:1.418724951,30345_1_220:12.32378349)n150:1.478981788)n148:0.7900396897)n146:2.482274619,30348_1_87:16.07507959)n145:0.9227520693)n139:2.343854287)n138:4.818472102,11791_3_58:23.16015805)n137:1.871638808)n124:1.224274607)n119:0.4417096109,((38266_1_249:17.2256244,30224_1_102:8.225624405)n153:5.305573201,((30602_2_172:12.61917242,30345_1_46:18.61917242)n155:4.13184302,30602_1_83:17.75101544)n154:1.780182169)n152:8.166583469)n118:2.296139357,(11679_7_87:25.30707113,30821_1_82:19.30707113)n156:5.686849305)n117:4.219670616,((30345_1_186:10.45972299,30224_1_172:10.45972299)n158:0.9713271542,30348_2_164:22.43105014)n157:15.7825409)n116:1.699061341,(((((38266_1_377:19.24073621,(30348_1_259:19.51570442,(30602_1_323:5.550664493,30821_1_356:5.550664493)n165:10.96503993)n164:1.725031792)n163:8.482212461,30859_5_278:30.72294867)n162:1.187006945,(11679_4_58:17.98073764,(((38266_2_271:10.34764689,(30859_5_136:7.753273699,30821_1_117:5.753273699)n170:4.59437319)n169:6.518901623,(30345_1_164:13.68602234,(38266_1_285:7.152551942,30821_1_274:11.15255194)n172:4.533470396)n171:3.180526174)n168:6.828003603,(11657_6_47:9.717614359,(30859_5_301:16.75468597,30821_1_241:8.75468597)n174:0.9629283888)n173:3.976937757)n167:3.286185527)n166:2.929217974)n161:5.462107009,11658_6_63:22.37206263)n160:0.8677149813,(30602_2_201:3.742976074,(30602_2_308:4.036987848,30602_2_136:2.036987848)n176:0.705988226)n175:27.49680153)n159:4.672874781)n115:0.5679741011)n112:27.07791685)n106:10.88633962,((((30859_8_141:18.37961378,30134_6_115:13.37961378)n180:8.325853679,(11679_6_49:15.9109356,((11679_8_84:5.233012827,11679_8_87:6.233012827)n183:8.135837763,38266_2_250:22.36885059)n182:3.542085007)n181:0.7945318606)n179:37.28164571,((11658_3_31:32.31257501,11658_3_70:39.31257501)n185:14.34656153,30224_1_383:55.65913654)n184:3.327976633)n178:10.80624496,((30602_6_188:47.1157312,30224_1_251:42.1157312)n187:19.30931308,30821_1_373:58.42504428)n186:5.368313849)n177:6.651524834)n105:5.773527302,((30134_6_254:63.06065872,(30602_2_241:57.92233065,(((30821_1_59:33.73126909,(30345_1_243:33.6533315,30224_1_355:23.6533315)n194:4.077937596)n193:2.625704199,(((30602_1_204:24.17290514,((30348_1_231:21.43574832,((38266_1_3:15.34962329,(30602_1_133:11.05451635,(30602_1_104:8.403329617,(30602_1_340:3.690915929,30348_2_55:14.69091593)n204:0.7124136882)n203:2.651186729)n202:1.295106942)n201:1.475543093,(11657_5_94:10.86283427,11679_8_74:12.86283427)n205:1.962332114)n200:0.6105819343)n199:2.751440028,30602_1_64:13.18718834)n198:0.9857167929)n197:3.269267266,30821_1_335:16.4421724)n196:2.756541756,((30602_1_214:15.42382365,(((38266_2_51:9.667981821,(30345_1_11:4.002288263,30859_5_32:3.002288263)n211:4.665693558)n210:2.971686252,38266_2_149:12.63966807)n209:14.73320993,(38266_2_65:24.53110868,(11658_4_60:10.89574982,30821_1_195:18.89574982)n213:3.635358859)n212:1.841769325)n208:1.050945648)n207:2.188008754,(30224_1_185:15.45207687,(((11679_8_57:11.99764605,(38266_2_314:17.48312456,30859_5_55:7.483124558)n218:4.514521488)n217:0.8318054137,(38266_2_281:19.72543808,30602_2_279:19.72543808)n219:2.104013384)n216:0.9036310802,11791_3_92:14.73308254)n215:5.718994331)n214:2.159755533)n206:0.5868817543)n195:9.158259136)n192:14.37183515,(30348_2_67:14.29249043,30348_2_231:9.292490432)n220:41.43631801)n191:3.193522207)n190:14.13832807)n189:5.781655237,((((30345_1_205:16.92309704,(11679_8_70:1.608380298,11657_7_77:1.608380298)n225:9.314716746)n224:15.57658045,30345_1_303:24.4996775)n223:5.325661749,38266_1_256:36.82533925)n222:29.72422592,((30859_5_35:20.23043802,30345_1_188:18.23043802)n227:26.95863395,(((11679_7_26:11.86470485,30602_1_2:20.86470485)n230:8.022731827,((30345_1_347:17.54960673,(11679_5_80:15.88729704,38266_2_142:26.88729704)n233:2.662309695)n232:1.362560519,(30602_2_316:24.81479556,(((11658_5_66:6.73957215,38266_2_177:19.73957215)n237:3.098303612,11658_3_41:13.83787576)n236:3.144113348,(11657_6_72:14.06638735,((30602_1_347:10.33513199,11791_6_32:7.335131995)n240:4.18958357,(11658_7_52:4.530229369,11657_5_92:12.53022937)n241:0.9944861957)n239:2.541671788)n238:4.915601758)n235:2.83280645)n234:2.097371692)n231:1.975269422)n229:8.451835921,(11657_7_59:28.54023513,(((((((30348_2_155:14.92936412,(11679_4_91:1.241534585,38266_1_284:11.24153459)n250:1.687829533)n249:0.6822360714,30602_2_140:8.61160019)n248:1.496436533,(30224_1_201:13.05930224,(((30348_1_263:2.09706407,30348_1_299:3.09706407)n254:10.0463519,30821_1_88:11.14341597)n253:1.13742645,30224_1_48:3.280842417)n252:2.778459827)n251:1.048734479)n247:1.721103898,(((11679_7_58:8.176688762,((38266_1_54:9.973270957,38266_1_178:10.97327096)n259:2.939986977,30345_1_224:2.913257934)n258:1.263430828)n257:1.173791473,(38266_1_2:3.555616146,38266_1_136:4.555616146)n260:9.794864089)n256:0.6068213534,(38266_1_217:9.887214162,(30345_1_119:3.754170014,30859_5_221:9.754170014)n262:1.133044149)n261:5.070087426)n255:0.8718390326)n246:3.117895542,(30602_1_152:13.91166793,((38266_2_329:16.16703866,((30602_1_126:10.26962519,(38266_2_92:13.24895563,11658_7_67:2.248955628)n268:2.020669558)n267:2.139430106,(30602_1_337:9.348173671,30821_1_330:15.34817367)n269:1.060881622)n266:0.7579833626)n265:0.8212897157,(30602_2_131:14.43176932,38266_2_295:14.43176932)n270:2.55655905)n264:0.9233395611)n263:3.035368231)n245:5.587453884,((((30348_1_178:13.98105619,30859_5_73:5.981056185)n274:7.612443698,30602_2_163:19.59349988)n273:3.880553721,(((30602_1_255:15.68519935,((38266_1_159:9.875430522,(38266_1_213:7.900527269,38266_1_351:7.900527269)n280:2.974903253)n279:4.471727907,((30348_1_208:12.97400347,(30348_2_124:11.12190515,(31663_7_204:9.205479526,(30602_2_128:9.501724683,11791_6_37:3.501724683)n285:0.703754843)n284:1.916425625)n283:0.8520983195)n282:4.183268661,30345_1_43:15.15727213)n281:1.189886298)n278:2.338040924)n277:3.167815721,((((30859_5_129:8.487739624,11657_7_57:8.487739624)n289:2.205138369,(((((((30224_1_313:12.10436603,30602_2_71:4.104366029)n296:0.8270923043,(30602_1_375:5.257450986,30859_5_29:3.257450986)n297:2.674007348)n295:1.550777377,38266_2_171:12.48223571)n294:0.6534206049,11657_7_55:7.135656315)n293:1.246523195,30859_5_364:12.38217951)n292:0.6495238195,38266_2_88:17.03170333)n291:1.428740238,((11679_8_85:3.677594717,30348_1_372:5.677594717)n299:2.984655759,(38266_1_186:9.797845695,(31663_7_381:9.734167679,30348_1_89:11.73416768)n301:1.063678016)n300:2.864404781)n298:2.798193093)n290:2.232434425)n288:0.7524713823,(((((((30348_2_17:7.811153811,((30348_1_146:8.311412714,(31663_7_135:4.807140925,30345_1_298:6.807140925)n311:1.504271789)n310:1.921072245,(30821_1_252:2.605911613,30348_2_117:1.605911613)n312:2.626573346)n309:0.5786688514)n308:0.6784266813,(38266_2_154:10.70624635,((30602_1_281:8.268919733,31663_7_9:5.268919733)n315:0.7598017485,30348_1_43:9.028721481)n314:0.6775248683)n313:0.7833341424)n307:0.6534151302,(((38266_1_62:4.844221336,30348_2_339:6.844221336)n318:1.742604079,(31663_7_102:6.696728803,38266_1_287:4.696728803)n319:0.8900966125)n317:0.9954248698,(38266_2_211:8.125497256,(11658_7_86:1.835487708,30602_2_372:6.835487708)n321:1.290009548)n320:1.456753029)n316:1.560745337)n306:1.359062766,(30134_6_287:1.82971494,(30134_6_145:0.7047134594,30134_6_255:0.7047134594)n323:1.125001481)n322:8.672343448)n305:1.515053153,30821_1_320:11.01711154)n304:1.359078856,(30859_5_197:12.55876703,(30602_2_254:2.341898547,30821_1_163:4.341898547)n325:7.216868484)n324:0.8174233654)n303:2.49703162,(38266_2_307:11.07901278,(30345_1_322:7.74038437,30348_2_95:8.74038437)n327:3.338628411)n326:6.794209235)n302:2.572127359)n287:1.092047821,((11658_6_82:7.497688632,(30348_2_15:18.03108766,(38266_2_231:17.558772,(((30348_2_14:10.98753103,30602_2_103:4.987531031)n334:4.869676904,((((11658_6_73:1.381971336,30348_1_152:4.381971336)n338:1.994584546,((30602_2_198:7.495257296,((30345_1_218:0.3855389356,30134_6_119:0.3855389356)n342:6.544906293,38266_2_33:8.930445228)n341:2.564812067)n340:1.263616864,30602_1_79:10.75887416)n339:0.6176817224)n337:1.273919779,38266_2_147:15.65047566)n336:0.5562610927,38266_1_282:14.20673675)n335:0.6504711819)n333:1.25740339,((38266_2_173:14.0774846,30821_1_255:10.0774846)n344:1.837022067,(38266_1_255:12.77825061,(11679_4_92:4.063460938,11791_7_60:1.063460938)n346:2.714789674)n345:1.136256058)n343:1.200104655)n332:0.4441606773)n331:0.4723156617)n330:0.4666009678)n329:0.5174531359,38266_2_234:20.01514177)n328:1.522255428)n286:1.315617879)n276:1.037865624,(30348_2_371:7.892206476,(30348_1_144:7.124122675,(30345_1_77:5.573631016,(30348_2_262:5.050211644,(30859_5_281:1.79995705,30348_1_73:4.79995705)n351:1.250254594)n350:0.5234193722)n349:0.5504916594)n348:1.768083801)n347:15.99867422)n275:0.5831729054)n272:0.8142395766,30859_5_12:23.28829318)n271:2.246196867)n244:5.111322343,(((38266_2_48:13.17477647,(38266_2_341:7.147135276,30602_2_215:8.147135276)n355:6.027641197)n354:5.701950829,38266_1_266:15.8767273)n353:11.18585284,((((31663_7_59:19.1556307,38266_1_11:17.1556307)n359:2.276411544,((11679_7_93:14.01559464,38266_1_221:16.01559464)n361:2.776505232,((11679_7_54:4.158856183,11657_6_51:2.158856183)n363:7.471283596,(11658_7_90:6.676422377,(38266_1_346:8.803709509,(38266_2_63:8.647928141,38266_1_89:5.647928141)n366:2.155781367)n365:0.8727128683)n364:6.953717402)n362:3.161960092)n360:1.639942369)n358:3.916103825,(((((11679_4_32:5.947921078,(11658_4_85:9.234634104,(11658_8_64:1.153137638,38266_1_326:10.15313764)n373:2.081496465)n372:1.713286975)n371:5.848509653,((38266_2_188:18.42291406,((11658_4_81:8.36424433,((11679_6_94:8.327799144,(11657_5_89:6.06298327,(11658_8_93:2.187786799,11679_7_44:1.187786799)n381:1.875196471)n380:2.264815874)n379:1.457154639,30602_1_14:11.78495378)n378:0.5792905472)n377:1.441658082,11658_3_38:5.805902412)n376:0.6170116515)n375:4.077256501,((38266_1_333:4.631214787,(38266_2_327:5.243868442,38266_2_175:5.243868442)n384:2.387346345)n383:11.34884393,((38266_1_289:9.26832117,(11658_3_56:3.593653357,11658_5_87:1.593653357)n387:0.6746678133)n386:1.925395296,11679_4_52:7.193716466)n385:4.78634225)n382:1.520111848)n374:1.296260167)n370:1.300354776,(((11657_5_80:10.23776545,11657_7_78:8.237765452)n390:1.937687732,(11791_7_49:1.571138639,11679_4_53:4.571138639)n391:4.604314545)n389:4.907638513,((30224_1_211:3.096366453,(30602_1_332:8.508170007,30348_1_188:4.508170007)n394:0.5881964456)n393:9.88177792,(11679_4_39:9.39189888,11657_7_73:12.39189888)n395:2.586245494)n392:1.104947324)n388:1.01369381)n369:1.173732989,((((11658_4_77:13.40527834,((11657_7_95:11.92832779,(11658_6_64:4.493408986,11791_6_30:10.49340899)n402:1.434918802)n401:1.89695229,(11658_6_91:12.00262821,(38266_2_357:15.79706465,38266_1_93:13.79706465)n404:3.205563562)n403:0.8226518694)n400:0.5799982632)n399:0.6050427421,((11679_4_56:3.927584577,11658_3_55:4.927584577)n406:3.292123181,(30134_6_208:8.522619713,(11658_3_36:2.745186328,(38266_1_17:8.080199555,38266_1_214:9.080199555)n409:2.664986773)n408:2.777433385)n407:0.6970880456)n405:4.790613324)n398:0.5494272235,38266_1_90:20.55974831)n397:1.289997545,(11658_7_71:6.895423412,11657_6_65:6.895423412)n410:6.954322439)n396:1.420772646)n368:0.5138252593,11657_7_70:15.78434376)n367:1.563802308)n357:1.565349294,(((11679_4_40:10.21778756,(30602_1_243:10.7625118,38266_2_358:15.7625118)n414:4.455275758)n413:1.362300989,(30602_1_357:12.43865239,38266_2_326:20.43865239)n415:1.141436158)n412:6.161695622,((30602_1_184:15.59431352,11791_7_59:8.59431352)n417:6.64822215,((((11658_6_88:7.985923151,11791_7_50:6.985923151)n421:2.331959174,((30345_1_335:12.89570703,(30134_6_309:10.92144383,38266_2_258:11.92144383)n424:0.9742632005)n423:6.466174435,(((38266_2_67:8.355799719,30821_1_67:6.355799719)n427:2.44284091,(38266_1_87:6.077644749,30348_2_290:9.077644749)n428:3.72099588)n426:5.367021449,(((30348_2_173:11.13608045,(((30348_2_276:6.207333478,30345_1_170:8.207333478)n434:0.735624936,38266_2_361:7.942958414)n433:1.462368143,30859_5_365:7.405326557)n432:0.7307538961)n431:1.762649028,(38266_2_285:1.006672284,38266_2_93:1.006672284)n435:12.8920572)n430:2.100263001,(((((38266_1_342:8.301153285,30859_5_68:8.301153285)n440:2.323574068,(((38266_2_320:9.297225802,(38266_2_230:6.862603057,(11658_3_94:1.513075061,(38266_2_86:5.191593471,38266_2_131:3.191593471)n446:2.32148159)n445:1.349527995)n444:0.434622745)n443:1.40366135,(30134_6_289:7.236381402,(38266_1_215:3.724238774,30602_2_361:5.724238774)n448:2.512142629)n447:1.464505749)n442:1.40038778,(31663_7_288:7.667998054,38266_2_172:8.667998054)n449:2.433276878)n441:0.5234524215)n439:1.356462585,(11658_7_93:6.52960584,(11679_4_54:2.120041248,38266_1_306:8.120041248)n451:1.409564592)n450:1.451584099)n438:0.4618093065,38266_1_104:10.44299924)n437:1.014080162,((30348_2_118:9.207461293,((30602_1_175:4.922771447,(30602_2_249:0.5540612614,30602_2_199:0.5540612614)n456:4.368710186)n455:3.632292187,11679_4_95:4.555063634)n454:0.6523976587)n453:2.099239034,38266_2_81:12.30670033)n452:2.150379079)n436:0.5419130758)n429:2.166669596)n425:2.19621939)n422:1.956000857)n420:3.119794819,(38266_1_34:19.07843544,(11679_4_89:9.420646274,38266_2_286:15.42064627)n458:8.65778917)n457:1.359241699)n419:1.848733609,(((30348_2_26:13.71513997,((30348_1_57:4.489559679,30602_2_207:3.489559679)n463:8.50555455,(38266_2_205:10.0739174,30602_1_367:10.0739174)n464:0.9211968281)n462:0.720025738)n461:10.14652812,(38266_2_44:19.72098797,38266_2_235:18.72098797)n465:3.140680118)n460:2.950916467,((11791_6_25:14.46493515,((38266_2_265:11.98164083,38266_2_310:13.98164083)n469:11.10281822,((((30602_2_120:19.90572418,(((11658_4_74:2.7848321,11657_7_58:1.7848321)n476:7.765494516,(11657_6_37:1.478286836,38266_1_295:10.47828684)n477:3.07203978)n475:1.449495759,((38266_2_66:16.69153043,30348_1_5:17.69153043)n479:1.205375643,30224_1_308:8.896906073)n478:1.102916302)n474:0.9059018078)n473:0.816550232,(11791_7_55:4.474904013,30821_1_184:13.47490401)n480:3.247370402)n472:0.8831682205,(11658_7_65:9.496226967,30224_1_273:16.49622697)n481:2.109215668)n471:2.15143064,(((11679_7_70:11.95126293,(38266_1_305:13.62598775,38266_1_265:11.62598775)n485:2.325275176)n484:3.232715894,((11679_7_42:9.758609558,((11658_8_78:1.449111196,11679_5_33:2.449111196)n489:0.739448267,11679_4_35:3.188559463)n488:2.570050095)n487:3.786760054,38266_2_91:21.54536961)n486:0.6386092095)n483:2.217331529,(((((30859_5_328:6.184819712,30348_2_254:11.18481971)n494:2.086943173,30859_5_121:5.271762885)n493:6.325522193,(11658_8_92:6.047522598,(38266_1_165:9.726701593,38266_1_231:9.726701593)n496:3.320821005)n495:1.54976248)n492:2.217510396,11791_6_24:10.81479547)n491:1.85379121,((((((38266_1_200:2.492681033,38266_1_251:3.492681033)n502:3.067510145,38266_1_138:5.560191178)n501:9.874190828,((11657_7_52:9.750651219,(38266_1_5:14.44598262,((11658_4_61:6.421111995,(11679_6_95:10.69101561,11679_6_93:7.691015608)n508:0.7300963873)n507:1.740902248,(38266_1_260:14.8747463,(((38266_2_5:10.38029463,11657_7_66:2.380294626)n512:4.530981896,(((11658_7_78:5.848843478,(11657_6_91:0.8997763498,11657_6_67:0.8997763498)n516:2.949067128)n515:2.977603407,(30602_1_71:2.301817799,30859_5_285:4.301817799)n517:8.524629086)n514:1.790341238,(((11657_7_54:3.069598543,11657_6_64:2.069598543)n520:1.872219741,11791_3_43:2.941818284)n519:1.869030535,(11679_4_66:7.003272154,(11791_3_81:6.570118735,((11657_6_63:3.956280066,(11658_8_85:1.367186857,(11658_8_84:1.043890414,(11658_4_80:5.515253345,11657_7_53:3.515253345)n527:0.5286370695)n526:0.3232964427)n525:0.5890932085)n524:0.2846061646,11658_6_81:2.24088623)n523:0.3292325052)n522:0.4331534188)n521:0.8075766651)n518:0.8059393032)n513:0.2944883996)n511:0.3113058709,(38266_1_348:13.50109562,11657_7_47:4.501095624)n528:1.721486769)n510:0.6521639066)n509:0.287267944)n506:0.2839683765)n505:0.3046685995)n504:0.3335886434,30348_2_113:13.08423986)n503:0.3501421432)n500:0.3550403423,((11658_3_74:11.00371122,((11657_6_94:2.236041547,(11658_4_65:1.713186046,11679_6_59:1.713186046)n533:1.522855501)n532:1.748516071,((38266_1_244:9.336934982,11658_4_66:1.336934982)n535:0.9410537283,11657_7_89:1.27798871)n534:2.706568908)n531:2.019153598)n530:0.7929805802,(((30859_5_236:2.882163284,(30859_5_259:3.978462352,30859_5_308:2.978462352)n539:3.903700932)n538:4.464752405,(30134_6_52:9.596206374,11679_5_44:4.596206374)n540:0.750709315)n537:2.497371088,(30859_5_356:8.5019523,((30345_1_144:7.871713615,(30821_1_6:5.167978907,38266_1_120:6.167978907)n544:0.7037347078)n543:1.95209584,(30348_1_126:11.07907001,(38266_1_171:2.939982589,38266_2_360:6.939982589)n546:3.139087424)n545:0.7447394417)n542:1.678142845)n541:4.342334476)n536:0.95240502)n529:1.992730552)n499:0.7848569017,((38266_2_228:8.945585356,(38266_1_85:3.480391296,38266_1_100:2.480391296)n549:3.46519406)n548:6.752799521,11657_7_56:6.698384877)n547:4.875894373)n498:0.9172922652,38266_1_1:17.49157152)n497:1.177015169)n490:0.732723667)n482:0.3555629237)n470:0.3275857835)n468:0.3804760958)n467:0.9417211636,(11657_5_46:11.42962544,((11658_3_42:9.469647908,11791_3_32:5.469647908)n552:4.063324346,(30348_2_256:19.55163344,((11657_5_61:9.825392314,30602_1_364:14.82539231)n555:0.7342160003,11679_5_94:13.55960831)n554:2.992025124)n553:0.9813388159)n551:0.8966531889)n550:1.977030875)n466:0.4059282337)n459:0.4738262014)n418:0.9561249173)n416:0.4992485045)n411:1.171711183)n356:1.149084784)n352:2.583232249)n243:3.894422737)n242:4.799037471)n228:6.84979937)n226:20.3604932)n221:9.292748797)n188:8.376096302)n104:574.2020407)Root;

(((30345_1_176:124.0820167,((30602_1_188:79.13603061,30859_5_26:75.13603061)n3:8.489707485,((11679_5_34:49.07385122,((30602_1_265:34.04550653,(30345_1_192:21.29376105,((30224_1_361:17.45142367,(38266_2_178:12.2454486,11657_6_84:6.245448603)n11:12.20597506)n10:5.942900888,(30345_1_65:22.94250153,(11657_6_88:13.78025568,(((((30224_1_7:6.442234583,(38266_2_120:14.01535014,(30134_6_162:1.007013907,(30821_1_204:3.137235458,30134_6_373:4.137235458)n21:1.869778449)n20:7.008336237)n19:2.426884439)n18:2.263437751,30348_1_370:6.705672334)n17:4.820493821,((11658_3_49:9.624554042,38266_1_294:15.62455404)n23:2.309507826,((30134_6_279:15.31987917,(38266_1_172:13.61188032,30224_1_182:10.61188032)n26:0.7079988503)n25:2.846810173,(11658_5_94:8.748220788,11679_6_82:10.74822079)n27:5.418468553)n24:0.7673725274)n22:0.5921042865)n16:2.126150239,(((30134_6_112:8.796257665,(((30821_1_89:5.478293616,(((30348_2_261:4.12673344,30224_1_6:3.12673344)n36:0.6263742544,38266_1_155:3.753107695)n35:0.3947280359,30348_1_48:8.147835731)n34:2.330457885)n33:0.4949659752,38266_2_98:9.973259591)n32:1.709322329,(30602_6_124:5.920664424,30602_1_253:10.92066442)n37:1.761917495)n31:4.113675745)n30:7.22207319,((((30134_6_69:10.35757243,(30348_2_145:10.11341721,30602_1_212:6.113417206)n42:1.244155229)n41:8.470617632,((30134_6_196:15.03184837,((30602_1_119:8.293357028,11679_4_65:4.293357028)n46:4.70458194,(11658_3_72:9.613888412,30821_1_141:3.613888412)n47:1.384050555)n45:2.0339094)n44:0.420723815,(30224_1_233:15.5377382,30602_1_77:3.5377382)n48:1.914833983)n43:0.3756178843)n40:0.3985859831,(30348_1_6:9.176074421,30602_1_282:12.17607442)n49:4.05070163)n39:1.081567631,(30602_1_261:20.49920257,((11679_7_32:3.082305144,30348_1_346:5.082305144)n52:3.259696784,((38266_2_49:10.26129847,38266_2_39:9.261298466)n54:3.749076226,30859_5_181:15.01037469)n53:3.331627235)n51:2.157200641)n50:1.809141113)n38:1.709987174)n29:1.231888566,(38266_1_323:19.00356787,(((((11679_6_75:5.632797909,30345_1_240:6.632797909)n60:1.170128864,30345_1_309:11.80292677)n59:0.6615825665,((30348_2_277:9.228928081,30345_1_362:9.228928081)n62:3.172592974,(((30821_1_369:7.062231217,(38266_2_204:4.534559404,30348_2_78:3.534559404)n66:1.527671813)n65:1.788915393,((30345_1_308:3.99787832,38266_1_137:3.99787832)n68:2.118023288,(30345_1_172:1.586138902,30348_2_128:1.586138902)n69:5.529762706)n67:1.735245002)n64:1.68706544,30345_1_275:9.53821205)n63:1.863309005)n61:2.062988285)n58:2.791815876,(31663_7_13:9.85316462,(((30859_5_54:11.20171419,(38266_1_67:2.543041437,38266_2_298:5.543041437)n74:4.658672749)n73:2.999496699,((30345_1_368:8.270397709,30602_2_313:8.270397709)n76:3.533505654,(30345_1_174:9.10746659,30134_6_377:10.10746659)n77:2.696436773)n75:1.397307522)n72:0.593310587,(30348_2_295:9.535554699,(38266_2_219:11.27245925,(38266_1_70:5.789333475,31663_7_252:7.789333475)n80:0.4831257758)n79:2.263095449)n78:1.258966773)n71:1.058643148)n70:1.403160597)n57:5.286420221,30348_1_71:20.54274544)n56:1.460822433)n55:1.246651552)n28:0.402096972)n15:1.006230119,30348_1_275:13.65854651)n14:1.121709162)n13:2.162245854)n12:0.4518230261)n9:3.899436497)n8:7.751745475)n7:13.95923926,(((30345_1_59:41.38899934,((((30134_6_170:8.173424866,30602_2_317:8.173424866)n87:18.14455167,30348_2_241:29.31797654)n86:8.093927356,((30602_6_55:28.58115905,(30602_1_208:13.92002031,30602_2_179:10.92002031)n90:19.66113874)n89:2.386030224,((30602_1_120:11.31649569,(38266_1_201:9.832793093,30859_5_60:8.832793093)n93:2.483702601)n92:19.20121041,((((38266_2_54:9.263524361,30821_1_99:9.263524361)n97:6.981186613,(30348_2_259:6.639398079,38266_2_331:9.639398079)n98:4.605312896)n96:7.846122256,((30859_5_127:9.78453642,30348_2_377:18.78453642)n100:4.154847925,(((((30602_1_62:10.47725525,38266_1_318:11.47725525)n105:2.976778369,((30602_1_249:1.129764561,30602_2_87:1.129764561)n107:12.99677499,((38266_1_324:9.091402276,11679_5_76:7.091402276)n109:1.05114959,38266_1_238:10.14255187)n108:0.9839876816)n106:2.327494074)n104:1.755115491,(30602_1_21:12.26773007,30224_1_255:9.267730066)n110:0.941419047)n103:1.267824793,30602_1_142:8.476973906)n102:2.018839137,30348_1_341:22.49581304)n101:0.4435713022)n99:1.151448886)n95:11.09138295,(((((((30348_1_230:11.08382278,(30134_6_93:7.445905988,(38266_1_362:5.06778575,(30345_1_69:0.2991511501,30345_1_45:0.2991511501)n120:1.7686346)n119:1.378120238)n118:1.637916795)n117:2.60262083,(30821_1_371:1.810540886,31663_7_344:10.81054089)n121:0.8759027281)n116:3.152449966,((30348_1_109:15.25511115,(30224_1_274:5.215217783,30602_1_166:4.215217783)n124:7.039893369)n123:1.757565064,((30348_2_30:10.98590167,(31663_7_368:7.110627224,30348_2_216:9.110627224)n127:0.8752744422)n126:5.381459883,((30348_2_71:13.45212867,((30345_1_196:2.32228476,38266_2_353:10.32228476)n131:0.7569853959,30602_2_302:13.07927016)n130:0.3728585175)n129:1.847912135,(30224_1_266:8.931296554,30345_1_168:11.93129655)n132:2.368744255)n128:1.06732074)n125:0.6453146664)n122:0.8262173636)n115:11.81193017,(30348_1_279:15.75391937,((((30348_1_141:12.8009634,30345_1_131:6.800963396)n137:5.29576916,((30134_6_205:2.365471006,30348_1_15:7.365471006)n139:4.521858258,38266_1_81:9.887329264)n138:5.209403291)n136:1.214312907,((30821_1_64:7.881253768,(30348_2_378:5.29925083,30345_1_217:2.29925083)n142:1.582002939)n141:1.297106959,(30134_6_121:6.430277948,((38266_2_284:7.000715378,30348_2_133:7.000715378)n145:0.7589211387,38266_2_363:5.759636516)n144:0.6706414322)n143:0.748082779)n140:10.13268474)n135:1.795311507,30348_2_325:19.10635697)n134:0.6475623972)n133:7.896904381)n114:2.108309994,((((30345_1_5:6.505989097,(30348_2_138:8.95123738,30602_1_66:9.95123738)n150:2.554751717)n149:14.14190306,((((((((((30348_2_150:13.16585452,(30134_6_344:14.32206738,(38266_2_145:16.67750815,30821_1_228:3.677508152)n162:0.6445592254)n161:0.8437871435)n160:2.211614375,(30348_1_78:4.676388731,(30821_1_107:6.165985539,(30224_1_103:6.651170456,(11679_8_35:1.012023154,11679_8_36:1.012023154)n166:3.639147303)n165:0.5148150828)n164:0.5104031921)n163:1.701080165)n159:1.274660168,(30821_1_283:10.30657029,(((11679_5_66:6.717832637,(11679_4_87:4.082578841,(30345_1_148:9.397764946,38266_1_254:8.397764946)n172:1.684813895)n171:1.635253796)n170:2.320023972,(30348_2_48:11.55311034,(((((30134_6_137:4.654565108,30348_2_220:5.654565108)n178:3.700999862,(30348_2_332:6.736224555,30348_1_353:2.736224555)n179:1.619340416)n177:1.056737199,(30348_1_251:5.895640191,(30348_2_158:1.323624353,30134_6_192:1.323624353)n181:0.5720158379)n180:6.516661978)n176:0.991347547,(11658_8_75:1.994662946,30602_2_383:7.994662946)n182:0.4089867699)n175:0.7534959701,38266_1_139:15.15714569)n174:0.3959646576)n173:1.484746265)n169:1.826510608,((11679_7_37:3.454073456,11679_5_95:8.454073456)n184:2.144718731,(11679_8_58:5.310728622,(30602_2_78:8.568380168,(30602_2_228:10.24274581,38266_1_259:7.242745813)n187:2.325634355)n186:0.7423484536)n185:1.288063566)n183:2.26557503)n168:2.44220307)n167:1.345558776)n158:1.157656558,(11679_4_73:7.376976075,30859_5_15:3.376976075)n188:9.432809547)n157:0.3927620816,30348_2_177:23.2025477)n156:0.4116500732,(30348_1_233:7.340702169,30224_1_317:16.34070217)n189:2.273495608)n155:0.4564203029,30345_1_276:11.07061808)n154:1.908835605,((30859_5_351:18.58039642,(11679_8_43:9.337148974,((38266_1_166:14.45538796,((30602_2_301:1.296569051,30345_1_146:1.296569051)n196:13.73005369,11791_3_19:2.026622737)n195:2.428765221)n194:1.382701815,((38266_1_157:11.64594803,(30224_1_94:4.895590613,30859_5_252:6.895590613)n199:2.750357417)n198:3.645676391,(30224_1_221:3.63521566,11679_5_52:6.63521566)n200:2.656408761)n197:0.5464653519)n193:2.4990592)n192:1.243247443)n191:1.12388325,((30134_6_217:4.070599027,30345_1_17:10.07059903)n202:3.270263397,(30859_5_209:9.274163206,30602_1_227:15.27416321)n203:1.066699218)n201:4.363417242)n190:2.27517402)n153:1.110521619,((((30348_1_215:4.171724004,31663_7_268:13.171724)n207:5.930179223,(30345_1_53:6.629921835,(38266_2_114:13.89983021,(30224_1_130:3.81683304,((30348_2_60:1.766292592,(30602_2_132:7.151511053,(38266_2_359:1.661721143,38266_2_253:3.661721143)n214:3.489789909)n213:0.6147815394)n212:0.5604115136,38266_2_150:8.326704106)n211:3.490128934)n210:2.082997175)n209:6.73009162)n208:2.471981392)n206:0.7486757042,((38266_1_152:15.74634931,30602_2_102:16.74634931)n216:3.331686082,(11679_8_50:7.628658436,(30859_5_192:4.007879501,30602_2_304:7.007879501)n218:6.620778935)n217:2.449376961)n215:1.772543534)n205:2.102014411,(30859_5_284:19.14118843,((30602_1_158:15.11234623,38266_2_100:19.11234623)n221:2.996988702,((11791_3_54:6.059774591,(30602_6_67:4.478782273,11679_8_47:3.478782273)n224:0.5809923181)n223:6.478828421,((30821_1_168:5.959604068,(30134_6_310:6.308044268,30348_2_115:17.30804427)n227:0.6515598004)n226:1.312219288,(((30348_2_183:15.0590223,((30821_1_90:2.524178484,((30602_1_135:2.960310269,38266_2_272:4.960310269)n234:5.993438778,11658_5_93:3.953749047)n233:0.5704294378)n232:1.55221635,30224_1_93:4.076394834)n231:1.982627468)n230:0.5308952351,30345_1_26:11.58991754)n229:1.395031356,30602_1_314:12.98494889)n228:2.286874462)n225:2.266779657)n222:0.5707319182)n220:2.031853502)n219:0.8114049091)n204:2.137381962)n152:0.8142553115,(((((11679_8_69:14.23210011,((((38266_1_264:15.84550092,((((30224_1_162:4.455778571,(30602_2_114:9.755290503,30348_1_58:10.7552905)n248:0.7004880676)n247:3.790893045,(30821_1_2:12.90564387,((30859_5_95:7.589415995,(30602_1_106:7.170089846,(30859_5_138:6.576072257,38266_2_31:7.576072257)n253:0.594017589)n252:1.419326149)n251:2.415525025,((30224_1_55:7.81818488,38266_1_98:3.81818488)n255:1.727252929,38266_1_288:6.545437809)n254:3.45950321)n250:0.90070285)n249:1.341027747)n246:1.513056353,((30602_2_373:9.410460939,((11657_7_64:1.275540718,11679_8_76:5.275540718)n259:0.563107645,11679_8_66:1.838648363)n258:1.571812576)n257:2.000799252,((((((((30821_1_13:3.418998839,((30348_1_113:6.583964888,(30224_1_224:3.438663932,(30224_1_51:4.058947582,(30345_1_75:4.264707095,30821_1_109:2.264707095)n272:0.7942404862)n271:0.3797163508)n270:1.145300955)n269:0.4783445238,30602_2_220:3.062309412)n268:3.356689428)n267:1.334421271,((38266_2_24:9.965601469,30345_1_169:7.965601469)n274:0.7539359454,11658_4_70:1.719537415)n273:1.033882696)n266:1.430968742,30602_2_77:12.18438885)n265:0.8161977229,((31663_7_143:2.566723006,(30348_1_228:4.527825128,30859_5_125:1.527825128)n277:5.038897878)n276:2.352970588,(30602_1_263:6.114729909,(30859_5_276:4.928126787,30134_6_109:3.928126787)n279:1.186603122)n278:1.804963685)n275:2.080892981)n264:0.3527095983,30348_2_239:10.35329617)n263:0.3621699864,(38266_2_70:8.722169144,(30134_6_198:7.079083943,38266_2_155:10.07908394)n281:0.6430852013)n280:3.993297016)n262:0.3550309781,11658_7_76:7.070497138)n261:0.3827961988,30345_1_252:5.453293337)n260:0.9579668537)n256:0.3484677781)n245:0.7990648762,30134_6_319:14.55879285)n244:3.28670808)n243:0.4401060898,11657_5_67:10.28560701)n242:0.9434806404,30224_1_328:15.22908765)n241:0.5292217724,(38266_2_344:14.4089352,(30602_1_167:10.76247999,(30821_1_98:3.217060584,38266_2_352:11.21706058)n284:2.545419401)n283:0.646455219)n282:8.349374222)n240:0.4737906779)n239:1.382122144,((30345_1_284:8.194649342,(30602_1_55:10.82994679,(30602_2_281:2.387353555,30602_1_303:1.387353555)n288:0.4425932326)n287:5.364702555)n286:1.848987801,(30224_1_310:6.504773412,(38266_1_40:14.83663818,30859_5_204:4.83663818)n290:1.668135232)n289:2.538863731)n285:0.5705851054)n238:0.9892831005,(11791_3_65:15.09488864,(((((((38266_1_343:7.129257881,(30345_1_155:3.418898804,30602_2_195:7.418898804)n299:0.7103590765)n298:1.968659111,(38266_1_151:7.281979909,30602_1_310:5.281979909)n300:1.815937083)n297:0.6473837928,30134_6_331:7.745300784)n296:4.878925986,11679_6_70:9.62422677)n295:3.305844371,((30345_1_331:7.75446016,(30348_1_156:8.597248581,11657_7_39:3.597248581)n303:1.157211579)n302:1.411234103,(30348_1_151:3.237516035,(30348_2_215:9.430650744,(30859_5_165:4.871043724,30821_1_374:4.871043724)n306:2.55960702)n305:0.8068652911)n304:2.928178227)n301:1.764376879)n294:0.536542066,38266_1_235:16.46661321)n293:0.511775201,30602_1_24:6.978388408)n292:1.116500233)n291:2.508616708)n237:1.373995114,((12045_3_58:9.373145449,(30224_1_268:11.60365624,38266_1_340:21.60365624)n309:0.7694892039)n308:1.810583366,30821_1_243:16.18372881)n307:0.7937716489)n236:0.9035563434,((((((30345_1_91:6.983363385,(30348_1_236:9.06928176,((30348_1_136:6.003618105,38266_1_300:3.003618105)n318:1.460093259,30602_1_278:3.463711365)n317:0.6055703953)n316:2.914081625)n315:2.28935482,30345_1_197:13.2727182)n314:1.281756758,11679_6_79:9.554474962)n313:2.707586813,((30602_6_91:9.450392195,(11791_7_53:2.928794516,((30348_2_57:7.515001847,30348_1_163:9.515001847)n323:3.919344461,((30602_1_17:4.530706427,11791_3_66:3.530706427)n325:1.725030326,30859_5_344:5.255736753)n324:2.178609555)n322:2.494448208)n321:0.521597679)n320:1.23209581,30602_2_79:10.68248801)n319:0.5795737695)n312:1.953039156,(30859_5_283:11.76263518,11658_5_80:4.762635182)n326:1.452465749)n311:2.352656239,((((31663_7_168:7.760785236,30602_2_115:4.760785236)n330:4.71228692,30602_2_247:13.47307216)n329:5.264118892,((30859_5_182:6.107627181,30345_1_199:3.107627181)n332:4.392249949,((11791_3_44:3.082893376,11791_3_80:7.082893376)n334:2.995521477,(11679_8_68:5.780250895,11657_6_43:3.780250895)n335:1.298163958)n333:0.4214622769)n331:1.237313917)n328:2.093592611,(30345_1_96:6.526305731,((30348_1_223:6.802011621,30602_1_105:2.802011621)n338:1.357726889,30348_2_211:7.15973851)n337:2.366567221)n336:11.30447793)n327:0.7369735118)n310:5.313299637)n235:1.023173809)n151:0.7436615402)n148:0.8417057955,(30345_1_342:18.95337362,(38266_2_365:15.67256421,(((30859_5_214:6.504203838,((30345_1_110:6.026499218,30602_2_237:6.026499218)n345:1.775289053,(30348_2_21:5.541708302,(30224_1_301:4.312301385,((30345_1_106:1.688647831,(30348_1_176:1.628750838,30821_1_188:1.628750838)n350:1.059896993)n349:5.382123619,(((30602_1_151:2.080608807,(((((30348_1_198:4.718500825,38266_1_162:1.718500825)n358:0.4210872625,(30348_1_256:5.594967371,((30348_2_160:4.617065049,38266_2_153:3.617065049)n361:0.7499968598,((38266_2_202:3.216362851,30602_1_374:3.216362851)n363:0.8325684488,30859_5_28:2.0489313)n362:0.3181306089)n360:0.227905462)n359:0.5446207172)n357:0.2188195894,38266_2_125:6.358407677)n356:0.2218639545,38266_2_162:5.580271632)n355:0.248078744,(30348_2_195:1.901689586,(38266_2_23:2.90366969,38266_1_352:0.9036696895)n365:0.9980198961)n364:1.92666079)n354:0.252258431)n353:0.2216041012,30602_2_49:6.302212908)n352:0.2279339662,30345_1_314:5.530146874)n351:0.5406245759)n348:0.2415299353)n347:0.2294069163)n346:0.2600799694)n344:0.7024155671)n343:0.3437146403,30602_1_37:5.847918478)n342:0.4710288377,(30602_1_318:6.689998423,30345_1_211:5.689998423)n366:3.628948893)n341:7.353616895)n340:3.280809407)n339:9.536224333)n147:0.8910052481,30821_1_268:17.3806032)n146:0.3785305428)n113:0.8919412911,(38266_2_130:11.5532591,(30348_1_121:8.543285434,(30348_2_81:8.842724793,(38266_1_274:7.198475428,30348_2_319:10.19847543)n370:0.644249365)n369:0.7005606406)n368:1.009973666)n367:20.09781593)n112:1.5778071,(38266_2_212:32.43821868,(((11679_5_93:1.490056298,11658_3_68:1.490056298)n374:14.52279807,11658_3_87:12.01285437)n373:4.893420173,((30602_2_374:16.32761136,(30134_6_103:12.51694966,(30345_1_225:6.832204508,30602_2_380:8.832204508)n378:7.684745149)n377:0.810661702)n376:6.586425302,((38266_2_79:12.0588404,(31663_7_30:8.319033193,11679_8_79:7.319033193)n381:0.7398072031)n380:2.56516081,((11679_7_83:2.277373412,(11679_7_90:0.5793966155,11679_7_84:1.579396616)n384:0.6979767969)n383:5.588752317,(30345_1_14:7.059197723,30348_2_363:8.059197723)n385:6.806928006)n382:0.7578754763)n379:7.290035455)n375:4.992237882)n372:3.531944138)n371:1.790663453)n111:0.9533340436)n94:1.335489929)n91:1.449483165)n88:0.4447146211)n85:6.191732007,31663_7_272:41.6036359)n84:1.785363444)n83:2.325680958,((((30602_2_171:21.77763745,(38266_1_209:17.57705475,(38266_2_87:12.80117504,(30859_5_180:5.091239953,30134_6_19:7.091239953)n392:1.709935085)n391:6.775879708)n390:2.200582709)n389:3.150827467,(11679_8_48:13.31974841,(30224_1_33:13.20839134,30345_1_287:7.208391338)n394:4.111357069)n393:0.6087165143)n388:3.490005546,(30345_1_280:12.82527242,(30348_1_246:13.08611268,30821_1_41:27.08611268)n396:0.7391597362)n395:1.593198048)n387:17.15295899,(30859_5_203:29.67951066,38266_2_77:39.67951066)n397:4.891918797)n386:2.143250842)n82:3.352397042,(30345_1_61:27.61964772,30821_1_331:21.61964772)n398:16.44742962)n81:3.937668446)n6:5.069105428)n5:16.63973365,(30348_1_306:47.25602412,(((11791_3_16:29.83317895,(30859_5_303:26.56804692,30134_6_169:31.56804692)n403:4.265132035)n402:2.534951456,11679_5_58:38.36813041)n401:2.44185842,(11679_6_52:32.4447636,(30134_6_246:24.04009278,((30134_6_355:25.82235684,30345_1_29:22.82235684)n407:2.861658666,(((30134_6_39:9.951102826,11657_6_44:9.951102826)n410:9.063921331,38266_1_63:28.01502416)n409:1.920369093,(11657_5_35:16.61077288,30348_2_75:29.61077288)n411:2.324620366)n408:1.74862226)n406:2.35607727)n405:3.404670817)n404:8.365225234)n400:12.44603529)n399:15.45756075)n4:15.91215322)n2:32.45627865)n1:16.79446958,30859_5_5:133.8764863)n412:80.08456841,(((30348_1_159:50.48094099,30859_5_286:44.48094099)n415:100.6322188,(30224_1_60:111.6372283,((30345_1_143:25.69857764,30348_2_323:34.69857764)n418:13.98041837,30859_5_2:46.67899601)n417:75.95823233)n416:26.47593147)n414:0.7739478689,30345_1_175:143.8871077)n413:71.07394706)Root;
