# Supplementary material for: Identification of transporter-dependent capsular loci associated with the invasive potential of Escherichia coli
Source: Nat Microbiol. 2026 Mar 25;11(5):1205–16. doi: 10.1038/s41564-026-02283-w (PMC13171598; doi:10.1038/s41564-026-02283-w)
Supplement: Supplementary file 7 — ST131 and ST69 metadata. [file 41564_2026_2283_MOESM7_ESM.csv]

ID	lane	Collection__autocolour	Collection_simple__autocolour	Phylogroup__autocolour	lineage__autocolour	ST__autocolour	Group__autocolour	K__autocolour	KL__autocolour	OH__autocolour	OH__simple	Clades__autocolour
11658_4_57	11658_4#57	BSAC1	UK_BSI	B2	SC2_ST131	131	G2	K1	KL1	O25:H4	O25:H4	B
38266_2_95	38266_2#95	BSAC2	UK_BSI	B2	SC2_ST131	131	G2	K1	KL1	O25:H4	O25:H4	B
30345_1_279	30345_1#279	NORM1	NORM	B2	SC2_ST131	131	G2	K1	KL1	O25:H4	O25:H4	B
30348_1_379	30348_1#379	NORM1	NORM	B2	SC2_ST131	131	G2	K1	KL1	O25:H4	O25:H4	B
30348_2_104	30348_2#104	NORM1	NORM	B2	SC2_ST131	131	G2	K1	KL1	O25:H4	O25:H4	B
30821_1_175	30821_1#175	NORM1	NORM	B2	SC2_ST131	131	G2	K1	KL1	O25:H4	O25:H4	B
11657_6_63	11657_6#63	BSAC1	UK_BSI	B2	SC2_ST131	131	G2	K100	KL100	O25:H4	O25:H4	C2
11657_6_64	11657_6#64	BSAC1	UK_BSI	B2	SC2_ST131	131	G2	K100	KL100	O25:H4	O25:H4	C2
11657_6_67	11657_6#67	BSAC1	UK_BSI	B2	SC2_ST131	131	G2	K100	KL100	O25:H4	O25:H4	C2
11657_6_91	11657_6#91	BSAC1	UK_BSI	B2	SC2_ST131	131	G2	K100	KL100	O25:H4	O25:H4	C2
11657_6_94	11657_6#94	BSAC1	UK_BSI	B2	SC2_ST131	131	G2	K100	KL100	O25:H4	O25:H4	C2
11657_6_96	11657_6#96	BSAC1	UK_BSI	B2	SC2_ST131	131	G2	K100	KL100	O16:H5	O16:H5	A
11657_7_47	11657_7#47	BSAC1	UK_BSI	B2	SC2_ST131	131	G2	K100	KL100	O25:H4	O25:H4	C2
11657_7_52	11657_7#52	BSAC1	UK_BSI	B2	SC2_ST131	131	G2	K100	KL100	O25:H4	O25:H4	C2
11657_7_53	11657_7#53	BSAC1	UK_BSI	B2	SC2_ST131	131	G2	K100	KL100	O25:H4	O25:H4	C2
11657_7_54	11657_7#54	BSAC1	UK_BSI	B2	SC2_ST131	131	G2	K100	KL100	O25:H4	O25:H4	C2
11657_7_66	11657_7#66	BSAC1	UK_BSI	B2	SC2_ST131	131	G2	K100	KL100	O25:H4	O25:H4	C2
11657_7_89	11657_7#89	BSAC1	UK_BSI	B2	SC2_ST131	131	G2	K100	KL100	O25:H4	O25:H4	C2
11658_3_74	11658_3#74	BSAC1	UK_BSI	B2	SC2_ST131	131	G2	K100	KL100	O25:H4	O25:H4	C2
11658_4_61	11658_4#61	BSAC1	UK_BSI	B2	SC2_ST131	131	G2	K100	KL100	O25:H4	O25:H4	C2
11658_4_65	11658_4#65	BSAC1	UK_BSI	B2	SC2_ST131	131	G2	K100	KL100	O25:H4	O25:H4	C2
11658_4_66	11658_4#66	BSAC1	UK_BSI	B2	SC2_ST131	131	G2	K100	KL100	O25:H4	O25:H4	C2
11658_4_80	11658_4#80	BSAC1	UK_BSI	B2	SC2_ST131	131	G2	K100	KL100	O25:H4	O25:H4	C2
11658_6_81	11658_6#81	BSAC1	UK_BSI	B2	SC2_ST131	131	G2	K100	KL100	O25:H4	O25:H4	C2
11658_7_78	11658_7#78	BSAC1	UK_BSI	B2	SC2_ST131	131	G2	K100	KL100	O25:H4	O25:H4	C2
11658_8_84	11658_8#84	BSAC1	UK_BSI	B2	SC2_ST131	131	G2	K100	KL100	O25:H4	O25:H4	C2
11658_8_85	11658_8#85	BSAC1	UK_BSI	B2	SC2_ST131	131	G2	K100	KL100	O25:H4	O25:H4	C2
11679_4_44	11679_4#44	BSAC1	UK_BSI	B2	SC2_ST131	131	G2	K100	KL100	O16:H5	O16:H5	A
11679_4_66	11679_4#66	BSAC1	UK_BSI	B2	SC2_ST131	131	G2	K100	KL100	O25:H4	O25:H4	C2
11679_5_44	11679_5#44	BSAC1	UK_BSI	B2	SC2_ST131	131	G2	K100	KL100	O25:H4	O25:H4	C2
11679_6_59	11679_6#59	BSAC1	UK_BSI	B2	SC2_ST131	131	G2	K100	KL100	O25:H4	O25:H4	C2
11679_6_93	11679_6#93	BSAC1	UK_BSI	B2	SC2_ST131	131	G2	K100	KL100	O25:H4	O25:H4	C2
11679_6_95	11679_6#95	BSAC1	UK_BSI	B2	SC2_ST131	131	G2	K100	KL100	O25:H4	O25:H4	C2
11679_7_86	11679_7#86	BSAC1	UK_BSI	B2	SC2_ST131	131	G2	K100	KL100	O16:H5	O16:H5	A
11791_3_26	11791_3#26	BSAC1	UK_BSI	B2	SC2_ST131	131	G2	K100	KL100	O16:H5	O16:H5	A
11791_3_43	11791_3#43	BSAC1	UK_BSI	B2	SC2_ST131	131	G2	K100	KL100	O25:H4	O25:H4	C2
11791_3_81	11791_3#81	BSAC1	UK_BSI	B2	SC2_ST131	131	G2	K100	KL100	O25:H4	O25:H4	C2
38266_1_1	38266_1#1	BSAC2	UK_BSI	B2	SC2_ST131	131	G2	K100	KL100	O25:H4	O25:H4	C2
38266_1_120	38266_1#120	BSAC2	UK_BSI	B2	SC2_ST131	131	G2	K100	KL100	O25:H4	O25:H4	C2
38266_1_134	38266_1#134	BSAC2	UK_BSI	B2	SC2_ST131	131	G2	K100	KL100	O16:H5	O16:H5	A
38266_1_138	38266_1#138	BSAC2	UK_BSI	B2	SC2_ST131	131	G2	K100	KL100	O25:H4	O25:H4	C2
38266_1_171	38266_1#171	BSAC2	UK_BSI	B2	SC2_ST131	131	G2	K100	KL100	O25:H4	O25:H4	C2
38266_1_200	38266_1#200	BSAC2	UK_BSI	B2	SC2_ST131	131	G2	K100	KL100	O25:H4	O25:H4	C2
38266_1_22	38266_1#22	BSAC2	UK_BSI	B2	SC2_ST131	131	G2	K100	KL100	O16:H5	O16:H5	A
38266_1_244	38266_1#244	BSAC2	UK_BSI	B2	SC2_ST131	131	G2	K100	KL100	O25:H4	O25:H4	C2
38266_1_245	38266_1#245	BSAC2	UK_BSI	B2	SC2_ST131	131	G2	K100	KL100	O16:H5	O16:H5	A
38266_1_251	38266_1#251	BSAC2	UK_BSI	B2	SC2_ST131	131	G2	K100	KL100	O25:H4	O25:H4	C2
38266_1_260	38266_1#260	BSAC2	UK_BSI	B2	SC2_ST131	131*	G2	K100	KL100	O25:H4	O25:H4	C2
38266_1_262	38266_1#262	BSAC2	UK_BSI	B2	SC2_ST131	131	G2	K100	KL100	O16:H5	O16:H5	A
38266_1_267	38266_1#267	BSAC2	UK_BSI	B2	SC2_ST131	131	G2	K100	KL100	O16:H5	O16:H5	A
38266_1_283	38266_1#283	BSAC2	UK_BSI	B2	SC2_ST131	131	G2	K100	KL100	O16:H5	O16:H5	A
38266_1_309	38266_1#309	BSAC2	UK_BSI	B2	SC2_ST131	131	G2	K100	KL100	O16:H5	O16:H5	A
38266_1_348	38266_1#348	BSAC2	UK_BSI	B2	SC2_ST131	131	G2	K100	KL100	O25:H4	O25:H4	C2
38266_1_36	38266_1#36	BSAC2	UK_BSI	B2	SC2_ST131	131	G2	K100	KL100	O16:H5	O16:H5	A
38266_1_5	38266_1#5	BSAC2	UK_BSI	B2	SC2_ST131	131	G2	K100	KL100	O25:H4	O25:H4	C2
38266_1_83	38266_1#83	BSAC2	UK_BSI	B2	SC2_ST131	131	G2	K100	KL100	O16:H5	O16:H5	A
38266_1_97	38266_1#97	BSAC2	UK_BSI	B2	SC2_ST131	131	G2	K100	KL100	O16:H5	O16:H5	A
38266_2_11	38266_2#11	BSAC2	UK_BSI	B2	SC2_ST131	131	G2	K100	KL100	O16:H5	O16:H5	A
38266_2_12	38266_2#12	BSAC2	UK_BSI	B2	SC2_ST131	131	G2	K100	KL100	O16:H5	O16:H5	A
38266_2_133	38266_2#133	BSAC2	UK_BSI	B2	SC2_ST131	131	G2	K100	KL100	O16:H5	O16:H5	A
38266_2_140	38266_2#140	BSAC2	UK_BSI	B2	SC2_ST131	131	G2	K100	KL100	O16:H5	O16:H5	A
38266_2_226	38266_2#226	BSAC2	UK_BSI	B2	SC2_ST131	131	G2	K100	KL100	O16:H5	O16:H5	A
38266_2_259	38266_2#259	BSAC2	UK_BSI	B2	SC2_ST131	131	G2	K100	KL100	O16:H5	O16:H5	A
38266_2_354	38266_2#354	BSAC2	UK_BSI	B2	SC2_ST131	131*	G2	K100	KL100	O16:H5	O16:H5	A
38266_2_360	38266_2#360	BSAC2	UK_BSI	B2	SC2_ST131	131	G2	K100	KL100	O25:H4	O25:H4	C2
38266_2_5	38266_2#5	BSAC2	UK_BSI	B2	SC2_ST131	131	G2	K100	KL100	O25:H4	O25:H4	C2
30134_6_107	30134_6#107	NORM1	NORM	B2	SC2_ST131	131	G2	K100	KL100	O16:H5	O16:H5	A
30134_6_193	30134_6#193	NORM1	NORM	B2	SC2_ST131	131	G2	K100	KL100	O16:H5	O16:H5	A
30134_6_52	30134_6#52	NORM1	NORM	B2	SC2_ST131	131	G2	K100	KL100	O25:H4	O25:H4	C2
30224_1_291	30224_1#291	NORM1	NORM	B2	SC2_ST131	131	G2	K100	KL100	O16:H5	O16:H5	A
30224_1_302	30224_1#302	NORM1	NORM	B2	SC2_ST131	131	G2	K100	KL100	O16:H5	O16:H5	A
30224_1_305	30224_1#305	NORM1	NORM	B2	SC2_ST131	131	G2	K100	KL100	O16:H5	O16:H5	A
30224_1_333	30224_1#333	NORM1	NORM	B2	SC2_ST131	131	G2	K100	KL100	O25:H4	O25:H4	A
30224_1_351	30224_1#351	NORM1	NORM	B2	SC2_ST131	131	G2	K100	KL100	O16:H5	O16:H5	A
30224_1_38	30224_1#38	NORM1	NORM	B2	SC2_ST131	131	G2	K100	KL100	O16:H5	O16:H5	A
30345_1_129	30345_1#129	NORM1	NORM	B2	SC2_ST131	131	G2	K100	KL100	O16:H5	O16:H5	A
30345_1_144	30345_1#144	NORM1	NORM	B2	SC2_ST131	131	G2	K100	KL100	O25:H4	O25:H4	C2
30345_1_194	30345_1#194	NORM1	NORM	B2	SC2_ST131	131	G2	K100	KL100	O16:H5	O16:H5	A
30345_1_273	30345_1#273	NORM1	NORM	B2	SC2_ST131	131	G2	K100	KL100	O16:H5	O16:H5	A
30345_1_350	30345_1#350	NORM1	NORM	B2	SC2_ST131	131	G2	K100	KL100	O16:H5	O16:H5	A
30345_1_377	30345_1#377	NORM1	NORM	B2	SC2_ST131	131	G2	K100	KL100	O16:H5	O16:H5	A
30345_1_52	30345_1#52	NORM1	NORM	B2	SC2_ST131	131	G2	K100	KL100	O16:H5	O16:H5	A
30348_1_162	30348_1#162	NORM1	NORM	B2	SC2_ST131	131	G2	K100	KL100	O16:H5	O16:H5	A
30348_1_166	30348_1#166	NORM1	NORM	B2	SC2_ST131	131	G2	K100	KL100	O16:H5	O16:H5	A
30348_1_187	30348_1#187	NORM1	NORM	B2	SC2_ST131	131	G2	K100	KL100	O16:H5	O16:H5	A
30348_1_267	30348_1#267	NORM1	NORM	B2	SC2_ST131	131	G2	K100	KL100	O16:H5	O16:H5	A
30348_1_3	30348_1#3	NORM1	NORM	B2	SC2_ST131	131	G2	K100	KL100	O16:H5	O16:H5	A
30348_1_50	30348_1#50	NORM1	NORM	B2	SC2_ST131	1982	G2	K100	KL100	O16:H5	O16:H5	A
30348_1_66	30348_1#66	NORM1	NORM	B2	SC2_ST131	131	G2	K100	KL100	O16:H5	O16:H5	A
30348_2_103	30348_2#103	NORM1	NORM	B2	SC2_ST131	131	G2	K100	KL100	O16:H5	O16:H5	A
30348_2_105	30348_2#105	NORM1	NORM	B2	SC2_ST131	131	G2	K100	KL100	O16:H5	O16:H5	A
30348_2_113	30348_2#113	NORM1	NORM	B2	SC2_ST131	131	G2	K100	KL100	O25:H4	O25:H4	C2
30348_2_223	30348_2#223	NORM1	NORM	B2	SC2_ST131	131	G2	K100	KL100	O25:H4	O25:H4	A
30348_2_296	30348_2#296	NORM1	NORM	B2	SC2_ST131	131	G2	K100	KL100	O16:H5	O16:H5	A
30348_2_35	30348_2#35	NORM1	NORM	B2	SC2_ST131	131	G2	K100	KL100	O16:H5	O16:H5	A
30348_2_362	30348_2#362	NORM1	NORM	B2	SC2_ST131	131	G2	K100	KL100	O16:H5	O16:H5	A
30348_2_374	30348_2#374	NORM1	NORM	B2	SC2_ST131	131	G2	K100	KL100	O16:H5	O16:H5	A
30348_2_44	30348_2#44	NORM1	NORM	B2	SC2_ST131	131	G2	K100	KL100	O16:H5	O16:H5	A
30348_2_70	30348_2#70	NORM1	NORM	B2	SC2_ST131	131	G2	K100	KL100	O16:H5	O16:H5	A
30348_2_91	30348_2#91	NORM1	NORM	B2	SC2_ST131	131	G2	K100	KL100	O16:H5	O16:H5	A
30602_1_154	30602_1#154	NORM1	NORM	B2	SC2_ST131	131	G2	K100	KL100	O16:H5	O16:H5	A
30602_1_259	30602_1#259	NORM1	NORM	B2	SC2_ST131	131	G2	K100	KL100	O16:H5	O16:H5	A
30602_1_285	30602_1#285	NORM1	NORM	B2	SC2_ST131	131	G2	K100	KL100	O16:H5	O16:H5	A
30602_1_34	30602_1#34	NORM1	NORM	B2	SC2_ST131	131	G2	K100	KL100	O16:H5	O16:H5	A
30602_1_383	30602_1#383	NORM1	NORM	B2	SC2_ST131	131	G2	K100	KL100	O16:H5	O16:H5	A
30602_1_71	30602_1#71	NORM1	NORM	B2	SC2_ST131	131	G2	K100	KL100	O25:H4	O25:H4	C2
30602_1_8	30602_1#8	NORM1	NORM	B2	SC2_ST131	131	G2	K100	KL100	O16:H5	O16:H5	A
30602_2_206	30602_2#206	NORM1	NORM	B2	SC2_ST131	131	G2	K100	KL100	O16:H5	O16:H5	A
30602_2_276	30602_2#276	NORM1	NORM	B2	SC2_ST131	131	G2	K100	KL100	O16:H5	O16:H5	A
30602_2_329	30602_2#329	NORM1	NORM	B2	SC2_ST131	131	G2	K100	KL100	O16:H5	O16:H5	A
30602_2_341	30602_2#341	NORM1	NORM	B2	SC2_ST131	131	G2	K100	KL100	O16:H5	O16:H5	A
30602_2_367	30602_2#367	NORM1	NORM	B2	SC2_ST131	131	G2	K100	KL100	O16:H5	O16:H5	A
30602_2_55	30602_2#55	NORM1	NORM	B2	SC2_ST131	131	G2	K100	KL100	O16:H5	O16:H5	A
30602_6_35	30602_6#35	NORM1	NORM	B2	SC2_ST131	131	G2	K100	KL100	O16:H5	O16:H5	A
30821_1_134	30821_1#134	NORM1	NORM	B2	SC2_ST131	131	G2	K100	KL100	O16:H5	O16:H5	A
30821_1_147	30821_1#147	NORM1	NORM	B2	SC2_ST131	131	G2	K100	KL100	O16:H5	O16:H5	A
30821_1_219	30821_1#219	NORM1	NORM	B2	SC2_ST131	131	G2	K100	KL100	O16:H5	O16:H5	A
30821_1_256	30821_1#256	NORM1	NORM	B2	SC2_ST131	131	G2	K100	KL100	O16:H5	O16:H5	A
30821_1_271	30821_1#271	NORM1	NORM	B2	SC2_ST131	131	G2	K100	KL100	O16:H5	O16:H5	A
30821_1_280	30821_1#280	NORM1	NORM	B2	SC2_ST131	131	G2	K100	KL100	O16:H5	O16:H5	A
30821_1_6	30821_1#6	NORM1	NORM	B2	SC2_ST131	131	G2	K100	KL100	O25:H4	O25:H4	C2
30859_5_21	30859_5#21	NORM1	NORM	B2	SC2_ST131	131	G2	K100	KL100	O16:H5	O16:H5	A
30859_5_236	30859_5#236	NORM1	NORM	B2	SC2_ST131	131	G2	K100	KL100	O25:H4	O25:H4	C2
30859_5_254	30859_5#254	NORM1	NORM	B2	SC2_ST131	131	G2	K100	KL100	O16:H5	O16:H5	A
30859_5_259	30859_5#259	NORM1	NORM	B2	SC2_ST131	131	G2	K100	KL100	O25:H4	O25:H4	C2
30859_5_285	30859_5#285	NORM1	NORM	B2	SC2_ST131	131	G2	K100	KL100	O25:H4	O25:H4	C2
30859_5_287	30859_5#287	NORM1	NORM	B2	SC2_ST131	131	G2	K100	KL100	O16:H5	O16:H5	A
30859_5_308	30859_5#308	NORM1	NORM	B2	SC2_ST131	131	G2	K100	KL100	O25:H4	O25:H4	C2
30859_5_356	30859_5#356	NORM1	NORM	B2	SC2_ST131	131	G2	K100	KL100	O25:H4	O25:H4	C2
30859_5_383	30859_5#383	NORM1	NORM	B2	SC2_ST131	131	G2	K100	KL100	O16:H5	O16:H5	A
30859_5_40	30859_5#40	NORM1	NORM	B2	SC2_ST131	131	G2	K100	KL100	O16:H5	O16:H5	A
30859_5_62	30859_5#62	NORM1	NORM	B2	SC2_ST131	131	G2	K100	KL100	O16:H5	O16:H5	A
30859_5_96	30859_5#96	NORM1	NORM	B2	SC2_ST131	131	G2	K100	KL100	O16:H5	O16:H5	A
31663_7_153	31663_7#153	NORM1	NORM	B2	SC2_ST131	131	G2	K100	KL100	O16:H5	O16:H5	A
31663_7_85	31663_7#85	NORM1	NORM	B2	SC2_ST131	131	G2	K100	KL100	O16:H5	O16:H5	A
30821_1_99	30821_1#99	NORM1	NORM	D	SC6_ST69	69	G3-B	K11	KL11	O17-O44-O77-O106-Gp9:H18	O-Gp9:H18
11658_3_70	11658_3#70	BSAC1	UK_BSI	B2	SC2_ST131	131	G2	K12	KL12	O25:H4	O25:H4	B
11657_5_94	11657_5#94	BSAC1	UK_BSI	B2	SC2_ST131	131	G2	K14	KL14	O25:H4	O25:H4	B
11658_4_60	11658_4#60	BSAC1	UK_BSI	B2	SC2_ST131	131	G2	K14	KL14	O25:H4	O25:H4	B
11679_8_57	11679_8#57	BSAC1	UK_BSI	B2	SC2_ST131	131	G2	K14	KL14	O25:H4	O25:H4	B
11679_8_74	11679_8#74	BSAC1	UK_BSI	B2	SC2_ST131	131	G2	K14	KL14	O25:H4	O25:H4	B
11791_3_92	11791_3#92	BSAC1	UK_BSI	B2	SC2_ST131	131	G2	K14	KL14	O25:H4	O25:H4	B
38266_1_3	38266_1#3	BSAC2	UK_BSI	B2	SC2_ST131	131	G2	K14	KL14	O25:H4	O25:H4	B
38266_2_149	38266_2#149	BSAC2	UK_BSI	B2	SC2_ST131	131	G2	K14	KL14	O25:H4	O25:H4	B
38266_2_281	38266_2#281	BSAC2	UK_BSI	B2	SC2_ST131	131	G2	K14	KL14	O25:H4	O25:H4	B
38266_2_286	38266_2#286	BSAC2	UK_BSI	B2	SC2_ST131	131	G2	K14	KL14	O25:H4	O25:H4	C2
38266_2_314	38266_2#314	BSAC2	UK_BSI	B2	SC2_ST131	131	G2	K14	KL14	O25:H4	O25:H4	B
38266_2_51	38266_2#51	BSAC2	UK_BSI	B2	SC2_ST131	131	G2	K14	KL14	O25:H4	O25:H4	B
38266_2_65	38266_2#65	BSAC2	UK_BSI	B2	SC2_ST131	131	G2	K14	KL14	O15:H4	O15:H4	B
30134_6_208	30134_6#208	NORM1	NORM	B2	SC2_ST131	131	G2	K14	KL14	O25:H4	O25:H4	C2
30224_1_185	30224_1#185	NORM1	NORM	B2	SC2_ST131	10220	G2	K14	KL14	O25:H4	O25:H4	B
30345_1_11	30345_1#11	NORM1	NORM	B2	SC2_ST131	131	G2	K14	KL14	O25:H4	O25:H4	B
30348_1_231	30348_1#231	NORM1	NORM	B2	SC2_ST131	131	G2	K14	KL14	O25:H4	O25:H4	B
30348_2_339	30348_2#339	NORM1	NORM	B2	SC2_ST131	131	G2	K14	KL14	O25:H4	O25:H4	C1
30348_2_55	30348_2#55	NORM1	NORM	B2	SC2_ST131	131	G2	K14	KL14	O25:H4	O25:H4	B
30602_1_104	30602_1#104	NORM1	NORM	B2	SC2_ST131	131	G2	K14	KL14	O25:H4	O25:H4	B
30602_1_133	30602_1#133	NORM1	NORM	B2	SC2_ST131	131	G2	K14	KL14	O25:H4	O25:H4	B
30602_1_204	30602_1#204	NORM1	NORM	B2	SC2_ST131	131	G2	K14	KL14	O25:H4	O25:H4	B
30602_1_214	30602_1#214	NORM1	NORM	B2	SC2_ST131	131	G2	K14	KL14	O25:H4	O25:H4	B
30602_1_340	30602_1#340	NORM1	NORM	B2	SC2_ST131	131	G2	K14	KL14	O25:H4	O25:H4	B
30602_1_64	30602_1#64	NORM1	NORM	B2	SC2_ST131	131	G2	K14	KL14	O25:H4	O25:H4	B
30602_2_279	30602_2#279	NORM1	NORM	B2	SC2_ST131	131	G2	K14	KL14	O25:H4	O25:H4	B
30821_1_195	30821_1#195	NORM1	NORM	B2	SC2_ST131	131	G2	K14	KL14	O25:H4	O25:H4	B
30821_1_335	30821_1#335	NORM1	NORM	B2	SC2_ST131	131	G2	K14	KL14	O25:H4	O25:H4	B
30859_5_32	30859_5#32	NORM1	NORM	B2	SC2_ST131	131	G2	K14	KL14	O25:H4	O25:H4	B
30859_5_55	30859_5#55	NORM1	NORM	B2	SC2_ST131	131	G2	K14	KL14	O25:H4	O25:H4	B
30859_8_141	30859_8#141	NORM1	NORM	B2	SC2_ST131	131	G2	K14	KL14	O25:H4	O25:H4	B
38266_1_155	38266_1#155	BSAC2	UK_BSI	D	SC6_ST69	69	G2	K15	KL15	O15:H6	O15:H6
38266_1_172	38266_1#172	BSAC2	UK_BSI	D	SC6_ST69	69	G2	K15	KL15	O17-O44-O77-O106-Gp9:H18	O-Gp9:H18
30224_1_6	30224_1#6	NORM1	NORM	D	SC6_ST69	69	G2	K15	KL15	O15:H6	O15:H6
30348_1_247	30348_1#247	NORM1	NORM	B2	SC2_ST131	131	G2	K15	KL15	O16:H5	O16:H5	A
30348_1_48	30348_1#48	NORM1	NORM	D	SC6_ST69	69	G2	K15	KL15	O15:H6	O15:H6
30348_2_261	30348_2#261	NORM1	NORM	D	SC6_ST69	69	G2	K15	KL15	O15:H6	O15:H6
30348_2_3	30348_2#3	NORM1	NORM	B2	SC2_ST131	131	G2	K15	KL15	O16:H5	O16:H5	A
30859_5_26	30859_5#26	NORM1	NORM	D	SC6_ST69	69	G2	K15	KL15	O17-O44-O77-O106-Gp9:H18	O-Gp9:H18
30859_5_94	30859_5#94	NORM1	NORM	B2	SC2_ST131	131	G2	K15	KL15	O16:H5	O16:H5	A
11679_6_49	11679_6#49	BSAC1	UK_BSI	B2	SC2_ST131	131	G2	K16	KL16	O25:H4	O25:H4	B
11679_8_84	11679_8#84	BSAC1	UK_BSI	B2	SC2_ST131	131	G2	K16	KL16	O25:H4	O25:H4	B
11679_8_87	11679_8#87	BSAC1	UK_BSI	B2	SC2_ST131	131	G2	K16	KL16	O25:H4	O25:H4	B
38266_1_256	38266_1#256	BSAC2	UK_BSI	B2	SC2_ST131	131	G2	K16	KL16	O25:H4	O25:H4	B0
38266_2_250	38266_2#250	BSAC2	UK_BSI	B2	SC2_ST131	131	G2	K16	KL16	O25:H4	O25:H4	B
30134_6_115	30134_6#115	NORM1	NORM	B2	SC2_ST131	131	G2	K16	KL16	O25:H4	O25:H4	B
30224_1_251	30224_1#251	NORM1	NORM	B2	SC2_ST131	131	G2	K16	KL16	O25:H4	O25:H4	B
30224_1_355	30224_1#355	NORM1	NORM	B2	SC2_ST131	131	G2	K16	KL16	O25:H4	O25:H4	B
30224_1_383	30224_1#383	NORM1	NORM	B2	SC2_ST131	131	G2	K16	KL16	O25:H4	O25:H4	B
30345_1_243	30345_1#243	NORM1	NORM	B2	SC2_ST131	131	G2	K16	KL16	O25:H4	O25:H4	B
30348_2_231	30348_2#231	NORM1	NORM	B2	SC2_ST131	131	G2	K16	KL16	O25:H4	O25:H4	B
30348_2_67	30348_2#67	NORM1	NORM	B2	SC2_ST131	131	G2	K16	KL16	O25:H4	O25:H4	B
30602_6_188	30602_6#188	NORM1	NORM	B2	SC2_ST131	131	G2	K16	KL16	O25:H4	O25:H4	B
30821_1_373	30821_1#373	NORM1	NORM	B2	SC2_ST131	131	G2	K16	KL16	O25:H4	O25:H4	B
30821_1_59	30821_1#59	NORM1	NORM	B2	SC2_ST131	131	G2	K16	KL16	O25:H4	O25:H4	B
11657_5_89	11657_5#89	BSAC1	UK_BSI	B2	SC2_ST131	131	G2	K2	KL2	O25:H4	O25:H4	C2
11657_7_77	11657_7#77	BSAC1	UK_BSI	B2	SC2_ST131	131	G2	K2	KL2	O25:H4	O25:H4	B0
11658_3_38	11658_3#38	BSAC1	UK_BSI	B2	SC2_ST131	131	G2	K2	KL2	O25:H4	O25:H4	C2
11658_3_56	11658_3#56	BSAC1	UK_BSI	B2	SC2_ST131	131	G2	K2	KL2	O25:H4	O25:H4	C2
11658_3_94	11658_3#94	BSAC1	UK_BSI	B2	SC2_ST131	131	G2	K2	KL2	O25:H4	O25:H4	C2
11658_4_81	11658_4#81	BSAC1	UK_BSI	B2	SC2_ST131	131	G2	K2	KL2	O25:H4	O25:H4	C2
11658_5_87	11658_5#87	BSAC1	UK_BSI	B2	SC2_ST131	131	G2	K2	KL2	O25:H4	O25:H4	C2
11658_6_88	11658_6#88	BSAC1	UK_BSI	B2	SC2_ST131	131	G2	K2	KL2	O25:H4	O25:H4	C2
11658_7_93	11658_7#93	BSAC1	UK_BSI	B2	SC2_ST131	131	G2	K2	KL2	O25:H4	O25:H4	C2
11658_8_93	11658_8#93	BSAC1	UK_BSI	B2	SC2_ST131	131	G2	K2	KL2	O25:H4	O25:H4	C2
11679_4_52	11679_4#52	BSAC1	UK_BSI	B2	SC2_ST131	131	G2	K2	KL2	O25:H4	O25:H4	C2
11679_4_54	11679_4#54	BSAC1	UK_BSI	B2	SC2_ST131	131	G2	K2	KL2	O25:H4	O25:H4	C2
11679_4_95	11679_4#95	BSAC1	UK_BSI	B2	SC2_ST131	131	G2	K2	KL2	O25:H4	O25:H4	C2
11679_6_94	11679_6#94	BSAC1	UK_BSI	B2	SC2_ST131	131	G2	K2	KL2	O25:H4	O25:H4	C2
11679_7_44	11679_7#44	BSAC1	UK_BSI	B2	SC2_ST131	131	G2	K2	KL2	O25:H4	O25:H4	C2
11679_8_70	11679_8#70	BSAC1	UK_BSI	B2	SC2_ST131	131	G2	K2	KL2	O25:H4	O25:H4	B0
11791_6_32	11791_6#32	BSAC1	UK_BSI	B2	SC2_ST131	131	G2	K2	KL2	O25:H4	O25:H4	C0
11791_7_50	11791_7#50	BSAC1	UK_BSI	B2	SC2_ST131	131	G2	K2	KL2	O25:H4	O25:H4	C2
38266_1_104	38266_1#104	BSAC2	UK_BSI	B2	SC2_ST131	131	G2	K2	KL2	O25:H4	O25:H4	C2
38266_1_157	38266_1#157	BSAC2	UK_BSI	D	SC6_ST69	69	G2	K2	KL2	O25:H18	O25:H18
38266_1_215	38266_1#215	BSAC2	UK_BSI	B2	SC2_ST131	131	G2	K2	KL2	O25:H4	O25:H4	C2
38266_1_289	38266_1#289	BSAC2	UK_BSI	B2	SC2_ST131	131	G2	K2	KL2	O25:H4	O25:H4	C2
38266_1_306	38266_1#306	BSAC2	UK_BSI	B2	SC2_ST131	131	G2	K2	KL2	O25:H4	O25:H4	C2
38266_1_342	38266_1#342	BSAC2	UK_BSI	B2	SC2_ST131	131	G2	K2	KL2	O25:H4	O25:H4	C2
38266_1_87	38266_1#87	BSAC2	UK_BSI	B2	SC2_ST131	131	G2	K2	KL2	O25:H4	O25:H4	C2
38266_2_131	38266_2#131	BSAC2	UK_BSI	B2	SC2_ST131	131	G2	K2	KL2	O25:H4	O25:H4	C2
38266_2_160	38266_2#160	BSAC2	UK_BSI	B2	SC2_ST131	131	G2	K2	KL2	O16:H5	O16:H5	A
38266_2_172	38266_2#172	BSAC2	UK_BSI	B2	SC2_ST131	131	G2	K2	KL2	O25:H4	O25:H4	C2
38266_2_188	38266_2#188	BSAC2	UK_BSI	B2	SC2_ST131	131	G2	K2	KL2	O25:H4	O25:H4	C2
38266_2_205	38266_2#205	BSAC2	UK_BSI	B2	SC2_ST131	131	G2	K2	KL2	O25:H4	O25:H4	C2
38266_2_222	38266_2#222	BSAC2	UK_BSI	B2	SC2_ST131	131	G2	K2	KL2	O16:H5	O16:H5	A
38266_2_230	38266_2#230	BSAC2	UK_BSI	B2	SC2_ST131	131	G2	K2	KL2	O25:H4	O25:H4	C2
38266_2_258	38266_2#258	BSAC2	UK_BSI	B2	SC2_ST131	131	G2	K2	KL2	O25:H4	O25:H4	C2
38266_2_285	38266_2#285	BSAC2	UK_BSI	B2	SC2_ST131	131	G2	K2	KL2	O25:H4	O25:H4	C2
38266_2_320	38266_2#320	BSAC2	UK_BSI	B2	SC2_ST131	131	G2	K2	KL2	O25:H4	O25:H4	C2
38266_2_358	38266_2#358	BSAC2	UK_BSI	B2	SC2_ST131	131	G2	K2	KL2	O25:H4	O25:H4	C2
38266_2_361	38266_2#361	BSAC2	UK_BSI	B2	SC2_ST131	131	G2	K2	KL2	O25:H4	O25:H4	C2
38266_2_67	38266_2#67	BSAC2	UK_BSI	B2	SC2_ST131	131	G2	K2	KL2	O25:H4	O25:H4	C2
38266_2_81	38266_2#81	BSAC2	UK_BSI	B2	SC2_ST131	131	G2	K2	KL2	O25:H4	O25:H4	C2
38266_2_93	38266_2#93	BSAC2	UK_BSI	B2	SC2_ST131	131	G2	K2	KL2	O25:H4	O25:H4	C2
30134_6_254	30134_6#254	NORM1	NORM	B2	SC2_ST131	131	G2	K2	KL2	O25:H4	O25:H4	B
30134_6_289	30134_6#289	NORM1	NORM	B2	SC2_ST131	131	G2	K2	KL2	O25:H4	O25:H4	C2
30134_6_309	30134_6#309	NORM1	NORM	B2	SC2_ST131	131	G2	K2	KL2	O25:H4	O25:H4	C2
30224_1_274	30224_1#274	NORM1	NORM	D	SC6_ST69	69	G2	K2	KL2	O15:H18	O15:H18
30345_1_170	30345_1#170	NORM1	NORM	B2	SC2_ST131	131	G2	K2	KL2	O25:H4	O25:H4	C2
30345_1_205	30345_1#205	NORM1	NORM	B2	SC2_ST131	131	G2	K2	KL2	O25:H4	O25:H4	B0
30345_1_303	30345_1#303	NORM1	NORM	B2	SC2_ST131	131	G2	K2	KL2	O25:H4	O25:H4	B0
30345_1_335	30345_1#335	NORM1	NORM	B2	SC2_ST131	131	G2	K2	KL2	O25:H4	O25:H4	C2
30348_1_57	30348_1#57	NORM1	NORM	B2	SC2_ST131	131	G2	K2	KL2	O25:H4	O25:H4	C2
30348_2_118	30348_2#118	NORM1	NORM	B2	SC2_ST131	131	G2	K2	KL2	O25:H4	O25:H4	C2
30348_2_144	30348_2#144	NORM1	NORM	B2	SC2_ST131	131	G2	K2	KL2	O16:H5	O16:H5	A
30348_2_173	30348_2#173	NORM1	NORM	B2	SC2_ST131	131	G2	K2	KL2	O25:H4	O25:H4	C2
30348_2_26	30348_2#26	NORM1	NORM	B2	SC2_ST131	131	G2	K2	KL2	O25:H4	O25:H4	C2
30348_2_276	30348_2#276	NORM1	NORM	B2	SC2_ST131	131	G2	K2	KL2	O25:H4	O25:H4	C2
30348_2_290	30348_2#290	NORM1	NORM	B2	SC2_ST131	131	G2	K2	KL2	O25:H4	O25:H4	C2
30602_1_14	30602_1#14	NORM1	NORM	B2	SC2_ST131	131	G2	K2	KL2	O25:H4	O25:H4	C2
30602_1_166	30602_1#166	NORM1	NORM	D	SC6_ST69	69	G2	K2	KL2	O15:H18	O15:H18
30602_1_175	30602_1#175	NORM1	NORM	B2	SC2_ST131	131	G2	K2	KL2	O25:H4	O25:H4	C2
30602_1_188	30602_1#188	NORM1	NORM	D	SC6_ST69	69	G2	K2	KL2	O17-O44-O77-O106-Gp9:H18	O-Gp9:H18
30602_1_243	30602_1#243	NORM1	NORM	B2	SC2_ST131	131	G2	K2	KL2	O25:H4	O25:H4	C2
30602_1_347	30602_1#347	NORM1	NORM	B2	SC2_ST131	131	G2	K2	KL2	O25:H4	O25:H4	C0
30602_1_367	30602_1#367	NORM1	NORM	B2	SC2_ST131	131	G2	K2	KL2	O25:H4	O25:H4	C2
30602_2_111	30602_2#111	NORM1	NORM	B2	SC2_ST131	131	G2	K2	KL2	O2-O50-Gp7:H4	O-Gp7:H4	B
30602_2_199	30602_2#199	NORM1	NORM	B2	SC2_ST131	131	G2	K2	KL2	O25:H4	O25:H4	C2
30602_2_207	30602_2#207	NORM1	NORM	B2	SC2_ST131	131	G2	K2	KL2	O25:H4	O25:H4	C2
30602_2_249	30602_2#249	NORM1	NORM	B2	SC2_ST131	131	G2	K2	KL2	O25:H4	O25:H4	C2
30821_1_67	30821_1#67	NORM1	NORM	B2	SC2_ST131	131	G2	K2	KL2	O25:H4	O25:H4	C2
30821_1_89	30821_1#89	NORM1	NORM	D	SC6_ST69	69	G2	K2	KL2	O15:H6	O15:H6
30859_5_351	30859_5#351	NORM1	NORM	D	SC6_ST69	69	G2	K2	KL2	O153-O178-Gp11:H2	O-Gp11:H2
30859_5_365	30859_5#365	NORM1	NORM	B2	SC2_ST131	131	G2	K2	KL2	O25:H4	O25:H4	C2
30859_5_68	30859_5#68	NORM1	NORM	B2	SC2_ST131	131	G2	K2	KL2	O25:H4	O25:H4	C2
31663_7_288	31663_7#288	NORM1	NORM	B2	SC2_ST131	131	G2	K2	KL2	O25:H4	O25:H4	C2
11679_4_40	11679_4#40	BSAC1	UK_BSI	B2	SC2_ST131	131	G2	K20	KL20	O25:H4	O25:H4	C2
11679_7_70	11679_7#70	BSAC1	UK_BSI	B2	SC2_ST131	131	G2	K20	KL20	O25:H4	O25:H4	C2
11791_7_59	11791_7#59	BSAC1	UK_BSI	B2	SC2_ST131	131	G2	K20	KL20	O25:H4	O25:H4	C2
38266_1_265	38266_1#265	BSAC2	UK_BSI	B2	SC2_ST131	131	G2	K20	KL20	O25:H4	O25:H4	C2
38266_1_305	38266_1#305	BSAC2	UK_BSI	B2	SC2_ST131	131	G2	K20	KL20	O25:H4	O25:H4	C2
38266_2_265	38266_2#265	BSAC2	UK_BSI	B2	SC2_ST131	131	G2	K20	KL20	O25:H4	O25:H4	C2
38266_2_310	38266_2#310	BSAC2	UK_BSI	B2	SC2_ST131	131*	G2	K20	KL20	O25:H4	O25:H4	C2
30602_1_184	30602_1#184	NORM1	NORM	B2	SC2_ST131	131	G2	K20	KL20	O25:H4	O25:H4	C2
30134_6_170	30134_6#170	NORM1	NORM	D	SC6_ST69	69	G2	K24	KL24	O25:H18	O25:H18
30602_2_317	30602_2#317	NORM1	NORM	D	SC6_ST69	69	G2	K24	KL24	O25:H18	O25:H18
11679_5_52	11679_5#52	BSAC1	UK_BSI	D	SC6_ST69	69	G2	K4	KL4	O25:H18	O25:H18
11791_3_19	11791_3#19	BSAC1	UK_BSI	D	SC6_ST69	69	G2	K4	KL4	O25:H18	O25:H18
30224_1_221	30224_1#221	NORM1	NORM	D	SC6_ST69	69	G2	K4	KL4	O25:H18	O25:H18
30345_1_146	30345_1#146	NORM1	NORM	D	SC6_ST69	69	G2	K4	KL4	O25:H18	O25:H18
30345_1_176	30345_1#176	NORM1	NORM	D	SC6_ST69	69	G2	K4	KL4	O17-O44-O77-O106-Gp9:H18	O-Gp9:H18
30345_1_368	30345_1#368	NORM1	NORM	D	SC6_ST69	69	G2	K4	KL4	O15:H18	O15:H18
30602_2_301	30602_2#301	NORM1	NORM	D	SC6_ST69	69	G2	K4	KL4	O25:H18	O25:H18
30602_2_313	30602_2#313	NORM1	NORM	D	SC6_ST69	69	G2	K4	KL4	O15:H18	O15:H18
30821_1_243	30821_1#243	NORM1	NORM	D	SC6_ST69	69	G2	K4	KL4	O17-O44-O77-O106-Gp9:H18	O-Gp9:H18
31663_7_42	31663_7#42	NORM1	NORM	D	SC6_ST69	69	G2	K4	KL4	O17-O44-O77-O106-Gp9:H18	O-Gp9:H18
11657_5_46	11657_5#46	BSAC1	UK_BSI	B2	SC2_ST131	131	G2	K5	KL5	O25:H4	O25:H4	C2
11657_5_80	11657_5#80	BSAC1	UK_BSI	B2	SC2_ST131	131	G2	K5	KL5	O25:H4	O25:H4	C2
11657_5_92	11657_5#92	BSAC1	UK_BSI	B2	SC2_ST131	131	G2	K5	KL5	O25:H4	O25:H4	C0
11657_6_37	11657_6#37	BSAC1	UK_BSI	B2	SC2_ST131	131	G2	K5	KL5	O25:H4	O25:H4	C2
11657_6_47	11657_6#47	BSAC1	UK_BSI	B2	SC2_ST131	131	G2	K5	KL5	O25:H4	O25:H4	B
11657_6_65	11657_6#65	BSAC1	UK_BSI	B2	SC2_ST131	131	G2	K5	KL5	O25:H4	O25:H4	C2
11657_6_72	11657_6#72	BSAC1	UK_BSI	B2	SC2_ST131	131	G2	K5	KL5	O25:H4	O25:H4	C0
11657_7_55	11657_7#55	BSAC1	UK_BSI	B2	SC2_ST131	131	G2	K5	KL5	O25:H4	O25:H4	C1
11657_7_57	11657_7#57	BSAC1	UK_BSI	B2	SC2_ST131	131	G2	K5	KL5	O25:H4	O25:H4	C1
11657_7_58	11657_7#58	BSAC1	UK_BSI	B2	SC2_ST131	131	G2	K5	KL5	O25:H4	O25:H4	C2
11657_7_59	11657_7#59	BSAC1	UK_BSI	B2	SC2_ST131	131	G2	K5	KL5	O25:H4	O25:H4	C0
11657_7_70	11657_7#70	BSAC1	UK_BSI	B2	SC2_ST131	131	G2	K5	KL5	O25:H4	O25:H4	C2
11657_7_73	11657_7#73	BSAC1	UK_BSI	B2	SC2_ST131	131	G2	K5	KL5	O25:H4	O25:H4	C2
11657_7_78	11657_7#78	BSAC1	UK_BSI	B2	SC2_ST131	131	G2	K5	KL5	O25:H4	O25:H4	C2
11657_7_95	11657_7#95	BSAC1	UK_BSI	B2	SC2_ST131	131	G2	K5	KL5	O25:H4	O25:H4	C2
11658_3_41	11658_3#41	BSAC1	UK_BSI	B2	SC2_ST131	131	G2	K5	KL5	O25:H4	O25:H4	C0
11658_3_42	11658_3#42	BSAC1	UK_BSI	B2	SC2_ST131	131	G2	K5	KL5	O25:H4	O25:H4	C2
11658_4_43	11658_4#43	BSAC1	UK_BSI	B2	SC2_ST131	131	G2	K5	KL5	O25:H4	O25:H4	B
11658_4_48	11658_4#48	BSAC1	UK_BSI	B2	SC2_ST131	131	G2	K5	KL5	O25:H4	O25:H4	B
11658_4_74	11658_4#74	BSAC1	UK_BSI	B2	SC2_ST131	131	G2	K5	KL5	O25:H4	O25:H4	C2
11658_4_77	11658_4#77	BSAC1	UK_BSI	B2	SC2_ST131	131	G2	K5	KL5	O25:H4	O25:H4	C2
11658_4_85	11658_4#85	BSAC1	UK_BSI	B2	SC2_ST131	131	G2	K5	KL5	O25:H4	O25:H4	C2
11658_5_66	11658_5#66	BSAC1	UK_BSI	B2	SC2_ST131	131	G2	K5	KL5	O25:H4	O25:H4	C0
11658_6_63	11658_6#63	BSAC1	UK_BSI	B2	SC2_ST131	5630	G2	K5	KL5	O25:H4	O25:H4	B
11658_6_64	11658_6#64	BSAC1	UK_BSI	B2	SC2_ST131	131	G2	K5	KL5	O25:H4	O25:H4	C2
11658_6_73	11658_6#73	BSAC1	UK_BSI	B2	SC2_ST131	131	G2	K5	KL5	O25:H4	O25:H4	C1
11658_6_82	11658_6#82	BSAC1	UK_BSI	B2	SC2_ST131	131	G2	K5	KL5	O25:H4	O25:H4	C1
11658_6_92	11658_6#92	BSAC1	UK_BSI	B2	SC2_ST131	131	G2	K5	KL5	O25:H4	O25:H4	B
11658_7_52	11658_7#52	BSAC1	UK_BSI	B2	SC2_ST131	131	G2	K5	KL5	O25:H4	O25:H4	C0
11658_7_57	11658_7#57	BSAC1	UK_BSI	B2	SC2_ST131	131	G2	K5	KL5	O25:H4	O25:H4	B
11658_7_65	11658_7#65	BSAC1	UK_BSI	B2	SC2_ST131	131	G2	K5	KL5	O25:H4	O25:H4	C2
11658_7_71	11658_7#71	BSAC1	UK_BSI	B2	SC2_ST131	131	G2	K5	KL5	O25:H4	O25:H4	C2
11658_8_64	11658_8#64	BSAC1	UK_BSI	B2	SC2_ST131	131	G2	K5	KL5	O25:H4	O25:H4	C2
11658_8_78	11658_8#78	BSAC1	UK_BSI	B2	SC2_ST131	131	G2	K5	KL5	O25:H4	O25:H4	C2
11658_8_92	11658_8#92	BSAC1	UK_BSI	B2	SC2_ST131	131	G2	K5	KL5	O25:H4	O25:H4	C2
11679_4_32	11679_4#32	BSAC1	UK_BSI	B2	SC2_ST131	131	G2	K5	KL5	O25:H4	O25:H4	C2
11679_4_35	11679_4#35	BSAC1	UK_BSI	B2	SC2_ST131	131	G2	K5	KL5	O25:H4	O25:H4	C2
11679_4_39	11679_4#39	BSAC1	UK_BSI	B2	SC2_ST131	131	G2	K5	KL5	O25:H4	O25:H4	C2
11679_4_53	11679_4#53	BSAC1	UK_BSI	B2	SC2_ST131	131	G2	K5	KL5	O25:H4	O25:H4	C2
11679_4_58	11679_4#58	BSAC1	UK_BSI	B2	SC2_ST131	131	G2	K5	KL5	O25:H4	O25:H4	B
11679_4_62	11679_4#62	BSAC1	UK_BSI	B2	SC2_ST131	131	G2	K5	KL5	O25:H4	O25:H4	B
11679_4_89	11679_4#89	BSAC1	UK_BSI	B2	SC2_ST131	131	G2	K5	KL5	O25:H4	O25:H4	C2
11679_4_92	11679_4#92	BSAC1	UK_BSI	B2	SC2_ST131	131	G2	K5	KL5	O25:H4	O25:H4	C1
11679_5_76	11679_5#76	BSAC1	UK_BSI	D	SC6_ST69	69	G2	K5	KL5	O17-O44-O77-O106-Gp9:H18	O-Gp9:H18
11679_5_77	11679_5#77	BSAC1	UK_BSI	B2	SC2_ST131	131	G2	K5	KL5	O25:H4	O25:H4	B
11679_5_80	11679_5#80	BSAC1	UK_BSI	B2	SC2_ST131	131	G2	K5	KL5	O25:H4	O25:H4	C0
11679_5_90	11679_5#90	BSAC1	UK_BSI	B2	SC2_ST131	131	G2	K5	KL5	O25:H4	O25:H4	B
11679_6_45	11679_6#45	BSAC1	UK_BSI	B2	SC2_ST131	131	G2	K5	KL5	Untyped:H4	Oneg:H4	B
11679_7_26	11679_7#26	BSAC1	UK_BSI	B2	SC2_ST131	131	G2	K5	KL5	O25:H4	O25:H4	C0
11679_7_42	11679_7#42	BSAC1	UK_BSI	B2	SC2_ST131	131	G2	K5	KL5	O25:H4	O25:H4	C2
11679_7_83	11679_7#83	BSAC1	UK_BSI	D	SC6_ST69	69	G2	K5	KL5	O17-O44-O77-O106-Gp9:H18	O-Gp9:H18
11679_7_84	11679_7#84	BSAC1	UK_BSI	D	SC6_ST69	69	G2	K5	KL5	O17-O44-O77-O106-Gp9:H18	O-Gp9:H18
11679_7_85	11679_7#85	BSAC1	UK_BSI	B2	SC2_ST131	131	G2	K5	KL5	O25:H4	O25:H4	B
11679_7_87	11679_7#87	BSAC1	UK_BSI	B2	SC2_ST131	131	G2	K5	KL5	O25:H4	O25:H4	B
11679_7_90	11679_7#90	BSAC1	UK_BSI	D	SC6_ST69	69	G2	K5	KL5	O17-O44-O77-O106-Gp9:H18	O-Gp9:H18
11679_8_79	11679_8#79	BSAC1	UK_BSI	D	SC6_ST69	69	G2	K5	KL5	O17-O44-O77-O106-Gp9:H18	O-Gp9:H18
11679_8_85	11679_8#85	BSAC1	UK_BSI	B2	SC2_ST131	131	G2	K5	KL5	O25:H4	O25:H4	C1
11679_8_86	11679_8#86	BSAC1	UK_BSI	B2	SC2_ST131	131	G2	K5	KL5	O25:H4	O25:H4	B
11791_3_32	11791_3#32	BSAC1	UK_BSI	B2	SC2_ST131	131	G2	K5	KL5	O25:H4	O25:H4	C2
11791_3_58	11791_3#58	BSAC1	UK_BSI	B2	SC2_ST131	131	G2	K5	KL5	O25:H4	O25:H4	B
11791_6_25	11791_6#25	BSAC1	UK_BSI	B2	SC2_ST131	131	G2	K5	KL5	O25:H4	O25:H4	C2
11791_6_30	11791_6#30	BSAC1	UK_BSI	B2	SC2_ST131	131	G2	K5	KL5	O25:H4	O25:H4	C2
11791_7_45	11791_7#45	BSAC1	UK_BSI	B2	SC2_ST131	131	G2	K5	KL5	O25:H4	O25:H4	B
11791_7_49	11791_7#49	BSAC1	UK_BSI	B2	SC2_ST131	131	G2	K5	KL5	O25:H4	O25:H4	C2
11791_7_55	11791_7#55	BSAC1	UK_BSI	B2	SC2_ST131	131	G2	K5	KL5	O25:H4	O25:H4	C2
11791_7_60	11791_7#60	BSAC1	UK_BSI	B2	SC2_ST131	131	G2	K5	KL5	O25:H4	O25:H4	C1
38266_1_11	38266_1#11	BSAC2	UK_BSI	B2	SC2_ST131	131	G2	K5	KL5	O25:H4	O25:H4	C2
38266_1_159	38266_1#159	BSAC2	UK_BSI	B2	SC2_ST131	131	G2	K5	KL5	O25:H4	O25:H4	C1
38266_1_165	38266_1#165	BSAC2	UK_BSI	B2	SC2_ST131	131	G2	K5	KL5	O25:H4	O25:H4	C2
38266_1_186	38266_1#186	BSAC2	UK_BSI	B2	SC2_ST131	131	G2	K5	KL5	O25:H4	O25:H4	C1
38266_1_213	38266_1#213	BSAC2	UK_BSI	B2	SC2_ST131	131	G2	K5	KL5	O25:H4	O25:H4	C1
38266_1_238	38266_1#238	BSAC2	UK_BSI	D	SC6_ST69	69	G2	K5	KL5	O17-O44-O77-O106-Gp9:H18	O-Gp9:H18
38266_1_249	38266_1#249	BSAC2	UK_BSI	B2	SC2_ST131	131	G2	K5	KL5	O25:H4	O25:H4	B
38266_1_255	38266_1#255	BSAC2	UK_BSI	B2	SC2_ST131	131	G2	K5	KL5	O25:H4	O25:H4	C1
38266_1_266	38266_1#266	BSAC2	UK_BSI	B2	SC2_ST131	131	G2	K5	KL5	O25:H4	O25:H4	C2
38266_1_282	38266_1#282	BSAC2	UK_BSI	B2	SC2_ST131	131	G2	K5	KL5	O25:H4	O25:H4	C1
38266_1_285	38266_1#285	BSAC2	UK_BSI	B2	SC2_ST131	131	G2	K5	KL5	O25:H4	O25:H4	B
38266_1_287	38266_1#287	BSAC2	UK_BSI	B2	SC2_ST131	131	G2	K5	KL5	O25:H4	O25:H4	C1
38266_1_295	38266_1#295	BSAC2	UK_BSI	B2	SC2_ST131	131	G2	K5	KL5	O25:H4	O25:H4	C2
38266_1_318	38266_1#318	BSAC2	UK_BSI	D	SC6_ST69	69	G2	K5	KL5	O17-O44-O77-O106-Gp9:H18	O-Gp9:H18
38266_1_324	38266_1#324	BSAC2	UK_BSI	D	SC6_ST69	69	G2	K5	KL5	O17-O44-O77-O106-Gp9:H18	O-Gp9:H18
38266_1_326	38266_1#326	BSAC2	UK_BSI	B2	SC2_ST131	131	G2	K5	KL5	O25:H4	O25:H4	C2
38266_1_34	38266_1#34	BSAC2	UK_BSI	B2	SC2_ST131	131	G2	K5	KL5	O25:H4	O25:H4	C2
38266_1_351	38266_1#351	BSAC2	UK_BSI	B2	SC2_ST131	131	G2	K5	KL5	O25:H4	O25:H4	C1
38266_1_377	38266_1#377	BSAC2	UK_BSI	B2	SC2_ST131	131	G2	K5	KL5	O25:H4	O25:H4	B
38266_1_40	38266_1#40	BSAC2	UK_BSI	D	SC6_ST69	69	G2	K5	KL5	O17-O44-O77-O106-Gp9:H18	O-Gp9:H18
38266_1_62	38266_1#62	BSAC2	UK_BSI	B2	SC2_ST131	131	G2	K5	KL5	O25:H4	O25:H4	C1
38266_1_90	38266_1#90	BSAC2	UK_BSI	B2	SC2_ST131	131	G2	K5	KL5	O25:H4	O25:H4	C2
38266_1_93	38266_1#93	BSAC2	UK_BSI	B2	SC2_ST131	131	G2	K5	KL5	O25:H4	O25:H4	C2
38266_2_102	38266_2#102	BSAC2	UK_BSI	B2	SC2_ST131	131	G2	K5	KL5	O25:H4	O25:H4	B
38266_2_142	38266_2#142	BSAC2	UK_BSI	B2	SC2_ST131	131	G2	K5	KL5	O25:H4	O25:H4	C0
38266_2_147	38266_2#147	BSAC2	UK_BSI	B2	SC2_ST131	131	G2	K5	KL5	O25:H4	O25:H4	C1
38266_2_154	38266_2#154	BSAC2	UK_BSI	B2	SC2_ST131	131	G2	K5	KL5	O25:H4	O25:H4	C1
38266_2_171	38266_2#171	BSAC2	UK_BSI	B2	SC2_ST131	131	G2	K5	KL5	O25:H4	O25:H4	C1
38266_2_173	38266_2#173	BSAC2	UK_BSI	B2	SC2_ST131	131	G2	K5	KL5	O25:H4	O25:H4	C1
38266_2_177	38266_2#177	BSAC2	UK_BSI	B2	SC2_ST131	131	G2	K5	KL5	O25:H4	O25:H4	C0
38266_2_180	38266_2#180	BSAC2	UK_BSI	B2	SC2_ST131	2279	G2	K5	KL5	O25:H4	O25:H4	B
38266_2_211	38266_2#211	BSAC2	UK_BSI	B2	SC2_ST131	131	G2	K5	KL5	O25:H4	O25:H4	C1
38266_2_231	38266_2#231	BSAC2	UK_BSI	B2	SC2_ST131	131	G2	K5	KL5	O25:H4	O25:H4	C1
38266_2_234	38266_2#234	BSAC2	UK_BSI	B2	SC2_ST131	131	G2	K5	KL5	O25:H4	O25:H4	C1
38266_2_271	38266_2#271	BSAC2	UK_BSI	B2	SC2_ST131	131*	G2	K5	KL5	O25:H4	O25:H4	B
38266_2_307	38266_2#307	BSAC2	UK_BSI	B2	SC2_ST131	131?	G2	K5	KL5	O25:H4	O25:H4	C1
38266_2_326	38266_2#326	BSAC2	UK_BSI	B2	SC2_ST131	131	G2	K5	KL5	O25:H4	O25:H4	C2
38266_2_33	38266_2#33	BSAC2	UK_BSI	B2	SC2_ST131	131	G2	K5	KL5	O25:H4	O25:H4	C1
38266_2_331	38266_2#331	BSAC2	UK_BSI	D	SC6_ST69	69	G2	K5	KL5	O17-O44-O77-O106-Gp9:H18	O-Gp9:H18
38266_2_341	38266_2#341	BSAC2	UK_BSI	B2	SC2_ST131	131	G2	K5	KL5	O25:H4	O25:H4	C2
38266_2_357	38266_2#357	BSAC2	UK_BSI	B2	SC2_ST131	131	G2	K5	KL5	O25:H4	O25:H4	C2
38266_2_38	38266_2#38	BSAC2	UK_BSI	B2	SC2_ST131	131	G2	K5	KL5	O25:H4	O25:H4	B
38266_2_48	38266_2#48	BSAC2	UK_BSI	B2	SC2_ST131	131	G2	K5	KL5	O25:H4	O25:H4	C2
38266_2_58	38266_2#58	BSAC2	UK_BSI	B2	SC2_ST131	131*	G2	K5	KL5	O25:H4	O25:H4	B
38266_2_66	38266_2#66	BSAC2	UK_BSI	B2	SC2_ST131	131	G2	K5	KL5	O25:H4	O25:H4	C2
38266_2_79	38266_2#79	BSAC2	UK_BSI	D	SC6_ST69	69	G2	K5	KL5	O17-O44-O77-O106-Gp9:H18	O-Gp9:H18
38266_2_88	38266_2#88	BSAC2	UK_BSI	B2	SC2_ST131	131	G2	K5	KL5	O25:H4	O25:H4	C1
38266_2_91	38266_2#91	BSAC2	UK_BSI	B2	SC2_ST131	131	G2	K5	KL5	O25:H4	O25:H4	C2
30134_6_103	30134_6#103	NORM1	NORM	D	SC6_ST69	69	G2	K5	KL5	O45:H18	O45:H18
30134_6_119	30134_6#119	NORM1	NORM	B2	SC2_ST131	131	G2	K5	KL5	O25:H4	O25:H4	C1
30134_6_145	30134_6#145	NORM1	NORM	B2	SC2_ST131	131	G2	K5	KL5	O25:H4	O25:H4	C1
30134_6_255	30134_6#255	NORM1	NORM	B2	SC2_ST131	131	G2	K5	KL5	O25:H4	O25:H4	C1
30134_6_287	30134_6#287	NORM1	NORM	B2	SC2_ST131	131	G2	K5	KL5	O25:H4	O25:H4	C1
30134_6_3	30134_6#3	NORM1	NORM	B2	SC2_ST131	131	G2	K5	KL5	O25:H4	O25:H4	B
30134_6_360	30134_6#360	NORM1	NORM	B2	SC2_ST131	131	G2	K5	KL5	O25:H4	O25:H4	B
30224_1_102	30224_1#102	NORM1	NORM	B2	SC2_ST131	131	G2	K5	KL5	O25:H4	O25:H4	B
30224_1_172	30224_1#172	NORM1	NORM	B2	SC2_ST131	131	G2	K5	KL5	O25:H4	O25:H4	B
30224_1_211	30224_1#211	NORM1	NORM	B2	SC2_ST131	131	G2	K5	KL5	O25:H4	O25:H4	C2
30224_1_245	30224_1#245	NORM1	NORM	B2	SC2_ST131	131	G2	K5	KL5	O25:H4	O25:H4	B
30224_1_255	30224_1#255	NORM1	NORM	D	SC6_ST69	69	G2	K5	KL5	O17-O44-O77-O106-Gp9:H18	O-Gp9:H18
30224_1_308	30224_1#308	NORM1	NORM	B2	SC2_ST131	131	G2	K5	KL5	O25:H4	O25:H4	C2
30224_1_313	30224_1#313	NORM1	NORM	B2	SC2_ST131	131	G2	K5	KL5	O25:H4	O25:H4	C1
30345_1_14	30345_1#14	NORM1	NORM	D	SC6_ST69	69	G2	K5	KL5	O17-O44-O77-O106-Gp9:H18	O-Gp9:H18
30345_1_164	30345_1#164	NORM1	NORM	B2	SC2_ST131	131	G2	K5	KL5	O25:H4	O25:H4	B
30345_1_186	30345_1#186	NORM1	NORM	B2	SC2_ST131	131	G2	K5	KL5	O25:H4	O25:H4	B
30345_1_218	30345_1#218	NORM1	NORM	B2	SC2_ST131	131	G2	K5	KL5	O25:H4	O25:H4	C1
30345_1_220	30345_1#220	NORM1	NORM	B2	SC2_ST131	131	G2	K5	KL5	O25:H4	O25:H4	B
30345_1_225	30345_1#225	NORM1	NORM	D	SC6_ST69	69	G2	K5	KL5	O25:H18	O25:H18
30345_1_226	30345_1#226	NORM1	NORM	B2	SC2_ST131	131	G2	K5	KL5	O25:H4	O25:H4	B
30345_1_292	30345_1#292	NORM1	NORM	B2	SC2_ST131	131	G2	K5	KL5	O25:H4	O25:H4	B
30345_1_298	30345_1#298	NORM1	NORM	B2	SC2_ST131	131	G2	K5	KL5	O25:H4	O25:H4	C1
30345_1_31	30345_1#31	NORM1	NORM	B2	SC2_ST131	131	G2	K5	KL5	O25:H4	O25:H4	B
30345_1_322	30345_1#322	NORM1	NORM	B2	SC2_ST131	131	G2	K5	KL5	O25:H4	O25:H4	C1
30345_1_330	30345_1#330	NORM1	NORM	B2	SC2_ST131	131	G2	K5	KL5	O25:H4	O25:H4	B
30345_1_347	30345_1#347	NORM1	NORM	B2	SC2_ST131	131	G2	K5	KL5	O25:H4	O25:H4	C0
30345_1_36	30345_1#36	NORM1	NORM	B2	SC2_ST131	131	G2	K5	KL5	O25:H4	O25:H4	B
30345_1_43	30345_1#43	NORM1	NORM	B2	SC2_ST131	131	G2	K5	KL5	O25:H4	O25:H4	C1
30345_1_46	30345_1#46	NORM1	NORM	B2	SC2_ST131	131	G2	K5	KL5	O25:H4	O25:H4	B
30345_1_77	30345_1#77	NORM1	NORM	B2	SC2_ST131	131	G2	K5	KL5	O25:H4	O25:H4	C1
30348_1_126	30348_1#126	NORM1	NORM	B2	SC2_ST131	131	G2	K5	KL5	O25:H4	O25:H4	C2
30348_1_144	30348_1#144	NORM1	NORM	B2	SC2_ST131	10405	G2	K5	KL5	O25:H4	O25:H4	C1
30348_1_146	30348_1#146	NORM1	NORM	B2	SC2_ST131	131	G2	K5	KL5	O25:H4	O25:H4	C1
30348_1_152	30348_1#152	NORM1	NORM	B2	SC2_ST131	131	G2	K5	KL5	O25:H4	O25:H4	C1
30348_1_178	30348_1#178	NORM1	NORM	B2	SC2_ST131	131	G2	K5	KL5	O25:H4	O25:H4	C1
30348_1_188	30348_1#188	NORM1	NORM	B2	SC2_ST131	131	G2	K5	KL5	O25:H4	O25:H4	C2
30348_1_195	30348_1#195	NORM1	NORM	B2	SC2_ST131	131	G2	K5	KL5	O25:H4	O25:H4	B
30348_1_259	30348_1#259	NORM1	NORM	B2	SC2_ST131	131	G2	K5	KL5	O25:H4	O25:H4	B
30348_1_341	30348_1#341	NORM1	NORM	D	SC6_ST69	69	G2	K5	KL5	O25:H18	O25:H18
30348_1_372	30348_1#372	NORM1	NORM	B2	SC2_ST131	131	G2	K5	KL5	O25:H4	O25:H4	C1
30348_1_43	30348_1#43	NORM1	NORM	B2	SC2_ST131	131	G2	K5	KL5	O25:H4	O25:H4	C1
30348_1_5	30348_1#5	NORM1	NORM	B2	SC2_ST131	131	G2	K5	KL5	O25:H4	O25:H4	C2
30348_1_73	30348_1#73	NORM1	NORM	B2	SC2_ST131	131	G2	K5	KL5	O25:H4	O25:H4	C1
30348_1_87	30348_1#87	NORM1	NORM	B2	SC2_ST131	131	G2	K5	KL5	O25:H4	O25:H4	B
30348_1_89	30348_1#89	NORM1	NORM	B2	SC2_ST131	131	G2	K5	KL5	O25:H4	O25:H4	C1
30348_2_117	30348_2#117	NORM1	NORM	B2	SC2_ST131	131	G2	K5	KL5	O25:H4	O25:H4	C1
30348_2_14	30348_2#14	NORM1	NORM	B2	SC2_ST131	131	G2	K5	KL5	O25:H4	O25:H4	C1
30348_2_15	30348_2#15	NORM1	NORM	B2	SC2_ST131	131	G2	K5	KL5	O25:H4	O25:H4	C1
30348_2_164	30348_2#164	NORM1	NORM	B2	SC2_ST131	131	G2	K5	KL5	O25:H4	O25:H4	B
30348_2_17	30348_2#17	NORM1	NORM	B2	SC2_ST131	131	G2	K5	KL5	O25:H4	O25:H4	C1
30348_2_256	30348_2#256	NORM1	NORM	B2	SC2_ST131	131	G2	K5	KL5	O25:H4	O25:H4	C2
30348_2_259	30348_2#259	NORM1	NORM	D	SC6_ST69	69	G2	K5	KL5	O17-O44-O77-O106-Gp9:H18	O-Gp9:H18
30348_2_262	30348_2#262	NORM1	NORM	B2	SC2_ST131	131	G2	K5	KL5	O25:H4	O25:H4	C1
30348_2_363	30348_2#363	NORM1	NORM	D	SC6_ST69	69	G2	K5	KL5	O17-O44-O77-O106-Gp9:H18	O-Gp9:H18
30348_2_371	30348_2#371	NORM1	NORM	B2	SC2_ST131	131	G2	K5	KL5	O25:H4	O25:H4	C1
30348_2_377	30348_2#377	NORM1	NORM	D	SC6_ST69	69	G2	K5	KL5	O17-O44-O77-O106-Gp9:H18	O-Gp9:H18
30348_2_95	30348_2#95	NORM1	NORM	B2	SC2_ST131	131	G2	K5	KL5	O25:H4	O25:H4	C1
30602_1_109	30602_1#109	NORM1	NORM	B2	SC2_ST131	131	G2	K5	KL5	O25:H4	O25:H4	B
30602_1_142	30602_1#142	NORM1	NORM	D	SC6_ST69	69	G2	K5	KL5	O17-O44-O77-O106-Gp9:H18	O-Gp9:H18
30602_1_2	30602_1#2	NORM1	NORM	B2	SC2_ST131	131	G2	K5	KL5	O25:H4	O25:H4	C0
30602_1_21	30602_1#21	NORM1	NORM	D	SC6_ST69	69	G2	K5	KL5	O17-O44-O77-O106-Gp9:H18	O-Gp9:H18
30602_1_249	30602_1#249	NORM1	NORM	D	SC6_ST69	69	G2	K5	KL5	O17-O44-O77-O106-Gp9:H18	O-Gp9:H18
30602_1_323	30602_1#323	NORM1	NORM	B2	SC2_ST131	131	G2	K5	KL5	O25:H4	O25:H4	B
30602_1_332	30602_1#332	NORM1	NORM	B2	SC2_ST131	131	G2	K5	KL5	O25:H4	O25:H4	C2
30602_1_357	30602_1#357	NORM1	NORM	B2	SC2_ST131	131	G2	K5	KL5	O25:H4	O25:H4	C2
30602_1_375	30602_1#375	NORM1	NORM	B2	SC2_ST131	131	G2	K5	KL5	O25:H4	O25:H4	C1
30602_1_40	30602_1#40	NORM1	NORM	B2	SC2_ST131	131	G2	K5	KL5	O25:H4	O25:H4	B
30602_1_44	30602_1#44	NORM1	NORM	B2	SC2_ST131	131	G2	K5	KL5	O25:H4	O25:H4	B
30602_1_79	30602_1#79	NORM1	NORM	B2	SC2_ST131	131	G2	K5	KL5	O25:H4	O25:H4	C1
30602_1_83	30602_1#83	NORM1	NORM	B2	SC2_ST131	131	G2	K5	KL5	O25:H4	O25:H4	B
30602_2_103	30602_2#103	NORM1	NORM	B2	SC2_ST131	131	G2	K5	KL5	O25:H4	O25:H4	C1
30602_2_120	30602_2#120	NORM1	NORM	B2	SC2_ST131	131	G2	K5	KL5	O25:H4	O25:H4	C2
30602_2_136	30602_2#136	NORM1	NORM	B2	SC2_ST131	131	G2	K5	KL5	O25:H4	O25:H4	B
30602_2_163	30602_2#163	NORM1	NORM	B2	SC2_ST131	131	G2	K5	KL5	O25:H4	O25:H4	C1
30602_2_172	30602_2#172	NORM1	NORM	B2	SC2_ST131	10229	G2	K5	KL5	O25:H4	O25:H4	B
30602_2_198	30602_2#198	NORM1	NORM	B2	SC2_ST131	131	G2	K5	KL5	O25:H4	O25:H4	C1
30602_2_201	30602_2#201	NORM1	NORM	B2	SC2_ST131	131	G2	K5	KL5	O25:H4	O25:H4	B
30602_2_215	30602_2#215	NORM1	NORM	B2	SC2_ST131	131	G2	K5	KL5	O25:H4	O25:H4	C2
30602_2_254	30602_2#254	NORM1	NORM	B2	SC2_ST131	131	G2	K5	KL5	O25:H4	O25:H4	C1
30602_2_292	30602_2#292	NORM1	NORM	B2	SC2_ST131	131	G2	K5	KL5	O25:H4	O25:H4	B
30602_2_308	30602_2#308	NORM1	NORM	B2	SC2_ST131	131	G2	K5	KL5	O25:H4	O25:H4	B
30602_2_316	30602_2#316	NORM1	NORM	B2	SC2_ST131	131	G2	K5	KL5	O25:H4	O25:H4	C0
30602_2_372	30602_2#372	NORM1	NORM	B2	SC2_ST131	131	G2	K5	KL5	O25:H4	O25:H4	C1
30602_2_374	30602_2#374	NORM1	NORM	D	SC6_ST69	69	G2	K5	KL5	O17-O44-O77-O106-Gp9:H4	O-Gp9:H4
30602_2_70	30602_2#70	NORM1	NORM	B2	SC2_ST131	131	G2	K5	KL5	O25:H4	O25:H4	B
30602_2_71	30602_2#71	NORM1	NORM	B2	SC2_ST131	131	G2	K5	KL5	O25:H4	O25:H4	C1
30602_2_87	30602_2#87	NORM1	NORM	D	SC6_ST69	69	G2	K5	KL5	O17-O44-O77-O106-Gp9:H18	O-Gp9:H18
30821_1_117	30821_1#117	NORM1	NORM	B2	SC2_ST131	131	G2	K5	KL5	O25:H4	O25:H4	B
30821_1_162	30821_1#162	NORM1	NORM	B2	SC2_ST131	131	G2	K5	KL5	O25:H4	O25:H4	B
30821_1_163	30821_1#163	NORM1	NORM	B2	SC2_ST131	131	G2	K5	KL5	O25:H4	O25:H4	C1
30821_1_184	30821_1#184	NORM1	NORM	B2	SC2_ST131	131	G2	K5	KL5	O25:H4	O25:H4	C2
30821_1_241	30821_1#241	NORM1	NORM	B2	SC2_ST131	131	G2	K5	KL5	O25:H4	O25:H4	B
30821_1_252	30821_1#252	NORM1	NORM	B2	SC2_ST131	131	G2	K5	KL5	O25:H4	O25:H4	C1
30821_1_255	30821_1#255	NORM1	NORM	B2	SC2_ST131	6086	G2	K5	KL5	O25:H4	O25:H4	C1
30821_1_274	30821_1#274	NORM1	NORM	B2	SC2_ST131	131	G2	K5	KL5	O25:H4	O25:H4	B
30821_1_320	30821_1#320	NORM1	NORM	B2	SC2_ST131	131	G2	K5	KL5	O25:H4	O25:H4	C1
30821_1_356	30821_1#356	NORM1	NORM	B2	SC2_ST131	131	G2	K5	KL5	O25:H4	O25:H4	B
30821_1_37	30821_1#37	NORM1	NORM	B2	SC2_ST131	2279	G2	K5	KL5	O25:H4	O25:H4	B
30821_1_82	30821_1#82	NORM1	NORM	B2	SC2_ST131	131	G2	K5	KL5	O25:H4	O25:H4	B
30859_5_11	30859_5#11	NORM1	NORM	B2	SC2_ST131	131	G2	K5	KL5	O25:H4	O25:H4	B
30859_5_12	30859_5#12	NORM1	NORM	B2	SC2_ST131	131	G2	K5	KL5	O25:H4	O25:H4	C1
30859_5_121	30859_5#121	NORM1	NORM	B2	SC2_ST131	131	G2	K5	KL5	O25:H4	O25:H4	C2
30859_5_127	30859_5#127	NORM1	NORM	D	SC6_ST69	69	G2	K5	KL5	O17-O44-O77-O106-Gp9:H18	O-Gp9:H18
30859_5_129	30859_5#129	NORM1	NORM	B2	SC2_ST131	131	G2	K5	KL5	O25:H4	O25:H4	C1
30859_5_136	30859_5#136	NORM1	NORM	B2	SC2_ST131	131	G2	K5	KL5	O25:H4	O25:H4	B
30859_5_17	30859_5#17	NORM1	NORM	B2	SC2_ST131	131	G2	K5	KL5	O25:H4	O25:H4	B
30859_5_197	30859_5#197	NORM1	NORM	B2	SC2_ST131	131	G2	K5	KL5	O25:H4	O25:H4	C1
30859_5_278	30859_5#278	NORM1	NORM	B2	SC2_ST131	131	G2	K5	KL5	O25:H4	O25:H4	B
30859_5_281	30859_5#281	NORM1	NORM	B2	SC2_ST131	131	G2	K5	KL5	O25:H4	O25:H4	C1
30859_5_29	30859_5#29	NORM1	NORM	B2	SC2_ST131	131	G2	K5	KL5	O25:H4	O25:H4	C1
30859_5_301	30859_5#301	NORM1	NORM	B2	SC2_ST131	131	G2	K5	KL5	O25:H4	O25:H4	B
30859_5_328	30859_5#328	NORM1	NORM	B2	SC2_ST131	131	G2	K5	KL5	O25:H4	O25:H4	C2
30859_5_35	30859_5#35	NORM1	NORM	B2	SC2_ST131	131	G2	K5	KL5	O25:H4	O25:H4	B0
30859_5_364	30859_5#364	NORM1	NORM	B2	SC2_ST131	131	G2	K5	KL5	O25:H4	O25:H4	C1
30859_5_73	30859_5#73	NORM1	NORM	B2	SC2_ST131	131	G2	K5	KL5	O25:H4	O25:H4	C1
31663_7_102	31663_7#102	NORM1	NORM	B2	SC2_ST131	131	G2	K5	KL5	O25:H4	O25:H4	C1
31663_7_135	31663_7#135	NORM1	NORM	B2	SC2_ST131	131	G2	K5	KL5	O25:H4	O25:H4	C1
31663_7_30	31663_7#30	NORM1	NORM	D	SC6_ST69	69	G2	K5	KL5	O17-O44-O77-O106-Gp9:H18	O-Gp9:H18
31663_7_381	31663_7#381	NORM1	NORM	B2	SC2_ST131	131	G2	K5	KL5	O25:H4	O25:H4	C1
31663_7_9	31663_7#9	NORM1	NORM	B2	SC2_ST131	131	G2	K5	KL5	O25:H4	O25:H4	C1
11657_5_67	11657_5#67	BSAC1	UK_BSI	D	SC6_ST69	69	G2	K52	KL52	O17-O44-O77-O106-Gp9:H18	O-Gp9:H18
11657_6_43	11657_6#43	BSAC1	UK_BSI	D	SC6_ST69	69	G2	K52	KL52	O15:H18	O15:H18
11657_7_39	11657_7#39	BSAC1	UK_BSI	D	SC6_ST69	69	G2	K52	KL52	O17-O44-O77-O106-Gp9:H18	O-Gp9:H18
11658_5_80	11658_5#80	BSAC1	UK_BSI	D	SC6_ST69	69	G2	K52	KL52	O15:H18	O15:H18
11658_5_93	11658_5#93	BSAC1	UK_BSI	D	SC6_ST69	2020	G2	K52	KL52	O11:H4	O11:H4
11679_4_73	11679_4#73	BSAC1	UK_BSI	D	SC6_ST69	69	G2	K52	KL52	O17-O44-O77-O106-Gp9:H18	O-Gp9:H18
11679_6_70	11679_6#70	BSAC1	UK_BSI	D	SC6_ST69	5639	G2	K52	KL52	O17-O44-O77-O106-Gp9:H18	O-Gp9:H18
11679_6_79	11679_6#79	BSAC1	UK_BSI	D	SC6_ST69	69	G2	K52	KL52	O15:H18	O15:H18
11679_8_35	11679_8#35	BSAC1	UK_BSI	D	SC6_ST69	69	G2	K52	KL52	O17-O44-O77-O106-Gp9:H18	O-Gp9:H18
11679_8_36	11679_8#36	BSAC1	UK_BSI	D	SC6_ST69	69	G2	K52	KL52	O17-O44-O77-O106-Gp9:H18	O-Gp9:H18
11679_8_47	11679_8#47	BSAC1	UK_BSI	D	SC6_ST69	69	G2	K52	KL52	O17-O44-O77-O106-Gp9:H18	O-Gp9:H18
11679_8_50	11679_8#50	BSAC1	UK_BSI	D	SC6_ST69	69	G2	K52	KL52	O17-O44-O77-O106-Gp9:H18	O-Gp9:H18
11679_8_68	11679_8#68	BSAC1	UK_BSI	D	SC6_ST69	69	G2	K52	KL52	O15:H18	O15:H18
11679_8_69	11679_8#69	BSAC1	UK_BSI	D	SC6_ST69	69	G2	K52	KL52	O17-O44-O77-O106-Gp9:H18	O-Gp9:H18
11791_3_44	11791_3#44	BSAC1	UK_BSI	D	SC6_ST69	69	G2	K52	KL52	O15:H18	O15:H18
11791_3_54	11791_3#54	BSAC1	UK_BSI	D	SC6_ST69	69	G2	K52	KL52	O17-O44-O77-O106-Gp9:H18	O-Gp9:H18
11791_3_65	11791_3#65	BSAC1	UK_BSI	D	SC6_ST69	69	G2	K52	KL52	O17-O44-O77-O106-Gp9:H18	O-Gp9:H18
11791_3_66	11791_3#66	BSAC1	UK_BSI	D	SC6_ST69	69	G2	K52	KL52	O15:H18	O15:H18
11791_3_80	11791_3#80	BSAC1	UK_BSI	D	SC6_ST69	69	G2	K52	KL52	O15:H18	O15:H18
11791_7_53	11791_7#53	BSAC1	UK_BSI	D	SC6_ST69	69	G2	K52	KL52	O15:H18	O15:H18
12045_3_58	12045_3#58	BSAC1	UK_BSI	D	SC6_ST69	69	G2	K52	KL52	O17-O44-O77-O106-Gp9:H18	O-Gp9:H18
38266_1_137	38266_1#137	BSAC2	UK_BSI	D	SC6_ST69	69	G2	K52	KL52	O15:H18	O15:H18
38266_1_151	38266_1#151	BSAC2	UK_BSI	D	SC6_ST69	69	G2	K52	KL52	O153-O178-Gp11:H18	O-Gp11:H18
38266_1_162	38266_1#162	BSAC2	UK_BSI	D	SC6_ST69	69	G2	K52	KL52	O107-O117-Gp8:H4	O-Gp8:H4
38266_1_235	38266_1#235	BSAC2	UK_BSI	D	SC6_ST69	69	G2	K52	KL52	O17-O44-O77-O106-Gp9:H18	O-Gp9:H18
38266_1_264	38266_1#264	BSAC2	UK_BSI	D	SC6_ST69	69	G2	K52	KL52	O17-O44-O77-O106-Gp9:H18	O-Gp9:H18
38266_1_274	38266_1#274	BSAC2	UK_BSI	D	SC6_ST69	69	G2	K52	KL52	O86:H18	O86:H18
38266_1_300	38266_1#300	BSAC2	UK_BSI	D	SC6_ST69	69	G2	K52	KL52	O15:H18	O15:H18
38266_1_340	38266_1#340	BSAC2	UK_BSI	D	SC6_ST69	69	G2	K52	KL52	O17-O44-O77-O106-Gp9:H18	O-Gp9:H18
38266_1_343	38266_1#343	BSAC2	UK_BSI	D	SC6_ST69	69	G2	K52	KL52	O153-O178-Gp11:H18	O-Gp11:H18
38266_1_352	38266_1#352	BSAC2	UK_BSI	D	SC6_ST69	69	G2	K52	KL52	O107-O117-Gp8:H4	O-Gp8:H4
38266_1_362	38266_1#362	BSAC2	UK_BSI	D	SC6_ST69	69	G2	K52	KL52	O15:H18	O15:H18
38266_2_100	38266_2#100	BSAC2	UK_BSI	D	SC6_ST69	69	G2	K52	KL52	O17-O44-O77-O106-Gp9:H18	O-Gp9:H18
38266_2_114	38266_2#114	BSAC2	UK_BSI	D	SC6_ST69	69	G2	K52	KL52	O153-O178-Gp11:H2	O-Gp11:H2
38266_2_125	38266_2#125	BSAC2	UK_BSI	D	SC6_ST69	69	G2	K52	KL52	O107-O117-Gp8:H4	O-Gp8:H4
38266_2_130	38266_2#130	BSAC2	UK_BSI	D	SC6_ST69	69	G2	K52	KL52	O86:H18	O86:H18
38266_2_145	38266_2#145	BSAC2	UK_BSI	D	SC6_ST69	69	G2	K52	KL52	O17-O44-O77-O106-Gp9:H18	O-Gp9:H18
38266_2_150	38266_2#150	BSAC2	UK_BSI	D	SC6_ST69	69	G2	K52	KL52	O153-O178-Gp11:H2	O-Gp11:H2
38266_2_153	38266_2#153	BSAC2	UK_BSI	D	SC6_ST69	69	G2	K52	KL52	O107-O117-Gp8:H4	O-Gp8:H4
38266_2_162	38266_2#162	BSAC2	UK_BSI	D	SC6_ST69	69	G2	K52	KL52	O107-O117-Gp8:H4	O-Gp8:H4
38266_2_202	38266_2#202	BSAC2	UK_BSI	D	SC6_ST69	69	G2	K52	KL52	O107-O117-Gp8:H4	O-Gp8:H4
38266_2_23	38266_2#23	BSAC2	UK_BSI	D	SC6_ST69	69	G2	K52	KL52	O107-O117-Gp8:H4	O-Gp8:H4
38266_2_253	38266_2#253	BSAC2	UK_BSI	D	SC6_ST69	69	G2	K52	KL52	O153-O178-Gp11:H2	O-Gp11:H2
38266_2_272	38266_2#272	BSAC2	UK_BSI	D	SC6_ST69	2020	G2	K52	KL52	O11:H4	O11:H4
38266_2_359	38266_2#359	BSAC2	UK_BSI	D	SC6_ST69	69	G2	K52	KL52	O153-O178-Gp11:H2	O-Gp11:H2
38266_2_365	38266_2#365	BSAC2	UK_BSI	D	SC6_ST69	8171	G2	K52	KL52	O17-O44-O77-O106-Gp9:H18	O-Gp9:H18
30134_6_217	30134_6#217	NORM1	NORM	D	SC6_ST69	69	G2	K52	KL52	O11:H18	O11:H18
30134_6_310	30134_6#310	NORM1	NORM	D	SC6_ST69	69	G2	K52	KL52	O11:H4	O11:H4
30134_6_317	30134_6#317	NORM1	NORM	D	SC6_ST69	69	G2	K52	KL52	O15:H18	O15:H18
30134_6_331	30134_6#331	NORM1	NORM	D	SC6_ST69	69	G2	K52	KL52	O153-O178-Gp11:H18	O-Gp11:H18
30134_6_344	30134_6#344	NORM1	NORM	D	SC6_ST69	69	G2	K52	KL52	O17-O44-O77-O106-Gp9:H18	O-Gp9:H18
30134_6_93	30134_6#93	NORM1	NORM	D	SC6_ST69	69	G2	K52	KL52	O15:H18	O15:H18
30224_1_103	30224_1#103	NORM1	NORM	D	SC6_ST69	69	G2	K52	KL52	O17-O44-O77-O106-Gp9:H18	O-Gp9:H18
30224_1_130	30224_1#130	NORM1	NORM	D	SC6_ST69	69	G2	K52	KL52	O153-O178-Gp11:H2	O-Gp11:H2
30224_1_266	30224_1#266	NORM1	NORM	D	SC6_ST69	69	G2	K52	KL52	O15:H18	O15:H18
30224_1_268	30224_1#268	NORM1	NORM	D	SC6_ST69	69	G2	K52	KL52	O17-O44-O77-O106-Gp9:H18	O-Gp9:H18
30224_1_301	30224_1#301	NORM1	NORM	D	SC6_ST69	69	G2	K52	KL52	O107-O117-Gp8:H4	O-Gp8:H4
30224_1_310	30224_1#310	NORM1	NORM	D	SC6_ST69	69	G2	K52	KL52	O17-O44-O77-O106-Gp9:H18	O-Gp9:H18
30224_1_317	30224_1#317	NORM1	NORM	D	SC6_ST69	69	G2	K52	KL52	O17-O44-O77-O106-Gp9:H18	O-Gp9:H18
30224_1_328	30224_1#328	NORM1	NORM	D	SC6_ST69	69	G2	K52	KL52	O17-O44-O77-O106-Gp9:H18	O-Gp9:H18
30224_1_93	30224_1#93	NORM1	NORM	D	SC6_ST69	2020	G2	K52	KL52	O11:H4	O11:H4
30345_1_106	30345_1#106	NORM1	NORM	D	SC6_ST69	69	G2	K52	KL52	O107-O117-Gp8:H4	O-Gp8:H4
30345_1_110	30345_1#110	NORM1	NORM	D	SC6_ST69	69	G2	K52	KL52	O107-O117-Gp8:H4	O-Gp8:H4
30345_1_155	30345_1#155	NORM1	NORM	D	SC6_ST69	69	G2	K52	KL52	O153-O178-Gp11:H18	O-Gp11:H18
30345_1_168	30345_1#168	NORM1	NORM	D	SC6_ST69	69	G2	K52	KL52	O15:H18	O15:H18
30345_1_196	30345_1#196	NORM1	NORM	D	SC6_ST69	69	G2	K52	KL52	O15:H18	O15:H18
30345_1_197	30345_1#197	NORM1	NORM	D	SC6_ST69	69	G2	K52	KL52	O15:H18	O15:H18
30345_1_199	30345_1#199	NORM1	NORM	D	SC6_ST69	69	G2	K52	KL52	O15:H18	O15:H18
30345_1_211	30345_1#211	NORM1	NORM	D	SC6_ST69	69	G2	K52	KL52	O107-O117-Gp8:H4	O-Gp8:H4
30345_1_26	30345_1#26	NORM1	NORM	D	SC6_ST69	69	G2	K52	KL52	O11:H4	O11:H4
30345_1_276	30345_1#276	NORM1	NORM	D	SC6_ST69	69	G2	K52	KL52	O17-O44-O77-O106-Gp9:H18	O-Gp9:H18
30345_1_284	30345_1#284	NORM1	NORM	D	SC6_ST69	69	G2	K52	KL52	O17-O44-O77-O106-Gp9:H18	O-Gp9:H18
30345_1_308	30345_1#308	NORM1	NORM	D	SC6_ST69	69	G2	K52	KL52	O15:H18	O15:H18
30345_1_314	30345_1#314	NORM1	NORM	D	SC6_ST69	69	G2	K52	KL52	O107-O117-Gp8:H4	O-Gp8:H4
30345_1_331	30345_1#331	NORM1	NORM	D	SC6_ST69	69	G2	K52	KL52	O17-O44-O77-O106-Gp9:H18	O-Gp9:H18
30345_1_342	30345_1#342	NORM1	NORM	D	SC6_ST69	69	G2	K52	KL52	O17-O44-O77-O106-Gp9:H18	O-Gp9:H18
30345_1_45	30345_1#45	NORM1	NORM	D	SC6_ST69	69	G2	K52	KL52	O15:H18	O15:H18
30345_1_5	30345_1#5	NORM1	NORM	D	SC6_ST69	69	G2	K52	KL52	O45:H7	O45:H7
30345_1_53	30345_1#53	NORM1	NORM	D	SC6_ST69	69	G2	K52	KL52	O153-O178-Gp11:H2	O-Gp11:H2
30345_1_69	30345_1#69	NORM1	NORM	D	SC6_ST69	69	G2	K52	KL52	O15:H18	O15:H18
30345_1_91	30345_1#91	NORM1	NORM	D	SC6_ST69	69	G2	K52	KL52	O15:H18	O15:H18
30345_1_96	30345_1#96	NORM1	NORM	D	SC6_ST69	10265	G2	K52	KL52	O15:H18	O15:H18
30348_1_109	30348_1#109	NORM1	NORM	D	SC6_ST69	69	G2	K52	KL52	O15:H18	O15:H18
30348_1_121	30348_1#121	NORM1	NORM	D	SC6_ST69	69	G2	K52	KL52	O86:H18	O86:H18
30348_1_136	30348_1#136	NORM1	NORM	D	SC6_ST69	69	G2	K52	KL52	O15:H18	O15:H18
30348_1_151	30348_1#151	NORM1	NORM	D	SC6_ST69	69	G2	K52	KL52	O17-O44-O77-O106-Gp9:H18	O-Gp9:H18
30348_1_156	30348_1#156	NORM1	NORM	D	SC6_ST69	69	G2	K52	KL52	O17-O44-O77-O106-Gp9:H18	O-Gp9:H18
30348_1_163	30348_1#163	NORM1	NORM	D	SC6_ST69	69	G2	K52	KL52	O15:H18	O15:H18
30348_1_176	30348_1#176	NORM1	NORM	D	SC6_ST69	69	G2	K52	KL52	O107-O117-Gp8:H4	O-Gp8:H4
30348_1_215	30348_1#215	NORM1	NORM	D	SC6_ST69	69	G2	K52	KL52	O17-O44-O77-O106-Gp9:H18	O-Gp9:H18
30348_1_223	30348_1#223	NORM1	NORM	D	SC6_ST69	69	G2	K52	KL52	O15:H18	O15:H18
30348_1_230	30348_1#230	NORM1	NORM	D	SC6_ST69	69	G2	K52	KL52	O15:H18	O15:H18
30348_1_233	30348_1#233	NORM1	NORM	D	SC6_ST69	69	G2	K52	KL52	O17-O44-O77-O106-Gp9:H18	O-Gp9:H18
30348_1_236	30348_1#236	NORM1	NORM	D	SC6_ST69	69	G2	K52	KL52	O15:H18	O15:H18
30348_1_256	30348_1#256	NORM1	NORM	D	SC6_ST69	69	G2	K52	KL52	O107-O117-Gp8:H4	O-Gp8:H4
30348_1_78	30348_1#78	NORM1	NORM	D	SC6_ST69	69	G2	K52	KL52	O17-O44-O77-O106-Gp9:H18	O-Gp9:H18
30348_2_115	30348_2#115	NORM1	NORM	D	SC6_ST69	69	G2	K52	KL52	O11:H4	O11:H4
30348_2_138	30348_2#138	NORM1	NORM	D	SC6_ST69	69	G2	K52	KL52	O45:H7	O45:H7
30348_2_150	30348_2#150	NORM1	NORM	D	SC6_ST69	69	G2	K52	KL52	O17-O44-O77-O106-Gp9:H18	O-Gp9:H18
30348_2_160	30348_2#160	NORM1	NORM	D	SC6_ST69	69	G2	K52	KL52	O107-O117-Gp8:H4	O-Gp8:H4
30348_2_177	30348_2#177	NORM1	NORM	D	SC6_ST69	69	G2	K52	KL52	O17-O44-O77-O106-Gp9:H18	O-Gp9:H18
30348_2_183	30348_2#183	NORM1	NORM	D	SC6_ST69	69	G2	K52	KL52	O11:H4	O11:H4
30348_2_195	30348_2#195	NORM1	NORM	D	SC6_ST69	69	G2	K52	KL52	O107-O117-Gp8:H4	O-Gp8:H4
30348_2_211	30348_2#211	NORM1	NORM	D	SC6_ST69	69	G2	K52	KL52	O15:H18	O15:H18
30348_2_215	30348_2#215	NORM1	NORM	D	SC6_ST69	69	G2	K52	KL52	O17-O44-O77-O106-Gp9:H18	O-Gp9:H18
30348_2_216	30348_2#216	NORM1	NORM	D	SC6_ST69	69	G2	K52	KL52	O15:H18	O15:H18
30348_2_30	30348_2#30	NORM1	NORM	D	SC6_ST69	69	G2	K52	KL52	O15:H18	O15:H18
30348_2_319	30348_2#319	NORM1	NORM	D	SC6_ST69	69	G2	K52	KL52	O86_mixed_O17-O44-O77-O106-Gp9:H18	O-mixed:H18
30348_2_57	30348_2#57	NORM1	NORM	D	SC6_ST69	69	G2	K52	KL52	O15:H18	O15:H18
30348_2_60	30348_2#60	NORM1	NORM	D	SC6_ST69	69	G2	K52	KL52	O153-O178-Gp11:H2	O-Gp11:H2
30348_2_71	30348_2#71	NORM1	NORM	D	SC6_ST69	69	G2	K52	KL52	O15:H18	O15:H18
30348_2_81	30348_2#81	NORM1	NORM	D	SC6_ST69	69	G2	K52	KL52	O86:H18	O86:H18
30602_1_105	30602_1#105	NORM1	NORM	D	SC6_ST69	69	G2	K52	KL52	O15:H18	O15:H18
30602_1_135	30602_1#135	NORM1	NORM	D	SC6_ST69	2020	G2	K52	KL52	O11:H4	O11:H4
30602_1_151	30602_1#151	NORM1	NORM	D	SC6_ST69	69	G2	K52	KL52	O107-O117-Gp8:H4	O-Gp8:H4
30602_1_158	30602_1#158	NORM1	NORM	D	SC6_ST69	69	G2	K52	KL52	O153-O178-Gp11:H18	O-Gp11:H18
30602_1_17	30602_1#17	NORM1	NORM	D	SC6_ST69	69	G2	K52	KL52	O15:H18	O15:H18
30602_1_227	30602_1#227	NORM1	NORM	D	SC6_ST69	69	G2	K52	KL52	O11:H18	O11:H18
30602_1_24	30602_1#24	NORM1	NORM	D	SC6_ST69	69	G2	K52	KL52	O17-O44-O77-O106-Gp9:H18	O-Gp9:H18
30602_1_278	30602_1#278	NORM1	NORM	D	SC6_ST69	69	G2	K52	KL52	O15:H18	O15:H18
30602_1_303	30602_1#303	NORM1	NORM	D	SC6_ST69	69	G2	K52	KL52	O17-O44-O77-O106-Gp9:H18	O-Gp9:H18
30602_1_310	30602_1#310	NORM1	NORM	D	SC6_ST69	69	G2	K52	KL52	O153-O178-Gp11:H18	O-Gp11:H18
30602_1_314	30602_1#314	NORM1	NORM	D	SC6_ST69	69	G2	K52	KL52	O11:H4	O11:H4
30602_1_318	30602_1#318	NORM1	NORM	D	SC6_ST69	69	G2	K52	KL52	O107-O117-Gp8:H4	O-Gp8:H4
30602_1_37	30602_1#37	NORM1	NORM	D	SC6_ST69	69	G2	K52	KL52	O107-O117-Gp8:H4	O-Gp8:H4
30602_1_374	30602_1#374	NORM1	NORM	D	SC6_ST69	69	G2	K52	KL52	O107-O117-Gp8:H4	O-Gp8:H4
30602_1_55	30602_1#55	NORM1	NORM	D	SC6_ST69	69	G2	K52	KL52	O17-O44-O77-O106-Gp9:H18	O-Gp9:H18
30602_1_66	30602_1#66	NORM1	NORM	D	SC6_ST69	69	G2	K52	KL52	O45:H7	O45:H7
30602_2_102	30602_2#102	NORM1	NORM	D	SC6_ST69	69	G2	K52	KL52	Oneg:H18	Oneg:H18
30602_2_115	30602_2#115	NORM1	NORM	D	SC6_ST69	69	G2	K52	KL52	O15:H18	O15:H18
30602_2_132	30602_2#132	NORM1	NORM	D	SC6_ST69	69	G2	K52	KL52	O153-O178-Gp11:H2	O-Gp11:H2
30602_2_195	30602_2#195	NORM1	NORM	D	SC6_ST69	69	G2	K52	KL52	O153-O178-Gp11:H18	O-Gp11:H18
30602_2_237	30602_2#237	NORM1	NORM	D	SC6_ST69	69	G2	K52	KL52	O107-O117-Gp8:H4	O-Gp8:H4
30602_2_247	30602_2#247	NORM1	NORM	D	SC6_ST69	69	G2	K52	KL52	O15:H18	O15:H18
30602_2_281	30602_2#281	NORM1	NORM	D	SC6_ST69	69	G2	K52	KL52	O17-O44-O77-O106-Gp9:H18	O-Gp9:H18
30602_2_302	30602_2#302	NORM1	NORM	D	SC6_ST69	69	G2	K52	KL52	O15:H18	O15:H18
30602_2_304	30602_2#304	NORM1	NORM	D	SC6_ST69	69	G2	K52	KL52	O11:H18	O11:H18
30602_2_49	30602_2#49	NORM1	NORM	D	SC6_ST69	69	G2	K52	KL52	O107-O117-Gp8:H4	O-Gp8:H4
30602_2_79	30602_2#79	NORM1	NORM	D	SC6_ST69	69	G2	K52	KL52	O15:H18	O15:H18
30602_6_67	30602_6#67	NORM1	NORM	D	SC6_ST69	69	G2	K52	KL52	O17-O44-O77-O106-Gp9:H18	O-Gp9:H18
30602_6_91	30602_6#91	NORM1	NORM	D	SC6_ST69	7842	G2	K52	KL52	O15:H18	O15:H18
30821_1_107	30821_1#107	NORM1	NORM	D	SC6_ST69	69	G2	K52	KL52	O17-O44-O77-O106-Gp9:H18	O-Gp9:H18
30821_1_168	30821_1#168	NORM1	NORM	D	SC6_ST69	69	G2	K52	KL52	O11:H4	O11:H4
30821_1_188	30821_1#188	NORM1	NORM	D	SC6_ST69	69	G2	K52	KL52	O107-O117-Gp8:H4	O-Gp8:H4
30821_1_228	30821_1#228	NORM1	NORM	D	SC6_ST69	69	G2	K52	KL52	O17-O44-O77-O106-Gp9:H18	O-Gp9:H18
30821_1_268	30821_1#268	NORM1	NORM	D	SC6_ST69	69	G2	K52	KL52	O17-O44-O77-O106-Gp9:H18	O-Gp9:H18
30821_1_283	30821_1#283	NORM1	NORM	D	SC6_ST69	69	G2	K52	KL52	O17-O44-O77-O106-Gp9:H18	O-Gp9:H18
30821_1_371	30821_1#371	NORM1	NORM	D	SC6_ST69	69	G2	K52	KL52	O15:H18	O15:H18
30821_1_374	30821_1#374	NORM1	NORM	D	SC6_ST69	69	G2	K52	KL52	O17-O44-O77-O106-Gp9:H18	O-Gp9:H18
30821_1_90	30821_1#90	NORM1	NORM	D	SC6_ST69	2020	G2	K52	KL52	O11:H4	O11:H4
30859_5_15	30859_5#15	NORM1	NORM	D	SC6_ST69	10406	G2	K52	KL52	O17-O44-O77-O106-Gp9:H18	O-Gp9:H18
30859_5_165	30859_5#165	NORM1	NORM	D	SC6_ST69	69	G2	K52	KL52	O17-O44-O77-O106-Gp9:H18	O-Gp9:H18
30859_5_182	30859_5#182	NORM1	NORM	D	SC6_ST69	69	G2	K52	KL52	O15:H18	O15:H18
30859_5_192	30859_5#192	NORM1	NORM	D	SC6_ST69	69	G2	K52	KL52	O11:H18	O11:H18
30859_5_209	30859_5#209	NORM1	NORM	D	SC6_ST69	69	G2	K52	KL52	O11:H18	O11:H18
30859_5_214	30859_5#214	NORM1	NORM	D	SC6_ST69	69	G2	K52	KL52	O107-O117-Gp8:H4	O-Gp8:H4
30859_5_28	30859_5#28	NORM1	NORM	D	SC6_ST69	69	G2	K52	KL52	O107-O117-Gp8:H4	O-Gp8:H4
30859_5_283	30859_5#283	NORM1	NORM	D	SC6_ST69	69	G2	K52	KL52	O15:H18	O15:H18
30859_5_284	30859_5#284	NORM1	NORM	D	SC6_ST69	69	G2	K52	KL52	O17-O44-O77-O106-Gp9:H18	O-Gp9:H18
30859_5_344	30859_5#344	NORM1	NORM	D	SC6_ST69	69	G2	K52	KL52	O15:H18	O15:H18
31663_7_168	31663_7#168	NORM1	NORM	D	SC6_ST69	69	G2	K52	KL52	O15:H18	O15:H18
31663_7_268	31663_7#268	NORM1	NORM	D	SC6_ST69	69	G2	K52	KL52	O17-O44-O77-O106-Gp9:H18	O-Gp9:H18
31663_7_312	31663_7#312	NORM1	NORM	D	SC6_ST69	69	G2	K52	KL52	O107-O117-Gp8:H4	O-Gp8:H4
31663_7_344	31663_7#344	NORM1	NORM	D	SC6_ST69	69	G2	K52	KL52	O15:H18	O15:H18
31663_7_368	31663_7#368	NORM1	NORM	D	SC6_ST69	69	G2	K52	KL52	O15:H18	O15:H18
31663_7_380	31663_7#380	NORM1	NORM	D	SC6_ST69	69	G2	K52	KL52	O107-O117-Gp8:H4	O-Gp8:H4
31663_7_272	31663_7#272	NORM1	NORM	D	SC6_ST69	69	G2	K53	KL53	O17-O44-O77-O106-Gp9:H18	O-Gp9:H18
11657_6_88	11657_6#88	BSAC1	UK_BSI	D	SC6_ST69	69	G3-A	K54-K96	KL54_96	Oneg:H18	Oneg:H18
11658_3_49	11658_3#49	BSAC1	UK_BSI	D	SC6_ST69	69	G3-A	K54-K96	KL54_96	O17-O44-O77-O106-Gp9:H18	O-Gp9:H18
11658_3_68	11658_3#68	BSAC1	UK_BSI	D	SC6_ST69	69	G3-A	K54-K96	KL54_96	O17-O44-O77-O106-Gp9:H18	O-Gp9:H18
11658_3_72	11658_3#72	BSAC1	UK_BSI	D	SC6_ST69	69	G3-A	K54-K96	KL54_96	O17-O44-O77-O106-Gp9:H18	O-Gp9:H18
11658_3_87	11658_3#87	BSAC1	UK_BSI	D	SC6_ST69	69	G3-A	K54-K96	KL54_96	O17-O44-O77-O106-Gp9:H18	O-Gp9:H18
11658_5_94	11658_5#94	BSAC1	UK_BSI	D	SC6_ST69	69	G3-A	K54-K96	KL54_96	O17-O44-O77-O106-Gp9:H18	O-Gp9:H18
11679_4_65	11679_4#65	BSAC1	UK_BSI	D	SC6_ST69	69	G3-A	K54-K96	KL54_96	O17-O44-O77-O106-Gp9:H18	O-Gp9:H18
11679_5_34	11679_5#34	BSAC1	UK_BSI	D	SC6_ST69	69	G3-A	K54-K96	KL54_96	O17-O44-O77-O106-Gp9:H18	O-Gp9:H18
11679_5_93	11679_5#93	BSAC1	UK_BSI	D	SC6_ST69	69	G3-A	K54-K96	KL54_96	O17-O44-O77-O106-Gp9:H18	O-Gp9:H18
11679_6_75	11679_6#75	BSAC1	UK_BSI	D	SC6_ST69	69	G3-A	K54-K96	KL54_96	O15:H18	O15:H18
11679_6_82	11679_6#82	BSAC1	UK_BSI	D	SC6_ST69	69	G3-A	K54-K96	KL54_96	O17-O44-O77-O106-Gp9:H18	O-Gp9:H18
11679_7_32	11679_7#32	BSAC1	UK_BSI	D	SC6_ST69	69	G3-A	K54-K96	KL54_96	O17-O44-O77-O106-Gp9:H18	O-Gp9:H18
38266_1_201	38266_1#201	BSAC2	UK_BSI	D	SC6_ST69	69*	G3-A	K54-K96	KL54_96	O17-O44-O77-O106-Gp9:H18	O-Gp9:H18
38266_1_294	38266_1#294	BSAC2	UK_BSI	D	SC6_ST69	69	G3-A	K54-K96	KL54_96	O86:H51	O86:H51
38266_1_323	38266_1#323	BSAC2	UK_BSI	D	SC6_ST69	69	G3-A	K54-K96	KL54_96	O17-O44-O77-O106-Gp9:H18	O-Gp9:H18
38266_1_67	38266_1#67	BSAC2	UK_BSI	D	SC6_ST69	69	G3-A	K54-K96	KL54_96	O15:H18	O15:H18
38266_2_120	38266_2#120	BSAC2	UK_BSI	D	SC6_ST69	69	G3-A	K54-K96	KL54_96	O17-O44-O77-O106-Gp9:H18	O-Gp9:H18
38266_2_204	38266_2#204	BSAC2	UK_BSI	D	SC6_ST69	69	G3-A	K54-K96	KL54_96	O15:H18	O15:H18
38266_2_298	38266_2#298	BSAC2	UK_BSI	D	SC6_ST69	69	G3-A	K54-K96	KL54_96	O15:H18	O15:H18
38266_2_39	38266_2#39	BSAC2	UK_BSI	D	SC6_ST69	69	G3-A	K54-K96	KL54_96	O17-O44-O77-O106-Gp9:H18	O-Gp9:H18
38266_2_49	38266_2#49	BSAC2	UK_BSI	D	SC6_ST69	69	G3-A	K54-K96	KL54_96	O17-O44-O77-O106-Gp9:H18	O-Gp9:H18
38266_2_98	38266_2#98	BSAC2	UK_BSI	D	SC6_ST69	69	G3-A	K54-K96	KL54_96	O15:H6	O15:H6
11657_5_61	11657_5#61	BSAC1	UK_BSI	B2	SC2_ST131	131	G2	K7	KL7	O25:H4	O25:H4	C2
11679_5_94	11679_5#94	BSAC1	UK_BSI	B2	SC2_ST131	131	G2	K7	KL7	O25:H4	O25:H4	C2
38266_2_77	38266_2#77	BSAC2	UK_BSI	D	SC6_ST69	69	G2	K7	KL7	O17-O44-O77-O106-Gp9:H18	O-Gp9:H18
30602_1_364	30602_1#364	NORM1	NORM	B2	SC2_ST131	131	G2	K7	KL7	O25:H4	O25:H4	C2
11657_5_35	11657_5#35	BSAC1	UK_BSI	D	SC6_ST69	106	G2	K93	KL93	O17-O44-O77-O106-Gp9:H18	O-Gp9:H18
11657_6_44	11657_6#44	BSAC1	UK_BSI	D	SC6_ST69	106	G2	K93	KL93	O17-O44-O77-O106-Gp9:H18	O-Gp9:H18
11679_5_58	11679_5#58	BSAC1	UK_BSI	D	SC6_ST69	106	G2	K93	KL93	O17-O44-O77-O106-Gp9:H18	O-Gp9:H18
11679_6_52	11679_6#52	BSAC1	UK_BSI	D	SC6_ST69	106	G2	K93	KL93	O17-O44-O77-O106-Gp9:H18	O-Gp9:H18
11791_3_16	11791_3#16	BSAC1	UK_BSI	D	SC6_ST69	106	G2	K93	KL93	O17-O44-O77-O106-Gp9:H18	O-Gp9:H18
38266_1_209	38266_1#209	BSAC2	UK_BSI	D	SC6_ST69	69	G2	K93	KL93	O17-O44-O77-O106-Gp9:H18	O-Gp9:H18
38266_1_63	38266_1#63	BSAC2	UK_BSI	D	SC6_ST69	106	G2	K93	KL93	O17-O44-O77-O106-Gp9:H18	O-Gp9:H18
38266_2_87	38266_2#87	BSAC2	UK_BSI	D	SC6_ST69	69	G2	K93	KL93	O17-O44-O77-O106-Gp9:H18	O-Gp9:H18
30134_6_169	30134_6#169	NORM1	NORM	D	SC6_ST69	106	G2	K93	KL93	O17-O44-O77-O106-Gp9:H18	O-Gp9:H18
30134_6_19	30134_6#19	NORM1	NORM	D	SC6_ST69	69	G2	K93	KL93	O17-O44-O77-O106-Gp9:H18	O-Gp9:H18
30134_6_246	30134_6#246	NORM1	NORM	D	SC6_ST69	106	G2	K93	KL93	O17-O44-O77-O106-Gp9:H18	O-Gp9:H18
30134_6_355	30134_6#355	NORM1	NORM	D	SC6_ST69	106	G2	K93	KL93	O17-O44-O77-O106-Gp9:H18	O-Gp9:H18
30134_6_39	30134_6#39	NORM1	NORM	D	SC6_ST69	106	G2	K93	KL93	O17-O44-O77-O106-Gp9:H18	O-Gp9:H18
30345_1_29	30345_1#29	NORM1	NORM	D	SC6_ST69	106	G2	K93	KL93	O17-O44-O77-O106-Gp9:H18	O-Gp9:H18
30348_2_75	30348_2#75	NORM1	NORM	D	SC6_ST69	106	G2	K93	KL93	O17-O44-O77-O106-Gp9:H18	O-Gp9:H18
30602_2_171	30602_2#171	NORM1	NORM	D	SC6_ST69	69	G2	K93	KL93	O17-O44-O77-O106-Gp9:H18	O-Gp9:H18
30859_5_180	30859_5#180	NORM1	NORM	D	SC6_ST69	69	G2	K93	KL93	O17-O44-O77-O106-Gp9:H18	O-Gp9:H18
30859_5_303	30859_5#303	NORM1	NORM	D	SC6_ST69	106	G2	K93	KL93	O17-O44-O77-O106-Gp9:H18	O-Gp9:H18
30134_6_112	30134_6#112	NORM1	NORM	D	SC6_ST69	69	G3-A	K54-K96	KL54_96	O15:H6	O15:H6
30134_6_162	30134_6#162	NORM1	NORM	D	SC6_ST69	69	G3-A	K54-K96	KL54_96	O17-O44-O77-O106-Gp9:H18	O-Gp9:H18
30134_6_196	30134_6#196	NORM1	NORM	D	SC6_ST69	69	G3-A	K54-K96	KL54_96	O17-O44-O77-O106-Gp9:H18	O-Gp9:H18
30134_6_279	30134_6#279	NORM1	NORM	D	SC6_ST69	69	G3-A	K54-K96	KL54_96	O17-O44-O77-O106-Gp9:H18	O-Gp9:H18
30134_6_373	30134_6#373	NORM1	NORM	D	SC6_ST69	69	G3-A	K54-K96	KL54_96	O17-O44-O77-O106-Gp9:H18	O-Gp9:H18
30134_6_377	30134_6#377	NORM1	NORM	D	SC6_ST69	69	G3-A	K54-K96	KL54_96	O15:H18	O15:H18
30224_1_182	30224_1#182	NORM1	NORM	D	SC6_ST69	69	G3-A	K54-K96	KL54_96	O17-O44-O77-O106-Gp9:H18	O-Gp9:H18
30224_1_7	30224_1#7	NORM1	NORM	D	SC6_ST69	69	G3-A	K54-K96	KL54_96	O17-O44-O77-O106-Gp9:H18	O-Gp9:H18
30345_1_172	30345_1#172	NORM1	NORM	D	SC6_ST69	69	G3-A	K54-K96	KL54_96	O15:H18	O15:H18
30345_1_174	30345_1#174	NORM1	NORM	D	SC6_ST69	69	G3-A	K54-K96	KL54_96	O15:H18	O15:H18
30345_1_192	30345_1#192	NORM1	NORM	D	SC6_ST69	69	G3-A	K54-K96	KL54_96	O17-O44-O77-O106-Gp9:H18	O-Gp9:H18
30345_1_240	30345_1#240	NORM1	NORM	D	SC6_ST69	69	G3-A	K54-K96	KL54_96	O15:H18	O15:H18
30345_1_275	30345_1#275	NORM1	NORM	D	SC6_ST69	69	G3-A	K54-K96	KL54_96	O15:H18	O15:H18
30345_1_280	30345_1#280	NORM1	NORM	D	SC6_ST69	69	G3-A	K54-K96	KL54_96	O17-O44-O77-O106-Gp9:H18	O-Gp9:H18
30345_1_309	30345_1#309	NORM1	NORM	D	SC6_ST69	69	G3-A	K54-K96	KL54_96	O15:H18	O15:H18
30345_1_362	30345_1#362	NORM1	NORM	D	SC6_ST69	69	G3-A	K54-K96	KL54_96	O15:H18	O15:H18
30345_1_59	30345_1#59	NORM1	NORM	D	SC6_ST69	69	G3-A	K54-K96	KL54_96	O17-O44-O77-O106-Gp9:H18	O-Gp9:H18
30345_1_61	30345_1#61	NORM1	NORM	D	SC6_ST69	69	G3-A	K54-K96	KL54_96	O17-O44-O77-O106-Gp9:H18	O-Gp9:H18
30345_1_65	30345_1#65	NORM1	NORM	D	SC6_ST69	69	G3-A	K54-K96	KL54_96	O17-O44-O77-O106-Gp9:H18	O-Gp9:H18
30348_1_246	30348_1#246	NORM1	NORM	D	SC6_ST69	69	G3-A	K54-K96	KL54_96	O17-O44-O77-O106-Gp9:H18	O-Gp9:H18
30348_1_275	30348_1#275	NORM1	NORM	D	SC6_ST69	69	G3-A	K54-K96	KL54_96	O17-O44-O77-O106-Gp9:H18	O-Gp9:H18
30348_1_346	30348_1#346	NORM1	NORM	D	SC6_ST69	69	G3-A	K54-K96	KL54_96	O17-O44-O77-O106-Gp9:H18	O-Gp9:H18
30348_1_370	30348_1#370	NORM1	NORM	D	SC6_ST69	69	G3-A	K54-K96	KL54_96	O17-O44-O77-O106-Gp9:H18	O-Gp9:H18
30348_1_6	30348_1#6	NORM1	NORM	D	SC6_ST69	69	G3-A	K54-K96	KL54_96	O17-O44-O77-O106-Gp9:H18	O-Gp9:H18
30348_1_71	30348_1#71	NORM1	NORM	D	SC6_ST69	69	G3-A	K54-K96	KL54_96	O17-O44-O77-O106-Gp9:H18	O-Gp9:H18
30348_2_128	30348_2#128	NORM1	NORM	D	SC6_ST69	69	G3-A	K54-K96	KL54_96	O15:H18	O15:H18
30348_2_241	30348_2#241	NORM1	NORM	D	SC6_ST69	69	G3-A	K54-K96	KL54_96	O153-O178-Gp11:H2	O-Gp11:H2
30348_2_277	30348_2#277	NORM1	NORM	D	SC6_ST69	69	G3-A	K54-K96	KL54_96	O15:H18	O15:H18
30348_2_295	30348_2#295	NORM1	NORM	D	SC6_ST69	69	G3-A	K54-K96	KL54_96	O15:H18	O15:H18
30348_2_78	30348_2#78	NORM1	NORM	D	SC6_ST69	69	G3-A	K54-K96	KL54_96	O15:H18	O15:H18
30602_1_119	30602_1#119	NORM1	NORM	D	SC6_ST69	69	G3-A	K54-K96	KL54_96	O17-O44-O77-O106-Gp9:H18	O-Gp9:H18
30602_1_120	30602_1#120	NORM1	NORM	D	SC6_ST69	69	G3-A	K54-K96	KL54_96	O17-O44-O77-O106-Gp9:H18	O-Gp9:H18
30602_1_208	30602_1#208	NORM1	NORM	D	SC6_ST69	69	G3-A	K54-K96	KL54_96	O17-O44-O77-O106-Gp9:H18	O-Gp9:H18
30602_1_253	30602_1#253	NORM1	NORM	D	SC6_ST69	69	G3-A	K54-K96	KL54_96	O15:H6	O15:H6
30602_1_261	30602_1#261	NORM1	NORM	D	SC6_ST69	69	G3-A	K54-K96	KL54_96	O17-O44-O77-O106-Gp9:H18	O-Gp9:H18
30602_1_265	30602_1#265	NORM1	NORM	D	SC6_ST69	69	G3-A	K54-K96	KL54_96	O17-O44-O77-O106-Gp9:H18	O-Gp9:H18
30602_1_282	30602_1#282	NORM1	NORM	D	SC6_ST69	69	G3-A	K54-K96	KL54_96	O17-O44-O77-O106-Gp9:H18	O-Gp9:H18
30602_1_77	30602_1#77	NORM1	NORM	D	SC6_ST69	69	G3-A	K54-K96	KL54_96	O17-O44-O77-O106-Gp9:H18	O-Gp9:H18
30602_2_179	30602_2#179	NORM1	NORM	D	SC6_ST69	69	G3-A	K54-K96	KL54_96	O17-O44-O77-O106-Gp9:H18	O-Gp9:H18
30602_6_124	30602_6#124	NORM1	NORM	D	SC6_ST69	69	G3-A	K54-K96	KL54_96	O15:H6	O15:H6
30602_6_55	30602_6#55	NORM1	NORM	D	SC6_ST69	69	G3-A	K54-K96	KL54_96	O17-O44-O77-O106-Gp9:H18	O-Gp9:H18
30821_1_141	30821_1#141	NORM1	NORM	D	SC6_ST69	69	G3-A	K54-K96	KL54_96	O17-O44-O77-O106-Gp9:H18	O-Gp9:H18
30821_1_204	30821_1#204	NORM1	NORM	D	SC6_ST69	69	G3-A	K54-K96	KL54_96	O17-O44-O77-O106-Gp9:H18	O-Gp9:H18
30821_1_331	30821_1#331	NORM1	NORM	D	SC6_ST69	69	G3-A	K54-K96	KL54_96	O17-O44-O77-O106-Gp9:H18	O-Gp9:H18
30859_5_181	30859_5#181	NORM1	NORM	D	SC6_ST69	69	G3-A	K54-K96	KL54_96	O17-O44-O77-O106-Gp9:H18	O-Gp9:H18
30859_5_203	30859_5#203	NORM1	NORM	D	SC6_ST69	69	G3-A	K54-K96	KL54_96	O6:H31	O6:H31
30859_5_54	30859_5#54	NORM1	NORM	D	SC6_ST69	69	G3-A	K54-K96	KL54_96	O16_mixed_O1:H18	O-mixed:H18
31663_7_13	31663_7#13	NORM1	NORM	D	SC6_ST69	69	G3-A	K54-K96	KL54_96	O15:H18	O15:H18
11657_6_84	11657_6#84	BSAC1	UK_BSI	D	SC6_ST69	69	G3-A	K98	KL98	O17-O44-O77-O106-Gp9:H18	O-Gp9:H18
38266_2_178	38266_2#178	BSAC2	UK_BSI	D	SC6_ST69	69	G3-A	K98	KL98	O17-O44-O77-O106-Gp9:H18	O-Gp9:H18
30134_6_69	30134_6#69	NORM1	NORM	D	SC6_ST69	69	G3-A	K98	KL98	O17-O44-O77-O106-Gp9:H18	O-Gp9:H18
30224_1_233	30224_1#233	NORM1	NORM	D	SC6_ST69	69	G3-A	K98	KL98	O17-O44-O77-O106-Gp9:H18	O-Gp9:H18
30224_1_361	30224_1#361	NORM1	NORM	D	SC6_ST69	69	G3-A	K98	KL98	O17-O44-O77-O106-Gp9:H18	O-Gp9:H18
30348_2_145	30348_2#145	NORM1	NORM	D	SC6_ST69	69	G3-A	K98	KL98	O17-O44-O77-O106-Gp9:H18	O-Gp9:H18
30602_1_212	30602_1#212	NORM1	NORM	D	SC6_ST69	69	G3-A	K98	KL98	O17-O44-O77-O106-Gp9:H18	O-Gp9:H18
30821_1_369	30821_1#369	NORM1	NORM	D	SC6_ST69	69	G3-A	K98	KL98	O15:H18	O15:H18
30821_1_41	30821_1#41	NORM1	NORM	D	SC6_ST69	69	G3-A	K98	KL98	O17-O44-O77-O106-Gp9:H18	O-Gp9:H18
30348_2_5	30348_2#5	NORM1	NORM	B2	SC2_ST131	131	G2	KL138	KL138	O16:H5	O16:H5	A
30859_5_114	30859_5#114	NORM1	NORM	B2	SC2_ST131	131	G2	KL138	KL138	O16:H5	O16:H5	A
30859_5_204	30859_5#204	NORM1	NORM	D	SC6_ST69	69	G2	KL149	KL149	O17-O44-O77-O106-Gp9:H18	O-Gp9:H18
30345_1_17	30345_1#17	NORM1	NORM	D	SC6_ST69	69	G2	KL148	KL148	O11:H18	O11:H18
30859_5_252	30859_5#252	NORM1	NORM	D	SC6_ST69	69	G2	KL148	KL148	O25:H18	O25:H18
11658_7_86	11658_7#86	BSAC1	UK_BSI	B2	SC2_ST131	131	G2	KL121	KL121	O25:H4	O25:H4	C1
11679_4_91	11679_4#91	BSAC1	UK_BSI	B2	SC2_ST131	131	G2	KL121	KL121	O25:H4	O25:H4	C1
30859_5_60	30859_5#60	NORM1	NORM	D	SC6_ST69	69	G3-A	KL147	KL147	O17-O44-O77-O106-Gp9:H18	O-Gp9:H18
11657_6_51	11657_6#51	BSAC1	UK_BSI	B2	SC2_ST131	131	G2	KL114	KL114	O25:H4	O25:H4	C2
11657_7_56	11657_7#56	BSAC1	UK_BSI	B2	SC2_ST131	131	G2	KL114	KL114	O25:H4	O25:H4	C2
11658_6_91	11658_6#91	BSAC1	UK_BSI	B2	SC2_ST131	131	G2	KL114	KL114	O25:H4	O25:H4	C2
11658_7_90	11658_7#90	BSAC1	UK_BSI	B2	SC2_ST131	131	G2	KL114	KL114	O25:H4	O25:H4	C2
11679_7_54	11679_7#54	BSAC1	UK_BSI	B2	SC2_ST131	131	G2	KL114	KL114	O25:H4	O25:H4	C2
11679_7_93	11679_7#93	BSAC1	UK_BSI	B2	SC2_ST131	131	G2	KL114	KL114	O25:H4	O25:H4	C2
38266_1_100	38266_1#100	BSAC2	UK_BSI	B2	SC2_ST131	131	G2	KL114	KL114	O25:H4	O25:H4	C2
38266_1_221	38266_1#221	BSAC2	UK_BSI	B2	SC2_ST131	131	G2	KL114	KL114	O25:H4	O25:H4	C2
38266_1_236	38266_1#236	BSAC2	UK_BSI	B2	SC2_ST131	131	G2	KL114	KL114	O16:H5	O16:H5	A
38266_1_346	38266_1#346	BSAC2	UK_BSI	B2	SC2_ST131	131	G2	KL114	KL114	O25:H4	O25:H4	C2
38266_1_51	38266_1#51	BSAC2	UK_BSI	B2	SC2_ST131	131	G2	KL114	KL114	O16:H5	O16:H5	A
38266_1_85	38266_1#85	BSAC2	UK_BSI	B2	SC2_ST131	131	G2	KL114	KL114	O25:H4	O25:H4	C2
38266_1_89	38266_1#89	BSAC2	UK_BSI	B2	SC2_ST131	131	G2	KL114	KL114	O25:H4	O25:H4	C2
38266_2_228	38266_2#228	BSAC2	UK_BSI	B2	SC2_ST131	131	G2	KL114	KL114	O25:H4	O25:H4	C2
38266_2_235	38266_2#235	BSAC2	UK_BSI	B2	SC2_ST131	131	G2	KL114	KL114	O25:H4	O25:H4	C2
38266_2_44	38266_2#44	BSAC2	UK_BSI	B2	SC2_ST131	131	G2	KL114	KL114	O25:H4	O25:H4	C2
38266_2_63	38266_2#63	BSAC2	UK_BSI	B2	SC2_ST131	131	G2	KL114	KL114	O25:H4	O25:H4	C2
30348_2_168	30348_2#168	NORM1	NORM	B2	SC2_ST131	131	G2	KL114	KL114	O16:H5	O16:H5	A
30348_2_202	30348_2#202	NORM1	NORM	B2	SC2_ST131	131	G2	KL114	KL114	O16:H5	O16:H5	A
30602_1_346	30602_1#346	NORM1	NORM	B2	SC2_ST131	131	G2	KL114	KL114	O16:H5	O16:H5	A
11679_8_58	11679_8#58	BSAC1	UK_BSI	D	SC6_ST69	69	G2-atypical	KL110	KL110	O17-O44-O77-O106-Gp9:H18	O-Gp9:H18
38266_1_81	38266_1#81	BSAC2	UK_BSI	D	SC6_ST69	69	G2-atypical	KL110	KL110	O25:H18	O25:H18
38266_2_284	38266_2#284	BSAC2	UK_BSI	D	SC6_ST69	69	G2-atypical	KL110	KL110	O15:H1	O15:H1
38266_2_363	38266_2#363	BSAC2	UK_BSI	D	SC6_ST69	69	G2-atypical	KL110	KL110	O15:H1	O15:H1
38266_2_70	38266_2#70	BSAC2	UK_BSI	D	SC6_ST69	69	G2-atypical	KL110	KL110	O17-O44-O77-O106-Gp9:H18	O-Gp9:H18
30134_6_121	30134_6#121	NORM1	NORM	D	SC6_ST69	69	G2-atypical	KL110	KL110	O15:H1	O15:H1
30134_6_205	30134_6#205	NORM1	NORM	D	SC6_ST69	69	G2-atypical	KL110	KL110	O25:H18	O25:H18
30345_1_131	30345_1#131	NORM1	NORM	D	SC6_ST69	69	G2-atypical	KL110	KL110	O25:H4	O25:H4
30345_1_217	30345_1#217	NORM1	NORM	D	SC6_ST69	69	G2-atypical	KL110	KL110	O15:H1	O15:H1
30348_1_141	30348_1#141	NORM1	NORM	D	SC6_ST69	69	G2-atypical	KL110	KL110	O25:H4	O25:H4
30348_1_15	30348_1#15	NORM1	NORM	D	SC6_ST69	69	G2-atypical	KL110	KL110	O25:H18	O25:H18
30348_1_251	30348_1#251	NORM1	NORM	D	SC6_ST69	69	G2-atypical	KL110	KL110	O17-O44-O77-O106-Gp9:H18	O-Gp9:H18
30348_1_279	30348_1#279	NORM1	NORM	D	SC6_ST69	69	G2-atypical	KL110	KL110	O17-O44-O77-O106-Gp9:H18	O-Gp9:H18
30348_1_353	30348_1#353	NORM1	NORM	D	SC6_ST69	69	G2-atypical	KL110	KL110	O17-O44-O77-O106-Gp9:H18	O-Gp9:H18
30348_2_133	30348_2#133	NORM1	NORM	D	SC6_ST69	69	G2-atypical	KL110	KL110	O15:H12	O15:H12
30348_2_220	30348_2#220	NORM1	NORM	D	SC6_ST69	69	G2-atypical	KL110	KL110	O17-O44-O77-O106-Gp9:H18	O-Gp9:H18
30348_2_325	30348_2#325	NORM1	NORM	D	SC6_ST69	69	G2-atypical	KL110	KL110	O17-O44-O77-O106-Gp9:H18	O-Gp9:H18
30348_2_378	30348_2#378	NORM1	NORM	D	SC6_ST69	69	G2-atypical	KL110	KL110	O15:H1	O15:H1
30348_2_48	30348_2#48	NORM1	NORM	D	SC6_ST69	69	G2-atypical	KL110	KL110	O17-O44-O77-O106-Gp9:H18	O-Gp9:H18
30602_2_383	30602_2#383	NORM1	NORM	D	SC6_ST69	69	G2-atypical	KL110	KL110	O17-O44-O77-O106-Gp9:H18	O-Gp9:H18
30821_1_64	30821_1#64	NORM1	NORM	D	SC6_ST69	69	G2-atypical	KL110	KL110	O15:H1	O15:H1
38266_1_70	38266_1#70	BSAC2	UK_BSI	D	SC6_ST69	69	G2	KL118	KL118	O15:H18	O15:H18
38266_2_219	38266_2#219	BSAC2	UK_BSI	D	SC6_ST69	69	G2	KL118	KL118	O15:H18	O15:H18
31663_7_252	31663_7#252	NORM1	NORM	D	SC6_ST69	69	G2	KL118	KL118	O15:H18	O15:H18
38266_1_333	38266_1#333	BSAC2	UK_BSI	B2	SC2_ST131	131	G2	KL128	KL128	O25:H4	O25:H4	C2
38266_2_175	38266_2#175	BSAC2	UK_BSI	B2	SC2_ST131	131	G2	KL128	KL128	O25:H4	O25:H4	C2
38266_2_327	38266_2#327	BSAC2	UK_BSI	B2	SC2_ST131	131	G2	KL128	KL128	O25:H4	O25:H4	C2
30348_2_21	30348_2#21	NORM1	NORM	D	SC6_ST69	69	G2	KL159	KL159	O107-O117-Gp8:H4	O-Gp8:H4
11658_3_31	11658_3#31	BSAC1	UK_BSI	B2	SC2_ST131	131	G2	KL115	KL115	O25:H4	O25:H4	B
11658_3_36	11658_3#36	BSAC1	UK_BSI	B2	SC2_ST131	131	G2	KL115	KL115	O25:H4	O25:H4	C2
11658_3_55	11658_3#55	BSAC1	UK_BSI	B2	SC2_ST131	131	G2	KL115	KL115	O25:H4	O25:H4	C2
11679_4_56	11679_4#56	BSAC1	UK_BSI	B2	SC2_ST131	131	G2	KL115	KL115	O25:H4	O25:H4	C2
11679_5_57	11679_5#57	BSAC1	UK_BSI	B2	SC2_ST131	131	G2	KL115	KL115	O16:H5	O16:H5	A
11679_6_30	11679_6#30	BSAC1	UK_BSI	B2	SC2_ST131	131	G2	KL115	KL115	O16:H5	O16:H5	A
11791_3_49	11791_3#49	BSAC1	UK_BSI	B2	SC2_ST131	131	G2	KL115	KL115	O16:H5	O16:H5	A
11791_3_62	11791_3#62	BSAC1	UK_BSI	B2	SC2_ST131	131	G2	KL115	KL115	O16:H5	O16:H5	A
38266_1_17	38266_1#17	BSAC2	UK_BSI	B2	SC2_ST131	131	G2	KL115	KL115	O25:H4	O25:H4	C2
38266_1_214	38266_1#214	BSAC2	UK_BSI	B2	SC2_ST131	131	G2	KL115	KL115	O25:H4	O25:H4	C2
30134_6_153	30134_6#153	NORM1	NORM	B2	SC2_ST131	131	G2	KL115	KL115	O16:H5	O16:H5	A
30134_6_95	30134_6#95	NORM1	NORM	B2	SC2_ST131	131	G2	KL115	KL115	O16:H5	O16:H5	A
30224_1_298	30224_1#298	NORM1	NORM	B2	SC2_ST131	131	G2	KL115	KL115	O16:H5	O16:H5	A
30602_1_196	30602_1#196	NORM1	NORM	B2	SC2_ST131	131	G2	KL115	KL115	O16:H5	O16:H5	A
11657_7_64	11657_7#64	BSAC1	UK_BSI	D	SC6_ST69	69	G2-atypical	KL169	KL169	O17-O44-O77-O106-Gp9:H18	O-Gp9:H18
11658_4_70	11658_4#70	BSAC1	UK_BSI	D	SC6_ST69	69	G2-atypical	KL169	KL169	O17-O44-O77-O106-Gp9:H18	O-Gp9:H18
11658_7_76	11658_7#76	BSAC1	UK_BSI	D	SC6_ST69	69	G2-atypical	KL169	KL169	O17-O44-O77-O106-Gp9:H18	O-Gp9:H18
11658_8_75	11658_8#75	BSAC1	UK_BSI	D	SC6_ST69	69	G2-atypical	KL169	KL169	O17-O44-O77-O106-Gp9:H18	O-Gp9:H18
11679_4_87	11679_4#87	BSAC1	UK_BSI	D	SC6_ST69	69	G2-atypical	KL169	KL169	O17-O44-O77-O106-Gp9:H18	O-Gp9:H18
11679_5_66	11679_5#66	BSAC1	UK_BSI	D	SC6_ST69	69	G2-atypical	KL169	KL169	O17-O44-O77-O106-Gp9:H18	O-Gp9:H18
11679_5_95	11679_5#95	BSAC1	UK_BSI	D	SC6_ST69	69	G2-atypical	KL169	KL169	O17-O44-O77-O106-Gp9:H18	O-Gp9:H18
11679_7_37	11679_7#37	BSAC1	UK_BSI	D	SC6_ST69	69	G2-atypical	KL169	KL169	O17-O44-O77-O106-Gp9:H18	O-Gp9:H18
11679_8_66	11679_8#66	BSAC1	UK_BSI	D	SC6_ST69	69	G2-atypical	KL169	KL169	O17-O44-O77-O106-Gp9:H18	O-Gp9:H18
11679_8_76	11679_8#76	BSAC1	UK_BSI	D	SC6_ST69	69	G2-atypical	KL169	KL169	O17-O44-O77-O106-Gp9:H18	O-Gp9:H18
38266_1_139	38266_1#139	BSAC2	UK_BSI	D	SC6_ST69	69	G2-atypical	KL169	KL169	O17-O44-O77-O106-Gp9:H18	O-Gp9:H18
38266_1_254	38266_1#254	BSAC2	UK_BSI	D	SC6_ST69	69	G2-atypical	KL169	KL169	O17-O44-O77-O106-Gp9:H18	O-Gp9:H18
38266_1_259	38266_1#259	BSAC2	UK_BSI	D	SC6_ST69	69	G2-atypical	KL169	KL169	O17-O44-O77-O106-Gp9:H18	O-Gp9:H18
38266_1_288	38266_1#288	BSAC2	UK_BSI	D	SC6_ST69	69	G2-atypical	KL169	KL169	O17-O44-O77-O106-Gp9:H18	O-Gp9:H18
38266_1_98	38266_1#98	BSAC2	UK_BSI	D	SC6_ST69	69	G2-atypical	KL169	KL169	O17-O44-O77-O106-Gp9:H18	O-Gp9:H18
38266_2_155	38266_2#155	BSAC2	UK_BSI	D	SC6_ST69	69	G2-atypical	KL169	KL169	O17-O44-O77-O106-Gp9:H18	O-Gp9:H18
38266_2_24	38266_2#24	BSAC2	UK_BSI	D	SC6_ST69	69	G2-atypical	KL169	KL169	O17-O44-O77-O106-Gp9:H18	O-Gp9:H18
38266_2_31	38266_2#31	BSAC2	UK_BSI	D	SC6_ST69	69	G2-atypical	KL169	KL169	O17-O44-O77-O106-Gp9:H18	O-Gp9:H18
30134_6_109	30134_6#109	NORM1	NORM	D	SC6_ST69	69	G2-atypical	KL169	KL169	O17-O44-O77-O106-Gp9:H18	O-Gp9:H18
30134_6_137	30134_6#137	NORM1	NORM	D	SC6_ST69	69	G2-atypical	KL169	KL169	O17-O44-O77-O106-Gp9:H18	O-Gp9:H18
30134_6_192	30134_6#192	NORM1	NORM	D	SC6_ST69	69	G2-atypical	KL169	KL169	O17-O44-O77-O106-Gp9:H18	O-Gp9:H18
30134_6_198	30134_6#198	NORM1	NORM	D	SC6_ST69	69	G2-atypical	KL169	KL169	O17-O44-O77-O106-Gp9:H18	O-Gp9:H18
30134_6_319	30134_6#319	NORM1	NORM	D	SC6_ST69	69	G2-atypical	KL169	KL169	O17-O44-O77-O106-Gp9:H18	O-Gp9:H18
30224_1_162	30224_1#162	NORM1	NORM	D	SC6_ST69	69	G2-atypical	KL169	KL169	O17-O44-O77-O106-Gp9:H18	O-Gp9:H18
30224_1_224	30224_1#224	NORM1	NORM	D	SC6_ST69	69	G2-atypical	KL169	KL169	O17-O44-O77-O106-Gp9:H18	O-Gp9:H18
30224_1_51	30224_1#51	NORM1	NORM	D	SC6_ST69	69	G2-atypical	KL169	KL169	O17-O44-O77-O106-Gp9:H18	O-Gp9:H18
30224_1_55	30224_1#55	NORM1	NORM	D	SC6_ST69	69	G2-atypical	KL169	KL169	O17-O44-O77-O106-Gp9:H18	O-Gp9:H18
30345_1_148	30345_1#148	NORM1	NORM	D	SC6_ST69	69	G2-atypical	KL169	KL169	O17-O44-O77-O106-Gp9:H18	O-Gp9:H18
30345_1_169	30345_1#169	NORM1	NORM	D	SC6_ST69	69	G2-atypical	KL169	KL169	O17-O44-O77-O106-Gp9:H18	O-Gp9:H18
30345_1_252	30345_1#252	NORM1	NORM	D	SC6_ST69	69	G2-atypical	KL169	KL169	O17-O44-O77-O106-Gp9:H18	O-Gp9:H18
30345_1_75	30345_1#75	NORM1	NORM	D	SC6_ST69	69	G2-atypical	KL169	KL169	O17-O44-O77-O106-Gp9:H18	O-Gp9:H18
30348_1_113	30348_1#113	NORM1	NORM	D	SC6_ST69	69	G2-atypical	KL169	KL169	O17-O44-O77-O106-Gp9:H18	O-Gp9:H18
30348_1_228	30348_1#228	NORM1	NORM	D	SC6_ST69	69	G2-atypical	KL169	KL169	O17-O44-O77-O106-Gp9:H18	O-Gp9:H18
30348_1_58	30348_1#58	NORM1	NORM	D	SC6_ST69	69	G2-atypical	KL169	KL169	O17-O44-O77-O106-Gp9:H18	O-Gp9:H18
30348_2_158	30348_2#158	NORM1	NORM	D	SC6_ST69	69	G2-atypical	KL169	KL169	O17-O44-O77-O106-Gp9:H18	O-Gp9:H18
30348_2_239	30348_2#239	NORM1	NORM	D	SC6_ST69	69	G2-atypical	KL169	KL169	O17-O44-O77-O106-Gp9:H18	O-Gp9:H18
30348_2_332	30348_2#332	NORM1	NORM	D	SC6_ST69	69	G2-atypical	KL169	KL169	O17-O44-O77-O106-Gp9:H18	O-Gp9:H18
30602_1_263	30602_1#263	NORM1	NORM	D	SC6_ST69	69	G2-atypical	KL169	KL169	O17-O44-O77-O106-Gp9:H18	O-Gp9:H18
30602_2_114	30602_2#114	NORM1	NORM	D	SC6_ST69	69	G2-atypical	KL169	KL169	O17-O44-O77-O106-Gp9:H18	O-Gp9:H18
30602_2_220	30602_2#220	NORM1	NORM	D	SC6_ST69	69	G2-atypical	KL169	KL169	O17-O44-O77-O106-Gp9:H18	O-Gp9:H18
30602_2_228	30602_2#228	NORM1	NORM	D	SC6_ST69	69	G2-atypical	KL169	KL169	O17-O44-O77-O106-Gp9:H18	O-Gp9:H18
30602_2_373	30602_2#373	NORM1	NORM	D	SC6_ST69	69	G2-atypical	KL169	KL169	O17-O44-O77-O106-Gp9:H18	O-Gp9:H18
30602_2_77	30602_2#77	NORM1	NORM	D	SC6_ST69	10290	G2-atypical	KL169	KL169	O17-O44-O77-O106-Gp9:H18	O-Gp9:H18
30602_2_78	30602_2#78	NORM1	NORM	D	SC6_ST69	69	G2-atypical	KL169	KL169	O17-O44-O77-O106-Gp9:H18	O-Gp9:H18
30821_1_109	30821_1#109	NORM1	NORM	D	SC6_ST69	69	G2-atypical	KL169	KL169	O17-O44-O77-O106-Gp9:H18	O-Gp9:H18
30821_1_13	30821_1#13	NORM1	NORM	D	SC6_ST69	69	G2-atypical	KL169	KL169	O17-O44-O77-O106-Gp9:H18	O-Gp9:H18
30821_1_2	30821_1#2	NORM1	NORM	D	SC6_ST69	69	G2-atypical	KL169	KL169	O17-O44-O77-O106-Gp9:H18	O-Gp9:H18
30859_5_125	30859_5#125	NORM1	NORM	D	SC6_ST69	69	G2-atypical	KL169	KL169	O17-O44-O77-O106-Gp9:H18	O-Gp9:H18
30859_5_138	30859_5#138	NORM1	NORM	D	SC6_ST69	69	G2-atypical	KL169	KL169	O17-O44-O77-O106-Gp9:H18	O-Gp9:H18
30859_5_276	30859_5#276	NORM1	NORM	D	SC6_ST69	69	G2-atypical	KL169	KL169	O17-O44-O77-O106-Gp9:H18	O-Gp9:H18
30859_5_95	30859_5#95	NORM1	NORM	D	SC6_ST69	69	G2-atypical	KL169	KL169	O17-O44-O77-O106-Gp9:H18	O-Gp9:H18
31663_7_143	31663_7#143	NORM1	NORM	D	SC6_ST69	69	G2-atypical	KL169	KL169	O17-O44-O77-O106-Gp9:H18	O-Gp9:H18
11791_6_37	11791_6#37	BSAC1	UK_BSI	B2	SC2_ST131	131	G2	KL120	KL120	O25:H4	O25:H4	C1
30348_1_208	30348_1#208	NORM1	NORM	B2	SC2_ST131	131	G2	KL120	KL120	O25:H4	O25:H4	C1
30348_2_124	30348_2#124	NORM1	NORM	B2	SC2_ST131	131	G2	KL120	KL120	O25:H4	O25:H4	C1
30602_2_128	30602_2#128	NORM1	NORM	B2	SC2_ST131	131	G2	KL120	KL120	O25:H4	O25:H4	C1
31663_7_204	31663_7#204	NORM1	NORM	B2	SC2_ST131	131	G2	KL120	KL120	O25:H4	O25:H4	C1
11658_7_67	11658_7#67	BSAC1	UK_BSI	B2	SC2_ST131	131	G2-atypical	KL112	KL112	O25:H4	O25:H4	C1
11679_7_58	11679_7#58	BSAC1	UK_BSI	B2	SC2_ST131	131	G2-atypical	KL112	KL112	O25:H4	O25:H4	C1
38266_1_136	38266_1#136	BSAC2	UK_BSI	B2	SC2_ST131	131	G2-atypical	KL112	KL112	O25:H4	O25:H4	C1
38266_1_178	38266_1#178	BSAC2	UK_BSI	B2	SC2_ST131	131	G2-atypical	KL112	KL112	O25:H4	O25:H4	C1
38266_1_217	38266_1#217	BSAC2	UK_BSI	B2	SC2_ST131	131	G2-atypical	KL112	KL112	O25:H4	O25:H4	C1
38266_1_284	38266_1#284	BSAC2	UK_BSI	B2	SC2_ST131	131	G2-atypical	KL112	KL112	O25:H4	O25:H4	C1
38266_1_54	38266_1#54	BSAC2	UK_BSI	B2	SC2_ST131	131	G2-atypical	KL112	KL112	O25:H4	O25:H4	C1
38266_2_295	38266_2#295	BSAC2	UK_BSI	B2	SC2_ST131	131	G2-atypical	KL112	KL112	O25:H4	O25:H4	C1
38266_2_329	38266_2#329	BSAC2	UK_BSI	B2	SC2_ST131	131	G2-atypical	KL112	KL112	O25:H4	O25:H4	C1
38266_2_92	38266_2#92	BSAC2	UK_BSI	B2	SC2_ST131	131	G2-atypical	KL112	KL112	O25:H4	O25:H4	C1
30224_1_48	30224_1#48	NORM1	NORM	B2	SC2_ST131	131	G2-atypical	KL112	KL112	O25:H4	O25:H4	C1
30345_1_224	30345_1#224	NORM1	NORM	B2	SC2_ST131	131	G2-atypical	KL112	KL112	O25:H4	O25:H4	C1
30348_1_263	30348_1#263	NORM1	NORM	B2	SC2_ST131	131	G2-atypical	KL112	KL112	O25:H4	O25:H4	C1
30348_1_299	30348_1#299	NORM1	NORM	B2	SC2_ST131	131	G2-atypical	KL112	KL112	O25:H4	O25:H4	C1
30348_2_155	30348_2#155	NORM1	NORM	B2	SC2_ST131	131	G2-atypical	KL112	KL112	O25:H4	O25:H4	C1
30602_1_126	30602_1#126	NORM1	NORM	B2	SC2_ST131	131	G2-atypical	KL112	KL112	O25:H4	O25:H4	C1
30602_1_337	30602_1#337	NORM1	NORM	B2	SC2_ST131	131	G2-atypical	KL112	KL112	O25:H4	O25:H4	C1
30602_2_131	30602_2#131	NORM1	NORM	B2	SC2_ST131	131	G2-atypical	KL112	KL112	O25:H4	O25:H4	C1
30821_1_330	30821_1#330	NORM1	NORM	B2	SC2_ST131	131	G2-atypical	KL112	KL112	O25:H4	O25:H4	C1
30821_1_88	30821_1#88	NORM1	NORM	B2	SC2_ST131	131	G2-atypical	KL112	KL112	O25:H4	O25:H4	C1
30859_5_221	30859_5#221	NORM1	NORM	B2	SC2_ST131	131	G2-atypical	KL112	KL112	O25:H4	O25:H4	C1
11679_8_48	11679_8#48	BSAC1	UK_BSI	D	SC6_ST69	69	G2	KL111	KL111	O17-O44-O77-O106-Gp9:H18	O-Gp9:H18
38266_1_152	38266_1#152	BSAC2	UK_BSI	D	SC6_ST69	69	G2	KL111	KL111	O17-O44-O77-O106-Gp9:H18	O-Gp9:H18
38266_1_166	38266_1#166	BSAC2	UK_BSI	D	SC6_ST69	69	G2	KL111	KL111	O25:H18	O25:H18
38266_2_212	38266_2#212	BSAC2	UK_BSI	D	SC6_ST69	69	G2	KL111	KL111	O17-O44-O77-O106-Gp9:H18	O-Gp9:H18
38266_2_344	38266_2#344	BSAC2	UK_BSI	D	SC6_ST69	69	G2	KL111	KL111	O17-O44-O77-O106-Gp9:H18	O-Gp9:H18
38266_2_352	38266_2#352	BSAC2	UK_BSI	D	SC6_ST69	69	G2	KL111	KL111	O17-O44-O77-O106-Gp9:H18	O-Gp9:H18
30224_1_33	30224_1#33	NORM1	NORM	D	SC6_ST69	69	G2	KL111	KL111	O17-O44-O77-O106-Gp9:H18	O-Gp9:H18
30345_1_287	30345_1#287	NORM1	NORM	D	SC6_ST69	69	G2	KL111	KL111	O17-O44-O77-O106-Gp9:H18	O-Gp9:H18
30602_1_167	30602_1#167	NORM1	NORM	D	SC6_ST69	69	G2	KL111	KL111	O17-O44-O77-O106-Gp9:H18	O-Gp9:H18
30821_1_98	30821_1#98	NORM1	NORM	D	SC6_ST69	69	G2	KL111	KL111	O17-O44-O77-O106-Gp9:H18	O-Gp9:H18
30224_1_94	30224_1#94	NORM1	NORM	D	SC6_ST69	69	G2	KL156	KL156	O25:H18	O25:H18
30348_1_198	30348_1#198	NORM1	NORM	D	SC6_ST69	69	G2	KL157	KL157	O107-O117-Gp8:H4	O-Gp8:H4
30348_1_306	30348_1#306	NORM1	NORM	D	SC6_ST69	106	G2-atypical	KL137	KL137	O17-O44-O77-O106-Gp9:H18	O-Gp9:H18
30859_5_5	30859_5#5	NORM1	NORM	D	SC6_ST69	6664	G2-atypical	KL137	KL137	O17-O44-O77-O106-Gp9:Hneg	O-Gp9:Hneg
11679_5_33	11679_5#33	BSAC1	UK_BSI	B2	SC2_ST131	131	non-G2-G3	Untypeable		O25:H4	O25:H4	C2
11679_8_43	11679_8#43	BSAC1	UK_BSI	D	SC6_ST69	69	non-G2-G3	Untypeable		O17-O44-O77-O106-Gp9:H18	O-Gp9:H18
11791_6_24	11791_6#24	BSAC1	UK_BSI	B2	SC2_ST131	131	non-G2-G3	Untypeable		O25:H4	O25:H4	C2
38266_1_2	38266_1#2	BSAC2	UK_BSI	B2	SC2_ST131	131	non-G2-G3	Untypeable		O25:H4	O25:H4	C1
38266_1_231	38266_1#231	BSAC2	UK_BSI	B2	SC2_ST131	131	non-G2-G3	Untypeable		O25:H4	O25:H4	C2
38266_2_353	38266_2#353	BSAC2	UK_BSI	D	SC6_ST69	5026	non-G2-G3	Untypeable		O15:H18	O15:H18
38266_2_54	38266_2#54	BSAC2	UK_BSI	D	SC6_ST69	69	non-G2-G3	Untypeable		O17-O44-O77-O106-Gp9:H18	O-Gp9:H18
38266_2_86	38266_2#86	BSAC2	UK_BSI	B2	SC2_ST131	131	non-G2-G3	Untypeable		O25:H4	O25:H4	C2
30134_6_120	30134_6#120	NORM1	NORM	B2	SC2_ST131	131	non-G2-G3	Untypeable		O16:H5	O16:H5	A
30224_1_201	30224_1#201	NORM1	NORM	B2	SC2_ST131	131	non-G2-G3	Untypeable		O25:H4	O25:H4	C1
30224_1_273	30224_1#273	NORM1	NORM	B2	SC2_ST131	131	non-G2-G3	Untypeable		O25:H4	O25:H4	C2
30345_1_119	30345_1#119	NORM1	NORM	B2	SC2_ST131	131	non-G2-G3	Untypeable		O25:H4	O25:H4	C1
30345_1_188	30345_1#188	NORM1	NORM	B2	SC2_ST131	131	non-G2-G3	Untypeable		O25:H4	O25:H4	B0
30345_1_247	30345_1#247	NORM1	NORM	B2	SC2_ST131	131	non-G2-G3	Untypeable		O16:H5	O16:H5	A
30348_2_254	30348_2#254	NORM1	NORM	B2	SC2_ST131	131	non-G2-G3	Untypeable		O25:H4	O25:H4	C2
30348_2_316	30348_2#316	NORM1	NORM	B2	SC2_ST131	131	non-G2-G3	Untypeable		O16:H5	O16:H5	A
30602_1_106	30602_1#106	NORM1	NORM	D	SC6_ST69	69	non-G2-G3	Untypeable		O17-O44-O77-O106-Gp9:H18	O-Gp9:H18
30602_1_152	30602_1#152	NORM1	NORM	B2	SC2_ST131	131	non-G2-G3	Untypeable		O25:H4	O25:H4	C1
30602_1_255	30602_1#255	NORM1	NORM	B2	SC2_ST131	131	non-G2-G3	Untypeable		O25:H4	O25:H4	C1
30602_1_281	30602_1#281	NORM1	NORM	B2	SC2_ST131	131	non-G2-G3	Untypeable		O25:H4	O25:H4	C1
30602_1_62	30602_1#62	NORM1	NORM	D	SC6_ST69	69	non-G2-G3	Untypeable		O17-O44-O77-O106-Gp9:H18	O-Gp9:H18
30602_2_140	30602_2#140	NORM1	NORM	B2	SC2_ST131	131	non-G2-G3	Untypeable		O25:H4	O25:H4	C1
30602_2_241	30602_2#241	NORM1	NORM	B2	SC2_ST131	131	non-G2-G3	Untypeable		O25:H4	O25:H4	B
30602_2_361	30602_2#361	NORM1	NORM	B2	SC2_ST131	131	non-G2-G3	Untypeable		O25:H4	O25:H4	C2
30602_2_380	30602_2#380	NORM1	NORM	D	SC6_ST69	69	non-G2-G3	Untypeable		O25:H18	O25:H18
31663_7_59	31663_7#59	NORM1	NORM	B2	SC2_ST131	131	non-G2-G3	Untypeable		O25:H4	O25:H4	C2
