# Supplementary material for: Identification of transporter-dependent capsular loci associated with the invasive potential of Escherichia coli
Source: Nat Microbiol. 2026 Mar 25;11(5):1205–16. doi: 10.1038/s41564-026-02283-w (PMC13171598; doi:10.1038/s41564-026-02283-w)
Supplement: Supplementary file 8 — Statistical source data relating to recombination, MMD, O, H and K type and lineage designation per isolate. [file 41564_2026_2283_MOESM8_ESM.xlsx]

## Sheet: Figure4A_source_data
Clone	exclude	phylogroup	CC	pp_ST	Count	G2_G3C count	Median SNP distance	rm	rho	G2_G3C K-loci	K-loci SDI
pp1		B2	CC73	pp1_ST73	560	552	450	4.42	0.05	11	0.694031
pp2		B2	CC95	pp2_ST95	442	441	589	1.36	0.02	1	0
pp3		D	CC69	pp3_ST69	295	292	128	18.95	0.08	23	0.762831
pp4		B2	CC131	pp4_ST131	278	263	306	8.77	0.06	14	0.749266
pp5		B2	CC1193	pp5_ST1193	186	185	614	2.68	0.06	6	0.555909
pp6	exclude	B1	CC58	pp6_ST58	154	5	5395	1.83	0.07	3	0.56
pp7		B2	CC12	pp7_ST12	154	151	555	5.74	0.04	9	0.746809
pp8		B2	CC127	pp8_ST127	136	135	169	4.17	0.05	5	0.362908
pp9		B2	CC141	pp9_ST141	122	120	558	4.82	0.05	7	0.464722
pp10		B2	CC357	pp10_ST357	105	105	9577.5	1.19	0.04	10	0.81034
pp11	exclude	A	CC10	pp11_ST10	102	27	765	8.83	0.06	10	0.762689
pp12	exclude	C	CC88	pp12_ST88	72	0	NA	NA	NA	0	NA
pp13		F	CC59	pp13_ST59	58	57	466	5.5	0.05	1	0.270853

## Sheet: Figure4B_source_data
Id	pp	O	H	K	Group
30134_6#100	pp1_ST73	O25	H1	K5	G2
30134_6#104	pp1_ST73	O25	H1	K5	G2
30134_6#123	pp11_ST10	O32	H37
30134_6#124	pp8_ST127	O6	H31	K14	G2
30134_6#128	pp12_ST88	O8	H4
30134_6#132	pp11_ST10	O6	H10	KL60	G3
30134_6#136	pp2_ST95	O1	H7	K1	G2
30134_6#153	pp4_ST131	O16	H5	KL30	G2
30134_6#157	pp1_ST73	O2-O50-Gp7	H1	K7	G2
30134_6#161	pp2_ST95	O18-Gp12	H7	K1	G2
30134_6#164	pp6_ST58	Onovel4	H21
30134_6#165	pp13_ST59	O1	H7	K1	G2
30134_6#180	pp7_ST12	O4	H5	K15	G2
30134_6#181	pp1_ST73	O25	H1	K5	G2
30134_6#185	pp1_ST73	O6	H1	K5	G2
30134_6#189	pp13_ST59	O1	H7	K1	G2
30134_6#209	pp6_ST58	O8/O124var1	H19
30134_6#213	pp19_ST117	O24	H4
30134_6#217	pp3_ST69	O11	H18	K52	G2
30134_6#221	pp9_ST141	O2-O50-Gp7	H6	K1	G2
30134_6#242	pp1_ST73	O6	H1	K5	G2
30134_6#246	pp3_ST69	O17-044-O77-Gp9	H18	K93	G2
30134_6#250	pp2_ST95	O18-Gp12	H7	K1	G2
30134_6#267	pp11_ST10	OgN12	H32
30134_6#274	pp7_ST12	O4	H5	K2	G2
30134_6#278	pp7_ST12	O4	H5	K53	G2
30134_6#282	pp21_ST62	O7	H45	K1	G2
30134_6#30	pp11_ST10	O32	H9
30134_6#302	pp2_ST95	O1	H7	K1	G2
30134_6#306	pp2_ST95	O18ac	H7	K1	G2
30134_6#310	pp3_ST69	O11	H4	K52	G2
30134_6#321	pp2_ST95	O1	H7	K1	G2
30134_6#329	pp17_ST144	O16	H6	K1	G2
30134_6#335	pp2_ST95	O1	H7	K1	G2
30134_6#339	pp8_ST127	O6	H31	K14	G2
30134_6#34	pp12_ST88	O126	H4
30134_6#364	pp12_ST88	O78	H4
30134_6#368	pp5_ST14	O75	H5	K5	G2
30134_6#372	pp26_ST28	O137	H6
30134_6#379	pp7_ST12	O4	H5	K2	G2
30134_6#39	pp3_ST69	O17-044-O77-Gp9	H18	K93	G2
30134_6#43	pp27_ST399	O117	H25
30134_6#6	pp8_ST127	O6	H31	K53	G2
30134_6#68	pp1_ST73	O2-O50-Gp7	H1	K7	G2
30134_6#72	pp12_ST88	O8	H10
30134_6#76	pp7_ST12	O4	H5	K3	G3
30134_6#91	pp11_ST10	O32	H37
30134_6#92	pp2_ST95	Onovel32/O2	H4	K1	G2
30134_6#96	pp1_ST73	O2-O50-Gp7	H1	K7	G2
30134_6#99	pp11_ST10	OgN12	H32
30224_1#100	pp16_ST393	O15	H1	K52	G2
30224_1#102	pp4_ST131	O25	H4	K5	G2
30224_1#103	pp3_ST69	O17-044-O77-Gp9	H18	K52	G2
30224_1#106	pp2_ST95	O18-Gp12	H7	K1	G2
30224_1#111	pp1_ST73	O2-O50-Gp7	H1	K5	G2
30224_1#115	pp1_ST73	O2-O50-Gp7	H1	K5	G2
30224_1#120	pp8_ST127	O6	H31	K14	G2
30224_1#124	pp1_ST73	O6	H1	K5	G2
30224_1#128	pp1_ST73	O2-O50-Gp7	H1	K7	G2
30224_1#132	pp1_ST73	O25	H1	K5	G2
30224_1#134	pp16_ST393	O15	H1	K52	G2
30224_1#135	pp1_ST73	O2-O50-Gp7	H1	K2	G2
30224_1#138	pp5_ST14	O18-Gp12	H5	K5	G2
30224_1#143	pp1_ST73	O2-O50-Gp7	H1	K15	G2
30224_1#147	pp8_ST127	O6	H31	K14	G2
30224_1#152	pp43_ST706	O85	H1
30224_1#16	pp2_ST95	O2-O50-Gp7	H7	K1	G2
30224_1#163	pp44_ST1643	Onovel1	H45
30224_1#164	pp13_ST59	O1	H7	K1	G2
30224_1#167	pp28_ST362	O7	H6	K7	G2
30224_1#17	pp80_ST70	O23	H15	K100	G2
30224_1#171	pp2_ST95	O2-O50-Gp7	H4	K1	G2
30224_1#172	pp4_ST131	O25	H4	K5	G2
30224_1#176	pp9_ST141	O2-O50-Gp7	H6	K1	G2
30224_1#181	pp8_ST127	O6	H31	K14	G2
30224_1#185	pp4_ST131	O25	H4	K14	G2
30224_1#189	pp7_ST12	O4	H1	K12	G2
30224_1#193	pp17_ST144	O16	H6	K1	G2
30224_1#196	pp6_ST58	O159	H21
30224_1#199	pp2_ST95	O1	H7	K1	G2
30224_1#20	pp55_ST501	O86	H11	K2	G2
30224_1#203	pp2_ST95	O2-O50-Gp7	H7	K1	G2
30224_1#21	pp23_ST978	O18-Gp12	H7	K16	G2
30224_1#213	pp81_ST2141	O107	H39	K100	G2
30224_1#217	pp2_ST95	O1	H7	K1	G2
30224_1#221	pp3_ST69	O25	H18	K4	G2
30224_1#225	pp11_ST10		H30
30224_1#23	pp13_ST59	O1	H7	K1	G2
30224_1#231	pp7_ST12	O4	H5	K12	G2
30224_1#235	pp2_ST95	O18-Gp12	H7	K1	G2
30224_1#245	pp4_ST131	O25	H4	K5	G2
30224_1#249	pp13_ST59	O1	H7	K1	G2
30224_1#254	pp7_ST12	O4	H5	K3	G3
30224_1#258	pp13_ST59	O1	H7	K1	G2
30224_1#264	pp56_ST1567	Onovel29	H48
30224_1#268	pp3_ST69	O17-044-O77-Gp9	H18	K52	G2
30224_1#27	pp2_ST95	O18-Gp12	H7	K1	G2
30224_1#278	pp5_ST14	O75	H7	K1	G2
30224_1#282	pp2_ST95	O2-O50-Gp7	H7	K1	G2
30224_1#286	pp1_ST73	O25	H1	K5	G2
30224_1#290	pp6_ST58	O21	H19
30224_1#296	pp7_ST12	O4	H1	K12	G2
30224_1#31	pp1_ST73	O25	H1	K5	G2
30224_1#310	pp3_ST69	O17-044-O77-Gp9	H18	K52	G2
30224_1#314	pp1_ST73	O6	H1	K5	G2
30224_1#318	pp83_ST10282	O17-O77-O106-Gp9	H49	KL70	G2
30224_1#322	pp2_ST95	O2-O50-Gp7	H7	K1	G2
30224_1#336	pp1_ST73	O2-O50-Gp7	H1	K7	G2
30224_1#341	pp5_ST14	O2-O50-Gp7	H7	K1	G2
30224_1#343	pp9_ST141	O2-O50-Gp7	H6	K1	G2
30224_1#345	pp50_ST1882	O23	H4	KL23	G2
30224_1#347	pp24_ST409	O75	H38/H55
30224_1#351	pp4_ST131	O16	H5	K100	G2
30224_1#365	pp10_ST357	O129-O13-O135-Gp10	H4	K1	G2
30224_1#369	pp85_ST625	O6	H7	K53	G2
30224_1#374	pp47_ST1146	O174	H7
30224_1#376	pp21_ST62	O7	H45	K1	G2
30224_1#380	pp2_ST95	O45	H7	K1	G2
30224_1#384	pp26_ST28	O113	H6
30224_1#41	pp16_ST393	O15	H12	K52	G2
30224_1#44	pp2_ST95	O1	H7	K1	G2
30224_1#50	pp8_ST127	O6	H31	K14	G2
30224_1#54	pp7_ST12	O4	H5	K2	G2
30224_1#56	pp6_ST58	O8	H16
30224_1#60	pp3_ST69	O17-044-O77-Gp9	H18	K2	G2
30224_1#64	pp27_ST399	O15	H12
30224_1#69	pp9_ST141	O2-O50-Gp7	H6	K1	G2
30224_1#70	pp2_ST95	O2-O50-Gp7	H7	K1	G2
30224_1#73	pp5_ST14	O75	Hneg	K1	G2
30224_1#79	pp18_ST405	O2-O50-Gp7	H4	K5	G2
30224_1#83	pp31_ST349	O166	H15	KL22	G2
30224_1#88	pp7_ST12	O4	H5	K3	G3
30224_1#92	pp2_ST95	O2-O50-Gp7	H4	K1	G2
30224_1#96	pp8_ST127	O6	H31	K14	G2
30345_1#111	pp1_ST73		H1	K2	G2
30345_1#118	pp2_ST95	O2-O50-Gp7	H7	K1	G2
30345_1#122	pp1_ST73	O2-O50-Gp7	H1	K7	G2
30345_1#126	pp8_ST127	O6	H31	K14	G2
30345_1#130	pp6_ST58	O37	H10
30345_1#139	pp1_ST73	O6	H1	K5	G2
30345_1#150	pp15_ST372	O83	H31	K14	G2
30345_1#154	pp6_ST58	O108	H2
30345_1#158	pp37_ST973	O11	H15	KL39	G2
30345_1#162	pp9_ST141	O134	H31	K1	G2
30345_1#163	pp23_ST978	O4	H27	KL23	G2
30345_1#182	pp13_ST59	O1	H7	K1	G2
30345_1#186	pp4_ST131	O25	H4	K5	G2
30345_1#191	pp10_ST357	O129-O13-O135-Gp10	H4	K1	G2
30345_1#192	pp3_ST69	O17-044-O77-Gp9	H18	K54_K96	G3
30345_1#195	pp58_ST929	O21	H14	KL31	G2
30345_1#215	pp2_ST95	O1	H7	K1	G2
30345_1#219	pp13_ST59	O1	H7	K1	G2
30345_1#223	pp6_ST58	O91	H21
30345_1#224	pp4_ST131	O25	H4	KL44	G2
30345_1#227	pp2_ST95	O1/O91	H7	K1	G2
30345_1#24	pp18_ST405	O2-O50-Gp7	H4	K5	G2
30345_1#244	pp1_ST73	O2-O50-Gp7	H1	K7	G2
30345_1#247	pp4_ST131	O16	H5
30345_1#248	pp1_ST73	O6	H1	K5	G2
30345_1#251	pp59_ST547	Onovel18	H5	KL31	G2
30345_1#255	pp6_ST58	O8	H21
30345_1#276	pp3_ST69	O17-044-O77-Gp9	H18	K52	G2
30345_1#277	pp2_ST95	O1	H7	K1	G2
30345_1#28	pp1_ST73	O6	H1	K5	G2
30345_1#280	pp3_ST69	O17-044-O77-Gp9	H18	K54_K96	G3
30345_1#284	pp3_ST69	O17-044-O77-Gp9	H18	K52	G2
30345_1#287	pp3_ST69	O17-044-O77-Gp9	H18	KL7	G2
30345_1#288	pp11_ST10	O11	H4	KL7	G2
30345_1#291	pp2_ST95	O45	H7	K1	G2
30345_1#302	pp6_ST58	O25	H21
30345_1#312	pp6_ST58	OgN9	H4
30345_1#316	pp1_ST73	O2-O50-Gp7	H1	K2	G2
30345_1#319	pp1_ST73	O2-O50-Gp7	H1	K7	G2
30345_1#32	pp2_ST95	O18-Gp12	H7	K1	G2
30345_1#320	pp1_ST73	O25	H1	K5	G2
30345_1#334	pp5_ST14	O75	H5	KL31	G2
30345_1#343	pp10_ST357		H4	KL30	G2
30345_1#347	pp4_ST131	O25	H4	K5	G2
30345_1#351	pp10_ST357	O129-O13-O135-Gp10	H4	K92	G2
30345_1#36	pp4_ST131	O25	H4	K5	G2
30345_1#360	pp1_ST73	O18ac	H1	KL7	G2
30345_1#367	pp2_ST95	O1	H7	K1	G2
30345_1#372	pp9_ST141	O2-O50-Gp7	H6	K1	G2
30345_1#376	pp33_ST93	O5	H4	K7	G2
30345_1#380	pp2_ST95	O2-O50-Gp7	H7	K1	G2
30345_1#4	pp7_ST12	O4	H5	K7	G2
30345_1#53	pp3_ST69	O153var1	H2	K52	G2
30345_1#56	pp15_ST372	O18-Gp12	H31	K6_K24	G2
30345_1#60	pp1_ST73	O22	H1	K13_K23	G2
30345_1#64	pp11_ST10	Onovel24	H32
30345_1#68	pp11_ST10	O21	H4	K20	G2
30345_1#78	pp1_ST73	O6	H1	KL91	G2
30345_1#85	pp6_ST58	O8	H2
30345_1#89	pp17_ST144	O16	H6	K1	G2
30345_1#93	pp7_ST12	O4	H5	K3	G3
30345_1#97	pp28_ST362	O7	H6	K98	G3
30348_1#1	pp11_ST10	O159	H34
30348_1#114	pp12_ST88	O8	H19
30348_1#118	pp1_ST73		H1	K13_K23	G2
30348_1#140	pp18_ST405	O102	H6	K2	G2
30348_1#145	pp9_ST141	O2-O50-Gp7	H6	K1	G2
30348_1#147	pp37_ST973	O11	H15	KL39	G2
30348_1#151	pp3_ST69	O17-044-O77-Gp9	H18	K52	G2
30348_1#172	pp2_ST95	O2-O50-Gp7	H5	K1	G2
30348_1#177	pp1_ST73	O6	H1	K13_K23	G2
30348_1#179	pp12_ST88	O8	H19
30348_1#18	pp13_ST59	O1	H7	K82	G2
30348_1#183	pp41_ST567	O83	H33	K1	G2
30348_1#204	pp12_ST88	O8	H19
30348_1#205	pp1_ST73	O25	H1	K5	G2
30348_1#215	pp3_ST69	O17-044-O77-Gp9	H18	K52	G2
30348_1#233	pp3_ST69	O17-044-O77-Gp9	H18	K52	G2
30348_1#237	pp2_ST95	O1	H7	K1	G2
30348_1#238	pp2_ST95	O1	H7	K1	G2
30348_1#240	pp2_ST95	O1	H7	K1	G2
30348_1#242	pp18_ST405	O102	H6	K54_K96	G3
30348_1#244	pp16_ST393	O15	H1	K52	G2
30348_1#246	pp3_ST69	O17-044-O77-Gp9	H18	K54_K96	G3
30348_1#250	pp8_ST127	O6	H31	K14	G2
30348_1#265	pp2_ST95	O1	H7	K1	G2
30348_1#269	pp11_ST10	O139	H5
30348_1#272	pp65_ST5261	O18-Gp12	H7	KL42	G2
30348_1#274	pp5_ST14	O75	H5	K100	G2
30348_1#275	pp3_ST69	O17-044-O77-Gp9	H18	K54_K96	G3
30348_1#276	pp13_ST59		H7	K1	G2
30348_1#278	pp8_ST127	O6	H31	K2	G2
30348_1#28	pp18_ST405	O102	H6	KL7	G2
30348_1#282	pp8_ST127	O6	H31	K14	G2
30348_1#293	pp2_ST95	O1	H7	K1	G2
30348_1#297	pp1_ST73	O18-Gp12	H1	K5	G2
30348_1#304	pp5_ST14	O75	H7	K1	G2
30348_1#306	pp3_ST69	O17-044-O77-Gp9	H18	KL98	G2
30348_1#307	pp13_ST59	O1	H7	KL13	G2
30348_1#308	pp6_ST58	O179	H8
30348_1#310	pp7_ST12	O4	H1	K12	G2
30348_1#314	pp1_ST73	O2-O50-Gp7	H1	K7	G2
30348_1#318	pp13_ST59	O1	H7	K1	G2
30348_1#326	pp27_ST399	O36	H9
30348_1#330	pp5_ST14	O18-Gp12	H5	K5	G2
30348_1#332	pp2_ST95	O45/0131	H7	K1	G2
30348_1#334	pp11_ST10	O144	H18
30348_1#339	pp99_ST3290	O79	H1
30348_1#343	pp13_ST59	O1	H7	K1	G2
30348_1#347	pp14_ST38	O86	H18	K5	G2
30348_1#348	pp2_ST95	O2-O50-Gp7	H7	K1	G2
30348_1#351	pp7_ST12	O4	H5	KL31	G2
30348_1#352	pp2_ST95	O1	H7	K1	G2
30348_1#365	pp8_ST127	O6	Hneg	K15	G2
30348_1#366	pp6_ST58	O139	H19
30348_1#370	pp3_ST69	O17-044-O77-Gp9	H18	K54_K96	G3
30348_1#371	pp10_ST357	O19	H4	KL30	G2
30348_1#375	pp6_ST58	O110	H28
30348_1#376	pp11_ST10	O12	H4	K1	G2
30348_1#379	pp4_ST131	O25	H4	K1	G2
30348_1#49	pp1_ST73	O25	H1	K5	G2
30348_1#55	pp101_ST68	O25	H6	KL31	G2
30348_1#78	pp3_ST69	O17-044-O77-Gp9	H18	K52	G2
30348_1#81	pp17_ST144	O16	H6	K1	G2
30348_1#85	pp8_ST127	O6	H31	K14	G2
30348_2#347	pp5_ST14	O18-Gp12	H5	K5	G2
30348_2#351	pp1_ST73	O6	H1	K2	G2
30348_2#355	pp5_ST14	O75	H5	K5	G2
30348_2#375	pp11_ST10	O12	H4	K1	G2
30348_2#379	pp2_ST95	O18-Gp12	H7	K1	G2
30348_2#383	pp15_ST372	O18-Gp12	H31	K6_K24	G2
30602_1#100	pp14_ST38	O86	H18	K5	G2
30602_1#110	pp5_ST14	O18-Gp12	H5	K5	G2
30602_1#117	pp8_ST127	O6	H31	K14	G2
30602_1#121	pp7_ST12	O4	H5	K3	G3
30602_1#125	pp2_ST95	O1	H7	K1	G2
30602_1#138	pp10_ST357	O129-O13-O135-Gp10	H4	KL17	G2
30602_1#142	pp3_ST69	O17-044-O77-Gp9	H18	K5	G2
30602_1#149	pp1_ST73	O6	H1	K13_K23	G2
30602_1#153	pp1_ST73	O6	H1	K5	G2
30602_1#157	pp13_ST59	O1	H7	KL13	G2
30602_1#16	pp1_ST73	O6	H1	K5	G2
30602_1#170	pp1_ST73	O25	H1	K5	G2
30602_1#174	pp5_ST14	O75	H5	K5	G2
30602_1#181	pp15_ST372	O83	H31	K14	G2
30602_1#185	pp17_ST144	O16	H6	K1	G2
30602_1#189	pp1_ST73	O6	H1	K5	G2
30602_1#20	pp1_ST73	O6	H1	K13_K23	G2
30602_1#203	pp15_ST372	O6	H31	K15	G2
30602_1#207	pp111_ST10280	O8	H49
30602_1#214	pp4_ST131	O25	H4	K14	G2
30602_1#218	pp16_ST393	O15	H12	K52	G2
30602_1#236	pp1_ST73	O25	H1	K5	G2
30602_1#24	pp3_ST69	O17-044-O77-Gp9	H18	K52	G2
30602_1#240	pp19_ST117	O183-Gp16	H18
30602_1#271	pp1_ST73	O22	H1
30602_1#275	pp2_ST95	O45	H7	K1	G2
30602_1#28	pp6_ST58	O21	H21
30602_1#3	pp8_ST127	O6	H31	K14	G2
30602_1#303	pp3_ST69	O17-044-O77-Gp9	H18	K52	G2
30602_1#307	pp8_ST127	O6	H31	K14	G2
30602_1#32	pp1_ST73	O6	H1	K5	G2
30602_1#336	pp7_ST12	O4	H1	K12	G2
30602_1#340	pp4_ST131	O25	H4	K14	G2
30602_1#36	pp1_ST73		H1	K5	G2
30602_1#368	pp5_ST14	O18-Gp12	H5	K5	G2
30602_1#372	pp1_ST73	O6	H1	K5	G2
30602_1#45	pp2_ST95	O2-O50-Gp7	H7	K1	G2
30602_1#49	pp1_ST73	O25	H1	K5	G2
30602_1#56	pp2_ST95	O1	H7	K1	G2
30602_1#64	pp4_ST131	O25	H4	K14	G2
30602_1#77	pp3_ST69	O17-044-O77-Gp9	H18	K54_K96	G3
30602_1#88	pp2_ST95	O2-O50-Gp7	H4	K1	G2
30602_1#92	pp10_ST357	Onovel3	H4	KL42	G2
30602_1#96	pp11_ST10	O8	H10
30602_2#190	pp1_ST73	O2-O50-Gp7	H1	K2	G2
30602_2#245	pp12_ST88	O9	H4
30602_2#261	pp2_ST95	O2-O50-Gp7	H4	K1	G2
30602_2#269	pp12_ST88	O8	H19
30602_2#273	pp5_ST14	O75	H7	K1	G2
30602_2#281	pp3_ST69	O17-044-O77-Gp9	H18	K52	G2
30602_2#285	pp17_ST144	O16	H6	K1	G2
30602_2#293	pp1_ST73	O2-O50-Gp7	H1	K7	G2
30602_2#297	pp17_ST144	O16	H6	K1	G2
30602_2#305	pp9_ST141	O2-O50-Gp7	H6	K1	G2
30602_2#309	pp6_ST58	O48	H26
30602_2#318	pp1_ST73	O2-O50-Gp7	H1	K2	G2
30602_2#322	pp1_ST73	O6	H1	K5	G2
30602_2#330	pp18_ST405	O102	H6	K52	G2
30602_2#334	pp2_ST95	O18-Gp12	H7	K1	G2
30602_2#342	pp7_ST12	O4	H1	K12	G2
30602_2#346	pp12_ST88		H12
30602_2#354	pp1_ST73	O2-O50-Gp7	H1	K7	G2
30602_2#358	pp11_ST10	O129-O13-O135-Gp10	H11
30602_2#366	pp2_ST95	O18-Gp12	H7	K1	G2
30602_2#370	pp22_ST453	O23	H16	K4	G2
30602_2#378	pp13_ST59	O1	H7	K1	G2
30602_2#382	pp1_ST73	O6	H1	K2	G2
30602_6#10	pp1_ST73	O6	H1	K13_K23	G2
30602_6#103	pp1_ST73	O22	H1	KL44	G2
30602_6#14	pp61_ST327	O3	H8
30602_6#31	pp1_ST73	O2-O50-Gp7	H1	K7	G2
30602_6#39	pp15_ST372	O6	H31	K15	G2
30602_6#43	pp2_ST95	O2-O50-Gp7	H7	K1	G2
30602_6#63	pp2_ST95	O1	H7	K1	G2
30602_6#71	pp10_ST357	O129-O13-O135-Gp10	H4	K92	G2
30602_6#75	pp2_ST95	O2-O50-Gp7	H7	K1	G2
30602_6#99	pp2_ST95	O18-Gp12	H7	K1	G2
30821_1#100	pp1_ST73	O2-O50-Gp7	H1	K7	G2
30821_1#102	pp7_ST12	O4	H5	K2	G2
30821_1#104	pp9_ST141	O134	H31	K1	G2
30821_1#105	pp1_ST73	O22	H1	KL44	G2
30821_1#107	pp3_ST69	O17-044-O77-Gp9	H18	K52	G2
30821_1#108	pp8_ST127	O6	H31	K14	G2
30821_1#111	pp2_ST95	O1	H7	K1	G2
30821_1#114	pp1_ST73	O2-O50-Gp7	H1	K7	G2
30821_1#12	pp2_ST95	O2-O50-Gp7	H7	K1	G2
30821_1#132	pp2_ST95	O18-Gp12	H7	K1	G2
30821_1#133	pp15_ST372	O83	H31	K14	G2
30821_1#135	pp2_ST95	O1	H7	K1	G2
30821_1#136	pp1_ST73	O6	H1	K13_K23	G2
30821_1#138	pp2_ST95	O2-O50-Gp7	H7	K1	G2
30821_1#139	pp5_ST14	O75	H7	K1	G2
30821_1#14	pp7_ST12	O4	H1	K12	G2
30821_1#141	pp3_ST69	O17-044-O77-Gp9	H18	K54_K96	G3
30821_1#143	pp1_ST73	O2-O50-Gp7	H1	K15	G2
30821_1#145	pp2_ST95	O2-O50-Gp7	H7	K1	G2
30821_1#15	pp124_ST10297		H18	KL45	G2
30821_1#16	pp6_ST58	O88	H8
30821_1#164	pp5_ST14	O75	H5	K100	G2
30821_1#166	pp1_ST73	O6	H1	K5	G2
30821_1#167	pp6_ST58	O9/Onovel22	H16
30821_1#168	pp3_ST69	O11	H4	K52	G2
30821_1#169	pp5_ST14	O75	H5	K5	G2
30821_1#17	pp2_ST95	O1	H7	K1	G2
30821_1#171	pp43_ST706	O85	H1
30821_1#173	pp125_ST3672		H14
30821_1#175	pp4_ST131	O25	H4	K1	G2
30821_1#178	pp31_ST349	O166	H15	KL22	G2
30821_1#18	pp17_ST144	O16	H6	K1	G2
30821_1#196	pp7_ST12	O4	H5	K12	G2
30821_1#198	pp16_ST393	O15	H1	K52	G2
30821_1#199	pp1_ST73	O2-O50-Gp7	H1	K5	G2
30821_1#200	pp10_ST357		H5	KL30	G2
30821_1#202	pp11_ST10	O32	H9
30821_1#203	pp8_ST127	O6	H31	K14	G2
30821_1#205	pp2_ST95	O2-O50-Gp7	H7	K1	G2
30821_1#207	pp1_ST73	O6	H1	K5	G2
30821_1#209	pp9_ST141	O2-O50-Gp7	H6	K1	G2
30821_1#21	pp1_ST73	O6	H1	K5	G2
30821_1#228	pp3_ST69	O17-044-O77-Gp9	H18	K52	G2
30821_1#229	pp7_ST12	O4	H1	K12	G2
30821_1#23	pp27_ST399	O25	H12
30821_1#232	pp1_ST73	O25	H1	K5	G2
30821_1#235	pp5_ST14	O75	H7	K1	G2
30821_1#236	pp1_ST73	O6	H1	K2	G2
30821_1#238	pp7_ST12	O18-Gp12	H5	K2	G2
30821_1#241	pp4_ST131	O25	H4	K5	G2
30821_1#261	pp5_ST14	O75	H7	K1	G2
30821_1#264	pp8_ST127	O6	H31	K15	G2
30821_1#268	pp3_ST69	O17-044-O77-Gp9	H18	K52	G2
30821_1#272	pp2_ST95	O1	H7	K1	G2
30821_1#275	pp13_ST59	O1	H7	K1	G2
30821_1#279	pp18_ST405	O102	H6	K2	G2
30821_1#300	pp7_ST12	O4	H1	K12	G2
30821_1#303	pp1_ST73	O6	H1	K5	G2
30821_1#304	pp6_ST58	O9/O30	H21
30821_1#305	pp15_ST372	O4	H31	K6_K24	G2
30821_1#308	pp9_ST141	O2-O50-Gp7	H6	K1	G2
30821_1#311	pp1_ST73	O22	H1	K13_K23	G2
30821_1#331	pp3_ST69	O17-044-O77-Gp9	H18	K54_K96	G3
30821_1#332	pp14_ST38	O2-O50-Gp7	H18	KL13	G2
30821_1#335	pp4_ST131	O25	H4	K14	G2
30821_1#336	pp1_ST73	O6	H1	K5	G2
30821_1#339	pp16_ST393	O15	H1	K52	G2
30821_1#363	pp7_ST12	O4	H5	K3	G3
30821_1#364	pp60_ST607	O32	H12
30821_1#365	pp2_ST95	O1	H7	K1	G2
30821_1#368	pp6_ST58	O93	H8
30821_1#371	pp3_ST69	O15	H18	K52	G2
30821_1#40	pp1_ST73	O2-O50-Gp7	H1	K7	G2
30821_1#43	pp1_ST73	O18-Gp12	H1	K5	G2
30821_1#45	pp1_ST73	O2-O50-Gp7	H1	K7	G2
30821_1#46	pp16_ST393	O130	H27	K100	G2
30821_1#48	pp1_ST73	O6	H1	K5	G2
30821_1#49	pp6_ST58	O8	H51
30821_1#53	pp1_ST73	O6	H1	K5	G2
30821_1#69	pp1_ST73	O25	H1	K5	G2
30821_1#71	pp9_ST141	O2-O50-Gp7	H6	K1	G2
30821_1#73	pp2_ST95	O1	H7	K1	G2
30821_1#74	pp1_ST73	O6	H1	K13_K23	G2
30821_1#76	pp1_ST73	O2-O50-Gp7	H1	K7	G2
30821_1#78	pp7_ST12	O4	H5	K3	G3
30821_1#79	pp38_ST126		H5	KL17	G2
30821_1#82	pp4_ST131	O25	H4	K5	G2
30859_5#10	pp1_ST73	O22	H1	KL44	G2
30859_5#107	pp8_ST127	O6	H31	K14	G2
30859_5#112	pp24_ST409	O75	H38/H55
30859_5#137	pp6_ST58	O8/O30	H25
30859_5#140	pp2_ST95	O1	H7	K1	G2
30859_5#141	pp10_ST357	O129-O13-O135-Gp10	H4	K1	G2
30859_5#16	pp2_ST95	O2-O50-Gp7	H4	K1	G2
30859_5#169	pp11_ST10	O12	H4	K1	G2
30859_5#170	pp39_ST398	O116	H21
30859_5#175	pp33_ST93	O7	H4	KL23	G2
30859_5#20	pp2_ST95	O1	H7	K1	G2
30859_5#203	pp3_ST69	O6	H31	K54_K96	G3
30859_5#204	pp3_ST69	O17-044-O77-Gp9	H18	KL110	G2
30859_5#205	pp14_ST38	O2-O50-Gp7	H18	KL13	G2
30859_5#232	pp2_ST95	O1	H7	K1	G2
30859_5#234	pp5_ST14	O75	H5	K5	G2
30859_5#239	pp9_ST141	O2-O50-Gp7	H6	K1	G2
30859_5#268	pp7_ST12	O4	H5	K7	G2
30859_5#269	pp6_ST58	O21	H25	K4	G2
30859_5#273	pp12_ST88	O8	H9
30859_5#297	pp2_ST95	O18ac	H7	K1	G2
30859_5#303	pp3_ST69	O17-044-O77-Gp9	H18	K93	G2
30859_5#306	pp8_ST127	O6	H31	K14	G2
30859_5#331	pp7_ST12	O4	H5	K53	G2
30859_5#335	pp1_ST73	O6	H1	K5	G2
30859_5#339	pp11_ST10	O9	H9
30859_5#363	pp7_ST12	O4	H5	K3	G3
30859_5#366	pp2_ST95	O2-O50-Gp7	H4	K1	G2
30859_5#370	pp8_ST127	O6	H31	K14	G2
30859_5#44	pp16_ST393	O15	H1	K52	G2
30859_5#45	pp22_ST453	O9/O30	H25
30859_5#74	pp1_ST73	O18-Gp12	H1	K5	G2
30859_5#79	pp9_ST141	O2-O50-Gp7	H6	K1	G2
30859_8#170	pp6_ST58	O8/O124var1	H19
30134_6#101	pp8_ST127	O6	H31	K14	G2
30134_6#103	pp3_ST69	O45	H18	K5	G2
30134_6#107	pp4_ST131	O16	H5	K100	G2
30134_6#108	pp1_ST73	O2-O50-Gp7	H1	K7	G2
30134_6#109	pp3_ST69	O17-044-O77-Gp9	H18	KL13	G2
30134_6#11	pp1_ST73	O6	H1	K2	G2
30134_6#111	pp2_ST95	O18-Gp12	H7	K1	G2
30134_6#112	pp3_ST69	O15	H6	K54_K96	G3
30134_6#113	pp9_ST141	O83	H1	K6_K24	G2
30134_6#115	pp4_ST131	O25	H4	K16	G2
30134_6#116	pp11_ST10	O153var1	H2	K2	G2
30134_6#120	pp4_ST131	O16	H5
30134_6#121	pp3_ST69	O15	H1	KL13	G2
30134_6#125	pp11_ST10	O45	H10
30134_6#127	pp13_ST59	O1	H7	K1	G2
30134_6#131	pp11_ST10	O32	H4
30134_6#137	pp3_ST69	O17-044-O77-Gp9	H18	KL13	G2
30134_6#14	pp32_ST355	O120	H5	KL43	G2
30134_6#140	pp1_ST73	O6	H1	K5	G2
30134_6#141	pp5_ST14	O2-O50-Gp7	H7	K1	G2
30134_6#143	pp29_ST491	131	H45
30134_6#144	pp1_ST73	O6	H1	K2	G2
30134_6#145	pp4_ST131	O25	H4	K5	G2
30134_6#147	pp72_ST10256	O66	H38
30134_6#148	pp1_ST73	O6	H1	K13_K23	G2
30134_6#149	pp27_ST399	O15	H12	K19	G3
30134_6#151	pp18_ST405	O102	H6	K14	G2
30134_6#152	pp5_ST14	O75	H5	KL31	G2
30134_6#156	pp9_ST141	O83	H1	KL80	G2
30134_6#158	pp1_ST73	O6	H1	K13_K23	G2
30134_6#160	pp2_ST95	O2-O50-Gp7	H7	K1	G2
30134_6#162	pp3_ST69	O17-044-O77-Gp9	H18	K54_K96	G3
30134_6#166	pp2_ST95	O2-O50-Gp7	H4	K1	G2
30134_6#168	pp2_ST95	O1	H7	K1	G2
30134_6#169	pp3_ST69	O17-044-O77-Gp9	H18	K93	G2
30134_6#170	pp3_ST69	O25	H18	K6_K24	G2
30134_6#173	pp2_ST95	O18-Gp12	H7	K1	G2
30134_6#174	pp32_ST355		H5	KL43	G2
30134_6#176	pp9_ST141	O83	H1	K6_K24	G2
30134_6#177	pp1_ST73	O25	H1	K5	G2
30134_6#178	pp2_ST95	O2-O50-Gp7	H7	K1	G2
30134_6#182	pp1_ST73	O6	H1	K5	G2
30134_6#186	pp1_ST73	O6	H1	K2	G2
30134_6#188	pp13_ST59	O1	H7	K1	G2
30134_6#19	pp3_ST69	O17-044-O77-Gp9	H18	K93	G2
30134_6#192	pp3_ST69	O17-044-O77-Gp9	H18	KL13	G2
30134_6#194	pp1_ST73	O18-Gp12	H1	K5	G2
30134_6#196	pp3_ST69	O17-044-O77-Gp9	H18	K54_K96	G3
30134_6#197	pp2_ST95	O1	H7	K1	G2
30134_6#2	pp11_ST10	O32	H9
30134_6#200	pp6_ST58	O8	H30
30134_6#202	pp1_ST73	O22	H1	K13_K23	G2
30134_6#205	pp3_ST69	O25	H18	KL13	G2
30134_6#206	pp73_ST4598		H21
30134_6#210	pp2_ST95	O1	H7	K1	G2
30134_6#214	pp1_ST73	O2-O50-Gp7	H1	K7	G2
30134_6#218	pp2_ST95	O1	H7	K1	G2
30134_6#22	pp9_ST141	O2-O50-Gp7	H6	K14	G2
30134_6#222	pp10_ST357	O129-O13-O135-Gp10	H4	KL73	G2
30134_6#225	pp2_ST95	O18-Gp12	H7	K1	G2
30134_6#229	pp6_ST58	O8	H25
30134_6#23	pp5_ST14	O75	H5	KL31	G2
30134_6#230	pp6_ST58	O8	H25
30134_6#233	pp2_ST95	O2-O50-Gp7	H7	K1	G2
30134_6#234	pp19_ST117	O24	H4
30134_6#237	pp7_ST12	O4	H5	K2	G2
30134_6#238	pp6_ST58	054/O22
30134_6#243	pp29_ST491	O54	H45
30134_6#245	pp74_ST8318	O1	H19
30134_6#251	pp1_ST73	O6	H1	K2	G2
30134_6#254	pp4_ST131	O25	H4	K2	G2
30134_6#255	pp4_ST131	O25	H4	K5	G2
30134_6#258	pp1_ST73	O2-O50-Gp7	H1	K7	G2
30134_6#259	pp2_ST95	O2-O50-Gp7	H7	K1	G2
30134_6#262	pp9_ST141	O2-O50-Gp7	H6	K1	G2
30134_6#263	pp5_ST14	O16	H5	KL105	G2
30134_6#266	pp54_ST1011	O3	H45
30134_6#27	pp6_ST58	O82	H20
30134_6#270	pp2_ST95	O1	H7	K1	G2
30134_6#271	pp2_ST95	O1	H7	K1	G2
30134_6#275	pp1_ST73	O6	H1	K2	G2
30134_6#279	pp3_ST69	O17-044-O77-Gp9	H18	K54_K96	G3
30134_6#285	pp11_ST10	O32	H9
30134_6#286	pp7_ST12	O4	H5	K2	G2
30134_6#287	pp4_ST131	O25	H4	K5	G2
30134_6#289	pp4_ST131	O25	H4	K2	G2
30134_6#293	pp5_ST14	O18-Gp12	H5	K5	G2
30134_6#294	pp7_ST12	O4	H5	K3	G3
30134_6#295	pp8_ST127	O6	H31	K14	G2
30134_6#297	pp34_ST1304	O91	H7
30134_6#298	pp12_ST88	O66	H45
30134_6#299	pp8_ST127	O6	H31	K2	G2
30134_6#301	pp6_ST58	O48	H21/H36
30134_6#307	pp1_ST73	O6	H1	K5	G2
30134_6#309	pp4_ST131	O25	H4	K2	G2
30134_6#31	pp8_ST127	O6	H31	K14	G2
30134_6#311	pp2_ST95	O2-O50-Gp7	H7	K1	G2
30134_6#313	pp2_ST95	O1	H7	K1	G2
30134_6#314	pp2_ST95	O1	H7	K1	G2
30134_6#315	pp2_ST95	O1	H7	K1	G2
30134_6#317	pp3_ST69	O15	H18	K52	G2
30134_6#319	pp3_ST69	O17-044-O77-Gp9	H18	KL13	G2
30134_6#322	pp10_ST357	O6	H5	K2	G2
30134_6#325	pp6_ST58	Onovel4	H21
30134_6#330	pp75_ST7427		H6
30134_6#331	pp3_ST69	O153var1	H18	K52	G2
30134_6#334	pp12_ST88	O9/Onovel22	H19
30134_6#336	pp11_ST10	O15	H4	K20	G2
30134_6#338	pp12_ST88	O8	H9
30134_6#340	pp1_ST73	O6	H1	K5	G2
30134_6#344	pp3_ST69	O17-044-O77-Gp9	H18	K52	G2
30134_6#346	pp24_ST409	O75	H38/H55
30134_6#348	pp2_ST95	O1	H7	K1	G2
30134_6#35	pp21_ST62	O7	H45	K1	G2
30134_6#350	pp5_ST14	O18-Gp12	H5	K5	G2
30134_6#351	pp12_ST88	O11	H4
30134_6#354	pp24_ST409	O7	H38/H55
30134_6#355	pp3_ST69	O17-044-O77-Gp9	H18	K93	G2
30134_6#356	pp12_ST88		H12
30134_6#358	pp2_ST95	O1	H7	K1	G2
30134_6#360	pp4_ST131	O25	H4	K5	G2
30134_6#361	pp15_ST372		H31	K15	G2
30134_6#363	pp1_ST73	O18-Gp12	H1	K5	G2
30134_6#365	pp2_ST95	O1	H7	K1	G2
30134_6#369	pp15_ST372	O6	H31	K15	G2
30134_6#371	pp42_ST636	O83	H7	KL5	G2
30134_6#373	pp3_ST69	O17-044-O77-Gp9	H18	K54_K96	G3
30134_6#376	pp7_ST12	O21	H5	K100	G2
30134_6#380	pp1_ST73	O6	H1	K2	G2
30134_6#381	pp22_ST453	O91	H10
30134_6#383	pp10_ST357	O129-O13-O135-Gp10	H4	K92	G2
30134_6#384	pp8_ST127	O6	H31	K2	G2
30134_6#40	pp8_ST127	O6	H31	K14	G2
30134_6#44	pp2_ST95	O18-Gp12	H7	K1	G2
30134_6#47	pp1_ST73	O2-O50-Gp7	H1	K7	G2
30134_6#48	pp5_ST14	O75	H7	K1	G2
30134_6#51	pp1_ST73	O2-O50-Gp7	H1	K7	G2
30134_6#52	pp4_ST131	O25	H4	K100	G2
30134_6#56	pp77_ST130	O17-044-O77-Gp9	H34	KL22	G2
30134_6#59	pp2_ST95	O1	H7	K1	G2
30134_6#60	pp1_ST73	O6	H1	K2	G2
30134_6#64	pp5_ST14	O75	H5	K1	G2
30134_6#69	pp3_ST69	O17-044-O77-Gp9	H18	K98	G3
30134_6#7	pp17_ST144	O16	H6	K1	G2
30134_6#73	pp26_ST28	O108	H6
30134_6#77	pp1_ST73	O18ac	H1	K5	G2
30134_6#80	pp78_ST130	O17-044-O77-Gp9	H18	K16	G2
30134_6#81	pp1_ST73	O120	H31	K7	G2
30134_6#83	pp11_ST10	O32	H4
30134_6#84	pp1_ST73	O2-O50-Gp7	H1	K7	G2
30134_6#88	pp5_ST14	O18-Gp12	H5	K5	G2
30134_6#89	pp17_ST144	O16	H6	K1	G2
30134_6#93	pp3_ST69	O15	H18	K52	G2
30134_6#95	pp4_ST131	O16	H5	KL30	G2
30134_6#97	pp5_ST14	O75	H7	K1	G2
30224_1#1	pp1_ST73	O25	H1	K5	G2
30224_1#10	pp23_ST978	O18-Gp12	H7	K16	G2
30224_1#101	pp1_ST73	O2-O50-Gp7	H1	K2	G2
30224_1#104	pp79_ST321	O120	H14	K100	G2
30224_1#105	pp6_ST58	O21	H21
30224_1#107	pp42_ST636	O21	H7	KL45	G2
30224_1#108	pp2_ST95	O1	H7	K1	G2
30224_1#109	pp2_ST95	O18ac	H7	K1	G2
30224_1#11	pp15_ST372	O6	H31	K15	G2
30224_1#110	pp2_ST95	O1	H7	K1	G2
30224_1#114	pp1_ST73	O6	H1	K2	G2
30224_1#116	pp2_ST95	O1	H7	K1	G2
30224_1#118	pp1_ST73	O6	H1	K5	G2
30224_1#119	pp1_ST73	O6	H1	K13_K23	G2
30224_1#12	pp20_ST136	O8/06	H5
30224_1#121	pp7_ST12	O4/O1	H5	K3	G3
30224_1#122	pp1_ST73	O6	H1	K2	G2
30224_1#123	pp9_ST141	O2-O50-Gp7	H6	K1	G2
30224_1#126	pp2_ST95	O2-O50-Gp7	H4	K1	G2
30224_1#129	pp2_ST95	O2-O50-Gp7	H4	K1	G2
30224_1#130	pp3_ST69	O153var1	H2	K52	G2
30224_1#131	pp10_ST357	O39	H4	K4	G2
30224_1#136	pp2_ST95	O1	H7	K1	G2
30224_1#139	pp11_ST10	Onovel9	H6
30224_1#140	pp5_ST14	O75	H5	K5	G2
30224_1#145	pp1_ST73	O6	H1	K5	G2
30224_1#146	pp10_ST357	O6	H5	K2	G2
30224_1#148	pp7_ST12	O4	H5	K3	G3
30224_1#150	pp17_ST144	O16	H6	K1	G2
30224_1#153	pp9_ST141	O2-O50-Gp7	H6	K1	G2
30224_1#154	pp10_ST357	O129-O13-O135-Gp10	H4	K92	G2
30224_1#155	pp8_ST127	O6	H31	K14	G2
30224_1#157	pp5_ST14	O75	H7	K1	G2
30224_1#158	pp1_ST73	O2-O50-Gp7	H1	K7	G2
30224_1#159	pp2_ST95	O45	H7	K1	G2
30224_1#161	pp7_ST12	O18-Gp12	H5
30224_1#162	pp3_ST69	O17-044-O77-Gp9	H18	KL13	G2
30224_1#165	pp10_ST357	O10	H5	KL71	G2
30224_1#168	pp2_ST95	O1	H7	K1	G2
30224_1#170	pp12_ST88	O8	H9
30224_1#173	pp2_ST95	O1	H7	K1	G2
30224_1#175	pp12_ST88	O8	H19
30224_1#177	pp2_ST95	O2-O50-Gp7	H7	K1	G2
30224_1#178	pp10_ST357	O39	H4	K4	G2
30224_1#179	pp8_ST127	O6	H31	K2	G2
30224_1#183	pp7_ST12	O4	H1	K12	G2
30224_1#184	pp2_ST95	O18ac	H7	K1	G2
30224_1#186	pp2_ST95	O18-Gp12	H7	K1	G2
30224_1#188	pp2_ST95	O18-Gp12	H7	K1	G2
30224_1#191	pp1_ST73	O2-O50-Gp7	H1	K7	G2
30224_1#194	pp2_ST95	O2-O50-Gp7	H7	K1	G2
30224_1#197	pp1_ST73	O6	H1	K2	G2
30224_1#2	pp2_ST95	O2-O50-Gp7	H7	K1	G2
30224_1#204	pp2_ST95	O1	H7	K1	G2
30224_1#205	pp2_ST95	O1	H7	K1	G2
30224_1#207	pp39_ST398	O9	H10
30224_1#208	pp6_ST58	O64	H21
30224_1#209	pp1_ST73	O6	H1	K2	G2
30224_1#211	pp4_ST131	O25	H4	K5	G2
30224_1#214	pp8_ST127	O6	H31
30224_1#215	pp1_ST73	O2-O50-Gp7	H1	K7	G2
30224_1#216	pp5_ST14	O75	H5	K5	G2
30224_1#22	pp10_ST357	O39	H4	K4	G2
30224_1#220	pp2_ST95	O1	H7	K1	G2
30224_1#223	pp9_ST141	O2-O50-Gp7	H6	K1	G2
30224_1#224	pp3_ST69	O17-044-O77-Gp9	H18	KL13	G2
30224_1#227	pp1_ST73	O2-O50-Gp7	H1	K93	G2
30224_1#228	pp28_ST362	O7	H6	KL44	G2
30224_1#232	pp2_ST95	O1	H7	K1	G2
30224_1#233	pp3_ST69	O17-044-O77-Gp9	H18	K98	G3
30224_1#234	pp8_ST127	O6	H31	K14	G2
30224_1#236	pp2_ST95	O1	H7	K1	G2
30224_1#238	pp19_ST117	O159	H4
30224_1#24	pp9_ST141	O83	H1	K6_K24	G2
30224_1#240	pp5_ST14	O2-O50-Gp7	H7	K1	G2
30224_1#242	pp2_ST95	O1	H7	K1	G2
30224_1#243	pp18_ST405	O102	H6	K2	G2
30224_1#244	pp11_ST10	O109	H27
30224_1#247	pp8_ST127	O6	H31	K2	G2
30224_1#248	pp1_ST73		H1	K5	G2
30224_1#251	pp4_ST131	O25	H4	K16	G2
30224_1#252	pp48_ST714	O153var1	H20	KL31	G2
30224_1#253	pp6_ST58	O8	H25
30224_1#256	pp11_ST10	O32	H10
30224_1#26	pp2_ST95	O1	H7	K1	G2
30224_1#261	pp1_ST73	O6	H1	K5	G2
30224_1#265	pp5_ST14	O75	H5	K5	G2
30224_1#266	pp3_ST69	O15	H18	K52	G2
30224_1#269	pp12_ST88	O8	H9
30224_1#270	pp82_ST216	O3	H4
30224_1#271	pp7_ST12	O4	H1	K12	G2
30224_1#273	pp4_ST131	O25	H4
30224_1#274	pp3_ST69	O15	H18	K2	G2
30224_1#275	pp1_ST73	O6	H1	K5	G2
30224_1#276	pp1_ST73	O6	H1	K5	G2
30224_1#277	pp9_ST141	O2-O50-Gp7	H6	K1	G2
30224_1#28	pp2_ST95	O1	H7	K1	G2
30224_1#280	pp1_ST73	O2-O50-Gp7	H1	K7	G2
30224_1#281	pp2_ST95	O18-Gp12	H7	K1	G2
30224_1#287	pp1_ST73	O2-O50-Gp7	H1	K7	G2
30224_1#29	pp2_ST95	O2-O50-Gp7	H7	K1	G2
30224_1#291	pp4_ST131	O16	H5	K100	G2
30224_1#292	pp30_ST2015	O2-O50-Gp7	H14	K7	G2
30224_1#293	pp1_ST73	O6	H1	K2	G2
30224_1#294	pp12_ST88		H12
30224_1#30	pp12_ST88	O9/Onovel22	H19
30224_1#301	pp3_ST69	O117	H4	K52	G2
30224_1#302	pp4_ST131	O16	H5	K100	G2
30224_1#303	pp1_ST73	O6	H1	K5	G2
30224_1#304	pp11_ST10	O32	H10
30224_1#305	pp4_ST131	O16	H5	K100	G2
30224_1#306	pp5_ST14	O75	H5	K5	G2
30224_1#307	pp20_ST136	O8	H14
30224_1#308	pp4_ST131	O25	H4	K5	G2
30224_1#309	pp10_ST357	O129-O13-O135-Gp10	H4	K1	G2
30224_1#313	pp4_ST131	O25	H4	K5	G2
30224_1#315	pp7_ST12	O18-Gp12	H5	K12	G2
30224_1#316	pp36_ST224	O136	H40
30224_1#317	pp3_ST69	O17-044-O77-Gp9	H18	K52	G2
30224_1#320	pp1_ST73	O6	H1	K5	G2
30224_1#324	pp10_ST357	O129-O13-O135-Gp10	H4	K1	G2
30224_1#325	pp84_ST5308	O21	H27
30224_1#326	pp7_ST12	O4	H5	K12	G2
30224_1#33	pp3_ST69	O17-044-O77-Gp9	H18	KL7	G2
30224_1#331	pp17_ST144	O16	H6	K1	G2
30224_1#333	pp4_ST131	O25	H4	K100	G2
30224_1#335	pp16_ST393	O15	H1	K52	G2
30224_1#337	pp1_ST73	O6	H1	K5	G2
30224_1#338	pp6_ST58	O8	H25
30224_1#340	pp49_ST1084	O8	H49
30224_1#349	pp1_ST73	O25	H1	K5	G2
30224_1#35	pp1_ST73		H1	K5	G2
30224_1#350	pp8_ST127	O6	H31	K14	G2
30224_1#355	pp4_ST131	O25	H4	K16	G2
30224_1#356	pp18_ST405	O102	H6	K52	G2
30224_1#357	pp2_ST95	O1	H7	K1	G2
30224_1#358	pp2_ST95	O1	H7	K1	G2
30224_1#359	pp11_ST10	O32	H9
30224_1#36	pp22_ST453	O23	H16	K4	G2
30224_1#360	pp1_ST73	O18-Gp12	H1	K5	G2
30224_1#361	pp3_ST69	O17-044-O77-Gp9	H18	K98	G3
30224_1#362	pp1_ST73	O22	H1	K13_K23	G2
30224_1#363	pp7_ST12	O4	H5	K2	G2
30224_1#364	pp10_ST357		H4	K1	G2
30224_1#366	pp6_ST58	Onovel5	H16
30224_1#367	pp31_ST349	O86	H2	K1	G2
30224_1#368	pp1_ST73	O2-O50-Gp7	H1	K7	G2
30224_1#37	pp5_ST14	O7	H7	K1	G2
30224_1#370	pp7_ST12	O4	H5	K2	G2
30224_1#371	pp2_ST95	O1	H7	K1	G2
30224_1#372	pp1_ST73	O22	H1	K13_K23	G2
30224_1#373	pp5_ST14	O75	H7	K1	G2
30224_1#377	pp1_ST73	O6	H1	K5	G2
30224_1#378	pp1_ST73	O6	H1	K2	G2
30224_1#379	pp6_ST58	O8	H14
30224_1#38	pp4_ST131	O16	H5	K100	G2
30224_1#381	pp2_ST95	O1	H7	K1	G2
30224_1#382	pp1_ST73	O25	H1	K5	G2
30224_1#39	pp26_ST28	O24	H6
30224_1#4	pp12_ST88	O8	H4
30224_1#40	pp86_ST-1220	O129-O13-O135-Gp10	H6	K100	G2
30224_1#43	pp5_ST14	O18-Gp12	H5	K5	G2
30224_1#47	pp19_ST117	O143	H4
30224_1#48	pp4_ST131	O25	H4	KL44	G2
30224_1#5	pp57_ST5451	Onovel6	H19
30224_1#52	pp1_ST73	O2-O50-Gp7	H1	K7	G2
30224_1#55	pp3_ST69	O17-044-O77-Gp9	H18	KL13	G2
30224_1#58	pp7_ST12	O4	H5	K2	G2
30224_1#59	pp10_ST357	O129-O13-O135-Gp10	H4	K1	G2
30224_1#6	pp3_ST69	O15	H6	K15	G2
30224_1#61	pp9_ST141	O2-O50-Gp7	H6	K1	G2
30224_1#62	pp11_ST10	O16	H18	K1	G2
30224_1#63	pp2_ST95	O45	H7	K1	G2
30224_1#65	pp8_ST127	O6	H31	K14	G2
30224_1#66	pp1_ST73	O2-O50-Gp7	H1	K7	G2
30224_1#67	pp6_ST58	O179	H8
30224_1#68	pp12_ST88	O9	H4
30224_1#71	pp24_ST409	O21	H12
30224_1#72	pp6_ST58	OgN9	H16
30224_1#74	pp10_ST357	O129-O13-O135-Gp10	H4	K92	G2
30224_1#75	pp1_ST73	O25	H1	K5	G2
30224_1#77	pp8_ST127	O6	H31	K14	G2
30224_1#78	pp1_ST73	O6	H1	K5	G2
30224_1#8	pp9_ST141	O2-O50-Gp7	H6	K1	G2
30224_1#81	pp2_ST95		H4	K1	G2
30224_1#82	pp6_ST58	O93	H2
30224_1#84	pp2_ST95	O1	H7	K1	G2
30224_1#86	pp5_ST14	O75	H5	K5	G2
30224_1#87	pp7_ST12	O4	H5	K2	G2
30224_1#89	pp14_ST38	O7	H18	KL31	G2
30224_1#9	pp8_ST127	O6	H31	K2	G2
30224_1#90	pp2_ST95	O2-O50-Gp7	H4	K1	G2
30224_1#93	pp3_ST69	O11	H4	K52	G2
30224_1#94	pp3_ST69	O25	H18	KL88	G2
30224_1#99	pp15_ST372	O18-Gp12	H31	K6_K24	G2
30345_1#10	pp2_ST95	O1	H7	K1	G2
30345_1#100	pp1_ST73	O22	H1	KL44	G2
30345_1#102	pp2_ST95	O2-O50-Gp7	H4	K1	G2
30345_1#103	pp2_ST95	O1	H7	K1	G2
30345_1#105	pp2_ST95	O18-Gp12	H7	K1	G2
30345_1#106	pp3_ST69	O117	H4	K52	G2
30345_1#107	pp2_ST95	O2-O50-Gp7	H7	K1	G2
30345_1#109	pp7_ST12	O4	H5	K5	G2
30345_1#110	pp3_ST69	O117	H4	K52	G2
30345_1#112	pp14_ST38	O86	H18	K5	G2
30345_1#113	pp2_ST95	O18-Gp12	H7	K1	G2
30345_1#114	pp40_ST685	O64	H30
30345_1#115	pp11_ST10	O32	H10
30345_1#12	pp1_ST73	O2-O50-Gp7	H1	K2	G2
30345_1#120	pp1_ST73	O6	H1	K5	G2
30345_1#121	pp2_ST95	O1	H7	K1	G2
30345_1#123	pp1_ST73	O6	H1	K100	G2
30345_1#124	pp11_ST10	O32	H4
30345_1#128	pp1_ST73	O2-O50-Gp7	H1	K7	G2
30345_1#13	pp2_ST95	O18-Gp12	H7	K1	G2
30345_1#131	pp3_ST69	O25	H4	KL13	G2
30345_1#133	pp8_ST127		H31	K14	G2
30345_1#134	pp2_ST95	O1	H7	K1	G2
30345_1#135	pp2_ST95	O1	H7	K1	G2
30345_1#136	pp15_ST372	O4	H31
30345_1#137	pp2_ST95	O1	H7	K1	G2
30345_1#138	pp7_ST12	O4	H1	K12	G2
30345_1#14	pp3_ST69	O17-044-O77-Gp9	H18	K5	G2
30345_1#140	pp1_ST73	O25	H1	K5	G2
30345_1#141	pp1_ST73	O6	H1	K13_K23	G2
30345_1#143	pp3_ST69	O17-044-O77-Gp9	H18	K52	G2
30345_1#145	pp9_ST141	O83	H1	K6_K24	G2
30345_1#146	pp3_ST69	O25	H18	K4	G2
30345_1#147	pp5_ST14	O75	H7	K1	G2
30345_1#148	pp3_ST69	O17-044-O77-Gp9	H18	KL13	G2
30345_1#149	pp9_ST141	O2-O50-Gp7	H6	K1	G2
30345_1#15	pp19_ST117	O161	H4
30345_1#153	pp8_ST127	O6	H31	K14	G2
30345_1#155	pp3_ST69	O153var1	H18	K52	G2
30345_1#156	pp7_ST12	O4	H1	K12	G2
30345_1#157	pp9_ST141	O83	H1	K6_K24	G2
30345_1#161	pp10_ST357	O6	H5	K2	G2
30345_1#164	pp4_ST131	O25	H4	K5	G2
30345_1#165	pp87_ST67	O12	H2
30345_1#167	pp6_ST58	O8	H2
30345_1#168	pp3_ST69	O15	H18	K52	G2
30345_1#169	pp3_ST69	O17-044-O77-Gp9	H18	KL13	G2
30345_1#17	pp3_ST69	O11	H18	KL111	G2
30345_1#172	pp3_ST69	O15	H18	K54_K96	G3
30345_1#173	pp41_ST567	O83	H33	K1	G2
30345_1#175	pp3_ST69	O17-044-O77-Gp9	H18	KL70	G2
30345_1#176	pp3_ST69	O17-044-O77-Gp9	H18	K4	G2
30345_1#177	pp2_ST95	O1	H7	K1	G2
30345_1#18	pp1_ST73	O6	H1	K5	G2
30345_1#180	pp18_ST405	O102	H6	K14	G2
30345_1#185	pp12_ST88	O9	H32
30345_1#188	pp4_ST131	O25	H4
30345_1#189	pp1_ST73	O2-O50-Gp7	H1	K7	G2
30345_1#19	pp2_ST95	O25	H4	K1	G2
30345_1#190	pp11_ST10	Onovel9	H21
30345_1#196	pp3_ST69	O15	H18	K52	G2
30345_1#199	pp3_ST69	O15	H18	K52	G2
30345_1#2	pp1_ST73	O6	H1	K5	G2
30345_1#20	pp7_ST12	O4	H1	K12	G2
30345_1#200	pp2_ST95	O1	H7	K1	G2
30345_1#201	pp9_ST141	O2-O50-Gp7	H6	K1	G2
30345_1#202	pp19_ST117	O24	H4
30345_1#203	pp5_ST14	O75	H5	KL31	G2
30345_1#204	pp88_ST756	O153-O178-GP11	H20
30345_1#205	pp4_ST131	O25	H4	K2	G2
30345_1#207	pp1_ST73	O6	H1	K5	G2
30345_1#209	pp1_ST73	O6	H1	K5	G2
30345_1#21	pp1_ST73	O25	H1	K5	G2
30345_1#212	pp2_ST95	O1	H7	K1	G2
30345_1#213	pp2_ST95	O1	H7	K1	G2
30345_1#214	pp89_ST3247	O5	H12
30345_1#216	pp51_ST108	O129-O13-O135-Gp10	H15	K12	G2
30345_1#218	pp4_ST131	O25	H4	K5	G2
30345_1#22	pp17_ST144	O16	H6	K1	G2
30345_1#220	pp4_ST131	O25	H4	K5	G2
30345_1#221	pp5_ST14	O75	H5	K5	G2
30345_1#222	pp13_ST59	O1	H7	K1	G2
30345_1#225	pp3_ST69	O25	H18	K5	G2
30345_1#226	pp4_ST131	O25	H4	K5	G2
30345_1#228	pp1_ST73	O22	H1	K13_K23	G2
30345_1#229	pp7_ST12	O4	H5	K2	G2
30345_1#23	pp2_ST95	O45	H7	K1	G2
30345_1#232	pp2_ST95	O1	H7	K1	G2
30345_1#233	pp17_ST144	O16	H6	K1	G2
30345_1#236	pp2_ST95	O2-O50-Gp7	H7	K1	G2
30345_1#237	pp12_ST88	O8	H9
30345_1#238	pp36_ST224	O9	H30
30345_1#239	pp8_ST127	O6	H31	K14	G2
30345_1#241	pp10_ST357	O129-O13-O135-Gp10	H4	K1	G2
30345_1#242	pp2_ST95	O1	H7	K1	G2
30345_1#243	pp4_ST131	O25	H4	K16	G2
30345_1#246	pp2_ST95	O1	H7	K1	G2
30345_1#249	pp8_ST127	O6	H31	K14	G2
30345_1#25	pp9_ST141	O2-O50-Gp7	H6	K1	G2
30345_1#250	pp7_ST12	O4	H5	K3	G3
30345_1#252	pp3_ST69	O17-044-O77-Gp9	H18	KL13	G2
30345_1#254	pp6_ST58	O9	H25
30345_1#256	pp2_ST95	O1	H7	K1	G2
30345_1#257	pp90_ST10268	O109	H45
30345_1#261	pp7_ST12	O4	H1	K12	G2
30345_1#262	pp1_ST73	O25	H1	K5	G2
30345_1#263	pp91_ST10244	Onovel12	H45
30345_1#264	pp14_ST38	O86	H18	K100	G2
30345_1#265	pp6_ST58	O89	H38
30345_1#267	pp1_ST73	O2-O50-Gp7	H1	K7	G2
30345_1#268	pp20_ST136	O8/O155	H10
30345_1#269	pp7_ST12	O4	H5	K15	G2
30345_1#27	pp13_ST59	O1	H7	KL13	G2
30345_1#270	pp10_ST357	O19	H4	KL42	G2
30345_1#271	pp13_ST59	O1	H7	K1	G2
30345_1#273	pp4_ST131	O16	H5	K100	G2
30345_1#274	pp28_ST362	O45	H6	K15	G2
30345_1#275	pp3_ST69	O15	H18	K54_K96	G3
30345_1#278	pp11_ST10	Onovel28	H19
30345_1#279	pp4_ST131	O25	H4	K1	G2
30345_1#281	pp10_ST357	O129-O13-O135-Gp10	H4	K1	G2
30345_1#282	pp27_ST399	O117	H25
30345_1#285	pp10_ST357	O2-O50-Gp7	H1	K1	G2
30345_1#286	pp2_ST95	O2-O50-Gp7	H7	K1	G2
30345_1#289	pp1_ST73	O25	H1	K5	G2
30345_1#29	pp3_ST69	O17-044-O77-Gp9	H18	K93	G2
30345_1#290	pp45_ST540	O9	H30
30345_1#292	pp4_ST131	O25	H4	K5	G2
30345_1#293	pp8_ST127	O6	H31	K14	G2
30345_1#294	pp7_ST12		H1
30345_1#296	pp20_ST136	O8	H10
30345_1#297	pp19_ST117	O24	H4
30345_1#298	pp4_ST131	O25	H4	K5	G2
30345_1#299	pp39_ST398	O9	H4
30345_1#3	pp11_ST10	O12	H4	K1	G2
30345_1#30	pp2_ST95	O2-O50-Gp7	H4	K1	G2
30345_1#300	pp6_ST58	O174	H40
30345_1#301	pp35_ST5644	O175	H5	KL24	G2
30345_1#303	pp4_ST131	O25	H4	K2	G2
30345_1#304	pp21_ST62	O7	H45	K1	G2
30345_1#305	pp2_ST95	O1	H7	K1	G2
30345_1#306	pp1_ST73	O6	H1	K5	G2
30345_1#308	pp3_ST69	O15	H18	K52	G2
30345_1#309	pp3_ST69	O15	H18	K54_K96	G3
30345_1#31	pp4_ST131	O25	H4	K5	G2
30345_1#311	pp5_ST14	O18-Gp12	H5	K5	G2
30345_1#314	pp3_ST69	O117	H4	K52	G2
30345_1#317	pp9_ST141	O2-O50-Gp7	H6	K1	G2
30345_1#318	pp22_ST453	O45	H4
30345_1#321	pp5_ST14	O75	H5	K5	G2
30345_1#322	pp4_ST131	O25	H4	K5	G2
30345_1#323	pp1_ST73	O18ac	H1	K5	G2
30345_1#324	pp20_ST136	O8	H10
30345_1#326	pp5_ST14	O75	H5	K5	G2
30345_1#327	pp5_ST14	O75	H5	K5	G2
30345_1#328	pp1_ST73	O6	H1	K2	G2
30345_1#33	pp2_ST95	O2-O50-Gp7	H4	K1	G2
30345_1#330	pp4_ST131	O25	H4	K5	G2
30345_1#333	pp1_ST73	O6	H1	K5	G2
30345_1#335	pp4_ST131	O25	H4	K2	G2
30345_1#336	pp8_ST127	O6	H31	K14	G2
30345_1#337	pp5_ST14	O18-Gp12	H5	K5	G2
30345_1#339	pp5_ST14	O75	H5	K1	G2
30345_1#340	pp5_ST14	O18-Gp12	H5	K5	G2
30345_1#341	pp2_ST95	O18-Gp12	H7	K1	G2
30345_1#344	pp6_ST58	O8	H25
30345_1#345	pp9_ST141	O46-O134-Gp6	H31	K1	G2
30345_1#346	pp2_ST95	O2-O50-Gp7	H7	K1	G2
30345_1#348	pp1_ST73	O2-O50-Gp7	H1	K7	G2
30345_1#353	pp9_ST141	O2-O50-Gp7	H6	K1	G2
30345_1#354	pp5_ST14	O75	H5	K1	G2
30345_1#355	pp2_ST95	O1	H7	K1	G2
30345_1#357	pp2_ST95	O1	H7	K1	G2
30345_1#358	pp2_ST95	O1	H7	K1	G2
30345_1#359	pp6_ST58	O105	H4
30345_1#361	pp92_ST448	O8	H8
30345_1#362	pp3_ST69	O15	H18	K54_K96	G3
30345_1#363	pp2_ST95	O1	H7	K1	G2
30345_1#364	pp9_ST141	O2-O50-Gp7	H6	K1	G2
30345_1#365	pp7_ST12	O4	H40	K12	G2
30345_1#368	pp3_ST69	O15	H18	K4	G2
30345_1#369	pp9_ST141	O134	H31	K1	G2
30345_1#37	pp2_ST95	O1	H7	K1	G2
30345_1#370	pp1_ST73	O6	H1	K5	G2
30345_1#371	pp1_ST73	O18-Gp12	H1	K5	G2
30345_1#373	pp13_ST59	O1	H7	K1	G2
30345_1#374	pp2_ST95	O2-O50-Gp7	H7	K1	G2
30345_1#375	pp93_ST1652	O1	H12	K12	G2
30345_1#377	pp4_ST131	O16	H5	K100	G2
30345_1#379	pp94_ST617	O32	H10
30345_1#38	pp1_ST73	O25	H1	K5	G2
30345_1#381	pp1_ST73	O6	H1	K13_K23	G2
30345_1#382	pp7_ST12	O4	H5	K3	G3
30345_1#384	pp13_ST59	O1	H7	K1	G2
30345_1#39	pp1_ST73	O6	H1	K5	G2
30345_1#40	pp1_ST73	O6	H1	K5	G2
30345_1#41	pp2_ST95	O1	H7	K1	G2
30345_1#42	pp2_ST95	O1	H7	K1	G2
30345_1#43	pp4_ST131	O25	H4	K5	G2
30345_1#44	pp1_ST73	O6	H1	K5	G2
30345_1#45	pp3_ST69	O15	H18	K52	G2
30345_1#46	pp4_ST131	O25	H4	K5	G2
30345_1#48	pp1_ST73	O6	H1	K5	G2
30345_1#49	pp16_ST393	O15	H1	K52	G2
30345_1#5	pp3_ST69	O45	H7	K52	G2
30345_1#51	pp1_ST73	O6	H1	K5	G2
30345_1#52	pp4_ST131	O16	H5	K100	G2
30345_1#54	pp61_ST327	O156	H8
30345_1#55	pp5_ST14	O75	H5	K5	G2
30345_1#57	pp1_ST73	O6	H1	K5	G2
30345_1#58	pp95_ST13	O105	H8
30345_1#59	pp3_ST69	O17-044-O77-Gp9	H18	K54_K96	G3
30345_1#6	pp1_ST73	O6	H1	K5	G2
30345_1#61	pp3_ST69	O17-044-O77-Gp9	H18	K54_K96	G3
30345_1#63	pp6_ST58	O11	H25	K4	G2
30345_1#65	pp3_ST69	O17-044-O77-Gp9	H18	K54_K96	G3
30345_1#69	pp3_ST69	O15	H18	K52	G2
30345_1#70	pp30_ST2015	O22	H5	KL22	G2
30345_1#71	pp1_ST73		H1	K5	G2
30345_1#74	pp6_ST58	O108	H2
30345_1#75	pp3_ST69	O17-044-O77-Gp9	H18	KL13	G2
30345_1#77	pp4_ST131	O25	H4	K5	G2
30345_1#79	pp1_ST73	O2-O50-Gp7	H1	K7	G2
30345_1#8	pp10_ST357	O129-O13-O135-Gp10	H4	K92	G2
30345_1#80	pp9_ST141	O2-O50-Gp7	H6	K1	G2
30345_1#81	pp2_ST95	O1	H7	K1	G2
30345_1#82	pp18_ST405	O102	H6	K20	G2
30345_1#83	pp12_ST88	O8	H4
30345_1#84	pp1_ST73	O6	H1	K13_K23	G2
30345_1#86	pp1_ST73	O6	H1	K5	G2
30345_1#87	pp1_ST73	O2-O50-Gp7	H1	K7	G2
30345_1#88	pp10_ST357	O16	H5	KL71	G2
30345_1#9	pp9_ST141	O2-O50-Gp7	H6	K7	G2
30345_1#90	pp9_ST141	O2-O50-Gp7	H6	K1	G2
30345_1#91	pp3_ST69	O15	H18	K52	G2
30345_1#92	pp17_ST144	O16	H6	K1	G2
30345_1#94	pp17_ST144	O16	H6	K1	G2
30345_1#96	pp3_ST69	O15	H18	K52	G2
30345_1#99	pp62_ST10269	O102	H31
30348_1#10	pp1_ST73	O18-Gp12	H1	K5	G2
30348_1#101	pp9_ST141	O2-O50-Gp7	H6	K14	G2
30348_1#102	pp8_ST127	O6	H31	K14	G2
30348_1#104	pp2_ST95	O1	H7	K1	G2
30348_1#105	pp7_ST12	O4	H5	K3	G3
30348_1#106	pp29_ST491	O54	H45
30348_1#107	pp1_ST73	O120	H31	K13_K23	G2
30348_1#108	pp6_ST58	O110	H28
30348_1#109	pp3_ST69	O15	H18	K52	G2
30348_1#11	pp2_ST95	O18ac	H7	K1	G2
30348_1#111	pp1_ST73	O2-O50-Gp7	H1	K7	G2
30348_1#112	pp1_ST73	O2-O50-Gp7	H1	K5	G2
30348_1#113	pp3_ST69	O17-044-O77-Gp9	H18	KL13	G2
30348_1#116	pp10_ST357	O117	H4	K1	G2
30348_1#117	pp12_ST88	O8/O179	H11
30348_1#119	pp2_ST95	O2-O50-Gp7	H4	K1	G2
30348_1#12	pp10_ST357	O6	H5	K2	G2
30348_1#120	pp2_ST95	O1	H7	K1	G2
30348_1#121	pp3_ST69	O86	H18	K52	G2
30348_1#122	pp17_ST144	O16	H6	K1	G2
30348_1#123	pp11_ST10	O16	H4	K92	G2
30348_1#124	pp5_ST14	O75	H5	K5	G2
30348_1#126	pp4_ST131	O25	H4	K5	G2
30348_1#127	pp20_ST136	O9	H5
30348_1#128	pp11_ST10	O32	H9
30348_1#131	pp1_ST73	O6	H1	K5	G2
30348_1#132	pp2_ST95	O1	H7	K1	G2
30348_1#133	pp8_ST127	O6	H31	K14	G2
30348_1#135	pp2_ST95	O1	H7	K1	G2
30348_1#136	pp3_ST69	O15	H18	K52	G2
30348_1#138	pp18_ST405	O102	H6	KL7	G2
30348_1#139	pp8_ST127	O6	H31	K14	G2
30348_1#14	pp1_ST73	O22	H1	K13_K23	G2
30348_1#142	pp2_ST95	O18-Gp12	H7	K1	G2
30348_1#143	pp10_ST357	O129-O13-O135-Gp10	H4	K1	G2
30348_1#144	pp4_ST131	O25	H4	K5	G2
30348_1#148	pp45_ST540		H30
30348_1#149	pp1_ST73	O6	H1	K2	G2
30348_1#150	pp63_ST3246	O17-044-O77-Gp9	H6	KL70	G2
30348_1#152	pp4_ST131	O25	H4	K5	G2
30348_1#153	pp7_ST12	O4	H5	K53	G2
30348_1#154	pp6_ST58	Onovel4	H21
30348_1#155	pp1_ST73	O6	H1	K5	G2
30348_1#156	pp3_ST69	O17-044-O77-Gp9	H18	K52	G2
30348_1#157	pp25_ST648	O2-O50-Gp7	H42	K7	G2
30348_1#158	pp1_ST73	O6	H1	K13_K23	G2
30348_1#159	pp3_ST69	O17-044-O77-Gp9	H18	KL17	G2
30348_1#16	pp7_ST12	O4	H5	K3	G3
30348_1#161	pp7_ST12	O4	H5	K2	G2
30348_1#162	pp4_ST131	O16	H5	K100	G2
30348_1#163	pp3_ST69	O15	H18	K52	G2
30348_1#17	pp5_ST14	O75	H5	K5	G2
30348_1#171	pp5_ST14	O75	H5	KL31	G2
30348_1#173	pp6_ST58	O8	H25
30348_1#175	pp14_ST38	O86	H18	K5	G2
30348_1#176	pp3_ST69	O117	H4	K52	G2
30348_1#181	pp7_ST12	O4	H5	K3	G3
30348_1#182	pp1_ST73	O6	H1	K13_K23	G2
30348_1#184	pp14_ST38	O86	H30	K92	G2
30348_1#185	pp2_ST95	O1	H7	K1	G2
30348_1#186	pp1_ST73	O2-O50-Gp7	H1	K5	G2
30348_1#187	pp4_ST131	O16	H5	K100	G2
30348_1#189	pp7_ST12	O4	H1	K12	G2
30348_1#19	pp10_ST357	O129-O13-O135-Gp10	H4	K92	G2
30348_1#191	pp1_ST73	O6	H1	K5	G2
30348_1#192	pp2_ST95	O1	H7	K1	G2
30348_1#193	pp30_ST2015	O2-O50-Gp7	H14	K7	G2
30348_1#195	pp4_ST131	O25	H4	K5	G2
30348_1#196	pp1_ST73	O25	H1
30348_1#198	pp3_ST69	O117	H4	KL93	G2
30348_1#200	pp1_ST73	O6	H1	K2	G2
30348_1#202	pp14_ST38	O86	H18	KL45	G2
30348_1#203	pp1_ST73	O6	H1	K2	G2
30348_1#206	pp9_ST141	O2-O50-Gp7	H6	K1	G2
30348_1#207	pp11_ST10	O45	H16	KL13	G2
30348_1#208	pp4_ST131	O25	H4	KL42	G2
30348_1#21	pp2_ST95	O18-Gp12	H7	K1	G2
30348_1#210	pp98_ST2712		H28
30348_1#212	pp8_ST127	O6	H31	K14	G2
30348_1#213	pp7_ST12	O18-Gp12	H5	K2	G2
30348_1#218	pp10_ST357	O39	H4	K4	G2
30348_1#219	pp40_ST685	O64	H30
30348_1#22	pp1_ST73	O6	H1	K2	G2
30348_1#220	pp2_ST95	O2-O50-Gp7	H5	K1	G2
30348_1#221	pp6_ST58	O58	H21
30348_1#222	pp1_ST73	O4	H1	K13_K23	G2
30348_1#224	pp7_ST12	O4	H5	K2	G2
30348_1#225	pp8_ST127	O6	H31	K14	G2
30348_1#226	pp12_ST88		H12
30348_1#229	pp2_ST95	O2-O50-Gp7	H7	K1	G2
30348_1#231	pp4_ST131	O25	H4	K14	G2
30348_1#232	pp6_ST58	O11	H25
30348_1#234	pp2_ST95	O18-Gp12	H7	K1	G2
30348_1#235	pp11_ST10	OgN12	H32
30348_1#239	pp1_ST73	O6	H1	K5	G2
30348_1#24	pp1_ST73	O6	H1	K5	G2
30348_1#243	pp8_ST127	O6	H31	K2	G2
30348_1#245	pp1_ST73	O25	H1	K5	G2
30348_1#247	pp4_ST131	O16	H5	K15	G2
30348_1#25	pp2_ST95	O1	H7	K1	G2
30348_1#251	pp3_ST69	O17-044-O77-Gp9	H18	KL13	G2
30348_1#252	pp64_ST350	O76	H7
30348_1#253	pp2_ST95	O18ac	H7	K1	G2
30348_1#254	pp5_ST14	O107	H5	K2	G2
30348_1#255	pp1_ST73	O6	H1	K5	G2
30348_1#256	pp3_ST69	O117	H4	K52	G2
30348_1#259	pp4_ST131	O25	H4	K5	G2
30348_1#26	pp5_ST14	O75	H5	K1	G2
30348_1#260	pp20_ST136	O8	H10
30348_1#261	pp35_ST5644	O175	H5	KL24	G2
30348_1#262	pp13_ST59	O1	H7	K1	G2
30348_1#263	pp4_ST131	O25	H4	KL44	G2
30348_1#264	pp5_ST14	O18-Gp12	H5	K5	G2
30348_1#266	pp1_ST73	O2-O50-Gp7	H1	K5	G2
30348_1#267	pp4_ST131	O16	H5	K100	G2
30348_1#268	pp15_ST372	O83	H31	K6_K24	G2
30348_1#27	pp9_ST141	O2-O50-Gp7	H6	K1	G2
30348_1#270	pp6_ST58	O156	H7
30348_1#271	pp10_ST357	O129-O13-O135-Gp10	H4	K1	G2
30348_1#273	pp6_ST58	O153var1	H21
30348_1#279	pp3_ST69	O17-044-O77-Gp9	H18	KL13	G2
30348_1#280	pp19_ST117	O161	H4
30348_1#281	pp1_ST73	O25	H1	K5	G2
30348_1#283	pp31_ST349	O166	H15	KL22	G2
30348_1#284	pp1_ST73	O6	H1	K5	G2
30348_1#285	pp8_ST127	O6	H31	K14	G2
30348_1#287	pp20_ST136	O8	H10
30348_1#288	pp5_ST14	O75	H5	K5	G2
30348_1#289	pp6_ST58	O8	H19
30348_1#290	pp5_ST14	O75	H5	K5	G2
30348_1#291	pp10_ST357	Onovel3	H4	KL42	G2
30348_1#292	pp1_ST73	O18-Gp12	H1	K5	G2
30348_1#294	pp1_ST73	O6	H1	K5	G2
30348_1#296	pp2_ST95	O18-Gp12	H7	K1	G2
30348_1#30	pp1_ST73	O2-O50-Gp7	H1	K7	G2
30348_1#301	pp25_ST648	O4	H42
30348_1#302	pp1_ST73	O6	H1	K2	G2
30348_1#303	pp1_ST73	O6	H1	K5	G2
30348_1#31	pp11_ST10	O118-Gp3/O151-Gp3	H2
30348_1#311	pp27_ST399	O86	H30
30348_1#312	pp9_ST141	O2-O50-Gp7	H6	K1	G2
30348_1#313	pp7_ST12	O4	H5	K3	G3
30348_1#315	pp6_ST58	O86	H30	KL7	G2
30348_1#316	pp7_ST12	O4	H5	K2	G2
30348_1#317	pp1_ST73	O25	H1	K93	G2
30348_1#319	pp7_ST12	O4	H5	K3	G3
30348_1#320	pp6_ST58	O8/O61	H19
30348_1#322	pp9_ST141	O2-O50-Gp7	H6	K1	G2
30348_1#323	pp1_ST73	O6	H1	K5	G2
30348_1#324	pp66_ST1086	O8/O32	H21
30348_1#327	pp2_ST95	O1	H7	K1	G2
30348_1#328	pp10_ST357	O129-O13-O135-Gp10	H4	K92	G2
30348_1#331	pp12_ST88	O9	H4
30348_1#335	pp26_ST28	O84	H7
30348_1#336	pp8_ST127	O6	H31	K2	G2
30348_1#337	pp5_ST14	O75	H5	K1	G2
30348_1#34	pp10_ST357	O120	H4	K1	G2
30348_1#340	pp7_ST12	O4	H5	K3	G3
30348_1#342	pp9_ST141	O2-O50-Gp7	H6	K1	G2
30348_1#344	pp25_ST648	O1	H6	KL45	G2
30348_1#345	pp23_ST978	O4	H27	KL23	G2
30348_1#349	pp2_ST95	O1	H7	K1	G2
30348_1#350	pp8_ST127	O6	H31	K14	G2
30348_1#355	pp8_ST127	O6	H31	K14	G2
30348_1#356	pp2_ST95	O1	H7	K1	G2
30348_1#357	pp10_ST357	O129-O13-O135-Gp10	H4	KL17	G2
30348_1#358	pp1_ST73	O2-O50-Gp7	H1	K7	G2
30348_1#359	pp1_ST73	O6	H1	K2	G2
30348_1#360	pp29_ST491	O54	H45
30348_1#361	pp7_ST12	O4	H1	K12	G2
30348_1#362	pp8_ST127	O6	H31	K15	G2
30348_1#363	pp38_ST126		H5	KL17	G2
30348_1#364	pp56_ST1567	O143	H48
30348_1#367	pp10_ST357	O129-O13-O135-Gp10	H4	K1	G2
30348_1#368	pp1_ST73	O6	H1	K5	G2
30348_1#372	pp4_ST131	O25	H4	K5	G2
30348_1#373	pp2_ST95	O2-O50-Gp7	H4	K1	G2
30348_1#374	pp1_ST73	O6	H1	K5	G2
30348_1#377	pp1_ST73	O6	H1	K2	G2
30348_1#378	pp6_ST58	O103	H21
30348_1#39	pp2_ST95	O18-Gp12	H7	K1	G2
30348_1#4	pp2_ST95	O1	H7	K1	G2
30348_1#40	pp5_ST14	O75	H5	K5	G2
30348_1#41	pp17_ST144	O16	H6	K1	G2
30348_1#44	pp10_ST357	Onovel3	H4	KL42	G2
30348_1#46	pp1_ST73	O18-Gp12	H1	K5	G2
30348_1#47	pp7_ST12	O4	H5	K2	G2
30348_1#48	pp3_ST69	O15	H6	K15	G2
30348_1#5	pp4_ST131	O25	H4	K5	G2
30348_1#52	pp7_ST12	O4	H5	K53	G2
30348_1#54	pp7_ST12	O4	H5	K3	G3
30348_1#56	pp14_ST38	O86	H18	K5	G2
30348_1#57	pp4_ST131	O25	H4	K2	G2
30348_1#6	pp3_ST69	O17-044-O77-Gp9	H18	K54_K96	G3
30348_1#61	pp2_ST95	O2-O50-Gp7	H7	K1	G2
30348_1#62	pp5_ST14	O75	H5	K5	G2
30348_1#63	pp102_ST1434	O129-O13-O135-Gp10	H10	KL139	G3
30348_1#64	pp2_ST95	O18-Gp12	H7	K1	G2
30348_1#65	pp5_ST14	O75	H5	K5	G2
30348_1#66	pp4_ST131	O16	H5	K100	G2
30348_1#67	pp9_ST141			K6_K24	G2
30348_1#68	pp6_ST58	O110	H28
30348_1#69	pp7_ST12	O4	H5	K2	G2
30348_1#7	pp103_ST4624		H25	KL71	G2
30348_1#70	pp5_ST14	O75	H5	K5	G2
30348_1#71	pp3_ST69	O17-044-O77-Gp9	H18	K54_K96	G3
30348_1#72	pp1_ST73	O6	H1	K2	G2
30348_1#74	pp7_ST12	O4	H1	K12	G2
30348_1#75	pp11_ST10	O12	H4	K1	G2
30348_1#76	pp1_ST73	O6	H1	K5	G2
30348_1#77	pp2_ST95	O45	H7	K1	G2
30348_1#79	pp2_ST95	O1	H7	K1	G2
30348_1#8	pp2_ST95	O18-Gp12	H7	K1	G2
30348_1#80	pp6_ST58	Onovel20	H16
30348_1#82	pp15_ST372	O18-Gp12	H31	K2	G2
30348_1#83	pp1_ST73	O6	H1	K13_K23	G2
30348_1#84	pp6_ST58	O110	H28
30348_1#86	pp11_ST10	O81	H5
30348_1#87	pp4_ST131	O25	H4	K5	G2
30348_1#89	pp4_ST131	O25	H4	K5	G2
30348_1#9	pp10_ST357	O19	H4	KL30	G2
30348_1#90	pp33_ST93	O15	H33	K7	G2
30348_1#92	pp5_ST14	O75	H5	K1	G2
30348_1#93	pp1_ST73	O2-O50-Gp7	H1	K5	G2
30348_1#94	pp1_ST73	O2-O50-Gp7	H1	K93	G2
30348_1#96	pp1_ST73	O22	H1	K13_K23	G2
30348_1#99	pp1_ST73	O6	H1	K2	G2
30348_2#1	pp10_ST357	O129-O13-O135-Gp10	H4	K1	G2
30348_2#10	pp8_ST127	O6	H31	K14	G2
30348_2#102	pp52_ST354	O1	H34	K93	G2
30348_2#103	pp4_ST131	O16	H5	K100	G2
30348_2#104	pp4_ST131	O25	H4	K1	G2
30348_2#105	pp4_ST131	O16	H5	K100	G2
30348_2#106	pp10_ST357	O16	H5	KL71	G2
30348_2#107	pp7_ST12	O4	H1	K12	G2
30348_2#109	pp11_ST10	O148	H32
30348_2#111	pp12_ST88	O21	H9
30348_2#112	pp9_ST141	O2-O50-Gp7	H6	K1	G2
30348_2#113	pp4_ST131	O25	H4	K100	G2
30348_2#115	pp3_ST69	O11	H4	K52	G2
30348_2#116	pp1_ST73	O6	H1	K2	G2
30348_2#117	pp4_ST131	O25	H4	K5	G2
30348_2#12	pp22_ST453	O23	H16	KL17	G2
30348_2#120	pp2_ST95	O1	H7	K1	G2
30348_2#121	pp2_ST95	O1	H7	K1	G2
30348_2#122	pp58_ST929	O21	H14	KL31	G2
30348_2#123	pp11_ST10	Onovel32/Onovel22	H9
30348_2#124	pp4_ST131	O25	H4	KL42	G2
30348_2#126	pp28_ST362	O7	H6	KL44	G2
30348_2#128	pp3_ST69	O15	H18	K54_K96	G3
30348_2#130	pp15_ST372	O83	H31	K14	G2
30348_2#131	pp5_ST14	O75	H5	K5	G2
30348_2#132	pp18_ST405	O102	H6	K2	G2
30348_2#136	pp105_ST361	O9	H30
30348_2#137	pp6_ST58	O8/O46-Gp6	H21
30348_2#138	pp3_ST69	O45	H7	K52	G2
30348_2#139	pp2_ST95	O6	H7	K1	G2
30348_2#14	pp4_ST131	O25	H4	K5	G2
30348_2#141	pp5_ST14	O75	H5	K1	G2
30348_2#142	pp2_ST95	O18-Gp12	H7	K1	G2
30348_2#145	pp3_ST69	O17-044-O77-Gp9	H18	K98	G3
30348_2#146	pp9_ST141	O2-O50-Gp7	H6	K1	G2
30348_2#147	pp7_ST12	O4	H1
30348_2#148	pp15_ST372	O18-Gp12	H31	K6_K24	G2
30348_2#149	pp10_ST357		H5	KL17	G2
30348_2#150	pp3_ST69	O17-044-O77-Gp9	H18	K52	G2
30348_2#151	pp6_ST58	O55	H10
30348_2#153	pp2_ST95	O1	H7	K1	G2
30348_2#154	pp1_ST73	O2-O50-Gp7	H1	K13_K23	G2
30348_2#155	pp4_ST131	O25	H4	KL44	G2
30348_2#158	pp3_ST69	O17-044-O77-Gp9	H18	KL13	G2
30348_2#16	pp2_ST95	O2-O50-Gp7	H7	K1	G2
30348_2#160	pp3_ST69	O117	H4	K52	G2
30348_2#161	pp9_ST141	O2-O50-Gp7	H6	K1	G2
30348_2#163	pp1_ST73	O6	H1	K5	G2
30348_2#164	pp4_ST131	O25	H4	K5	G2
30348_2#165	pp8_ST127	O6	H31	K14	G2
30348_2#167	pp2_ST95	O2-O50-Gp7	H7	K1	G2
30348_2#168	pp4_ST131	O16	H5	KL126	G2
30348_2#169	pp21_ST62	O7	H45	K1	G2
30348_2#17	pp4_ST131	O25	H4	K5	G2
30348_2#170	pp7_ST12	O4	H1	K12	G2
30348_2#172	pp34_ST1304	O22	H7
30348_2#173	pp4_ST131	O25	H4	K2	G2
30348_2#174	pp5_ST14	O75	H5	K5	G2
30348_2#175	pp9_ST141	O2-O50-Gp7	H1	KL35	G2
30348_2#176	pp1_ST73	O6	H1	K2	G2
30348_2#178	pp2_ST95	O1	H7	K1	G2
30348_2#18	pp11_ST10	O159	H34
30348_2#180	pp1_ST73	O2-O50-Gp7	H1
30348_2#181	pp2_ST95	O1	H7	K1	G2
30348_2#182	pp1_ST73	O25	H1	K5	G2
30348_2#183	pp3_ST69	O11	H4	K52	G2
30348_2#185	pp6_ST58	Onovel26	H19
30348_2#186	pp5_ST14	O75	H5	K5	G2
30348_2#187	pp16_ST393	O15	H1	K52	G2
30348_2#188	pp5_ST14	O18-Gp12	H5	K5	G2
30348_2#189	pp1_ST73	O6	H1	K5	G2
30348_2#19	pp18_ST405	O2-O50-Gp7	H4	K5	G2
30348_2#190	pp16_ST393	O11	H1	K52	G2
30348_2#191	pp34_ST1304	Onovel19	H7
30348_2#192	pp9_ST141	O2-O50-Gp7	H6	K1	G2
30348_2#193	pp19_ST117	O143	H4
30348_2#194	pp1_ST73	O2-O50-Gp7	H1	K7	G2
30348_2#195	pp3_ST69	O117	H4	K52	G2
30348_2#197	pp1_ST73	O6	H1	K5	G2
30348_2#199	pp1_ST73	O22	H1	KL44	G2
30348_2#2	pp1_ST73	O18-Gp12	H1	KL7	G2
30348_2#200	pp5_ST14	O75	H7	K1	G2
30348_2#202	pp4_ST131	O16	H5	KL126	G2
30348_2#203	pp107_ST1859	O99	H6	K1	G2
30348_2#204	pp23_ST978	O4	H27	KL23	G2
30348_2#205	pp46_ST919	O141	H10
30348_2#206	pp67_ST10291	O54	H14
30348_2#209	pp11_ST10	O74	H39
30348_2#210	pp8_ST127	O6	H31	K2	G2
30348_2#211	pp3_ST69	O15	H18	K52	G2
30348_2#212	pp9_ST141	O2-O50-Gp7	H6	K14	G2
30348_2#213	pp1_ST73	O2-O50-Gp7	H1	K7	G2
30348_2#216	pp3_ST69	O15	H18	K52	G2
30348_2#22	pp10_ST357	O129-O13-O135-Gp10	H4	K1	G2
30348_2#220	pp3_ST69	O17-044-O77-Gp9	H18	KL13	G2
30348_2#221	pp1_ST73	O6	H1	K2	G2
30348_2#222	pp19_ST117	O161	H4
30348_2#223	pp4_ST131	O25	H4	K100	G2
30348_2#224	pp8_ST127	O6	H31	K14	G2
30348_2#225	pp1_ST73	O6	H1	K5	G2
30348_2#226	pp10_ST357	O129-O13-O135-Gp10	H4	K1	G2
30348_2#227	pp24_ST409	O7	H38/H55
30348_2#228	pp20_ST136	O8	H14
30348_2#229	pp2_ST95	O2-O50-Gp7	H4	K1	G2
30348_2#23	pp10_ST357	O129-O13-O135-Gp10	H4	K92	G2
30348_2#230	pp15_ST372		H31	K15	G2
30348_2#231	pp4_ST131	O25	H4	K16	G2
30348_2#233	pp2_ST95	O1	H7	K1	G2
30348_2#236	pp5_ST14	O75	H5	K5	G2
30348_2#237	pp1_ST73	O2-O50-Gp7	H1	K7	G2
30348_2#239	pp3_ST69	O17-044-O77-Gp9	H18	KL13	G2
30348_2#24	pp16_ST393	O15	H1	K52	G2
30348_2#240	pp1_ST73	O6	H1	K5	G2
30348_2#241	pp3_ST69	O153var1	H2	K54_K96	G3
30348_2#243	pp2_ST95	O1	H7	K1	G2
30348_2#244	pp6_ST58	O9	H25
30348_2#245	pp1_ST73	O6	H1	K2	G2
30348_2#248	pp10_ST357	O6	H5	K2	G2
30348_2#249	pp1_ST73	O2-O50-Gp7	H1	K7	G2
30348_2#25	pp5_ST14	O18-Gp12	H5	K5	G2
30348_2#251	pp10_ST357	O129-O13-O135-Gp10	H4	K92	G2
30348_2#252	pp7_ST12	O4	H5	K3	G3
30348_2#254	pp4_ST131	O25	H4
30348_2#255	pp18_ST405	O19	H4	K5	G2
30348_2#256	pp4_ST131	O25	H4	K5	G2
30348_2#258	pp1_ST73	O6	H1	K13_K23	G2
30348_2#259	pp3_ST69	O17-044-O77-Gp9	H18	K5	G2
30348_2#261	pp3_ST69	O15	H6	K15	G2
30348_2#262	pp4_ST131	O25	H4	K5	G2
30348_2#263	pp16_ST393	O15	H1	K52	G2
30348_2#266	pp36_ST224	O100	H25
30348_2#267	pp10_ST357		H4	KL30	G2
30348_2#269	pp7_ST12		H5	K3	G3
30348_2#27	pp9_ST141	O2-O50-Gp7	H6	K1	G2
30348_2#270	pp18_ST405	O102	H6	KL39	G2
30348_2#271	pp1_ST73	O25	H1	K5	G2
30348_2#272	pp1_ST73	O2-O50-Gp7	H1	K5	G2
30348_2#273	pp1_ST73	O2-O50-Gp7	H1	K5	G2
30348_2#274	pp7_ST12	O4	H5	K7	G2
30348_2#275	pp7_ST12	O4	H1	K12	G2
30348_2#276	pp4_ST131	O25	H4	K2	G2
30348_2#277	pp3_ST69	O15	H18	K54_K96	G3
30348_2#280	pp11_ST10		H4	K1	G2
30348_2#281	pp10_ST357	O129-O13-O135-Gp10	H4	K92	G2
30348_2#282	pp10_ST357	O129-O13-O135-Gp10	H4	K1	G2
30348_2#283	pp2_ST95	O2-O50-Gp7	H7	K1	G2
30348_2#284	pp2_ST95	O2-O50-Gp7	H7	K1	G2
30348_2#289	pp2_ST95	O45	H7	K1	G2
30348_2#29	pp8_ST127	O6	H31	K7	G2
30348_2#291	pp6_ST58	O9/O30	H9
30348_2#292	pp1_ST73	O6	H1	K5	G2
30348_2#296	pp4_ST131	O16	H5	K100	G2
30348_2#297	pp2_ST95	O2-O50-Gp7	H4	K1	G2
30348_2#299	pp5_ST14	O75	H7	K1	G2
30348_2#30	pp3_ST69	O15	H18	K52	G2
30348_2#300	pp1_ST73	O6	H1	K13_K23	G2
30348_2#301	pp1_ST73	O2-O50-Gp7	H1	K7	G2
30348_2#303	pp9_ST141	O46-O134-Gp6	H31	K1	G2
30348_2#304	pp2_ST95	O1	H7	K1	G2
30348_2#308	pp2_ST95	O2-O50-Gp7	H5	K1	G2
30348_2#309	pp1_ST73	O6	H1	K5	G2
30348_2#31	pp46_ST919	Onovel17	H10
30348_2#310	pp7_ST12	O4	H5	K2	G2
30348_2#312	pp1_ST73	O6	H1	K5	G2
30348_2#313	pp6_ST58	O104	H2
30348_2#314	pp2_ST95	O18-Gp12	H7	K1	G2
30348_2#315	pp17_ST144	O16	H6	K1	G2
30348_2#316	pp4_ST131	O16	H5
30348_2#317	pp5_ST14	O75	H5	K5	G2
30348_2#319	pp3_ST69	O86/O17-O44-77-Gp9	H18	K52	G2
30348_2#32	pp53_ST457	O11	H6	K53	G2
30348_2#320	pp25_ST648	O25	H4	K54_K96	G3
30348_2#323	pp3_ST69	O17-044-O77-Gp9	H18	K52	G2
30348_2#324	pp5_ST14	O75	H5	K5	G2
30348_2#327	pp1_ST73	O6	H1	K2	G2
30348_2#328	pp10_ST357	O16	H5	KL71	G2
30348_2#329	pp1_ST73	O2-O50-Gp7	H1	K5	G2
30348_2#33	pp7_ST12	O4	H5	K3	G3
30348_2#332	pp3_ST69	O17-044-O77-Gp9	H18	KL13	G2
30348_2#333	pp2_ST95	O2-O50-Gp7	H7	K1	G2
30348_2#334	pp2_ST95	O1	H7	K1	G2
30348_2#335	pp26_ST28	O81	H6
30348_2#336	pp6_ST58	O150	H8
30348_2#337	pp1_ST73	O45/O22	H1	K13_K23	G2
30348_2#34	pp8_ST127	O6	H31	K14	G2
30348_2#340	pp21_ST62	O7	H45	K1	G2
30348_2#341	pp15_ST372	O83	H31	K14	G2
30348_2#342	pp1_ST73	O6	H1	K5	G2
30348_2#343	pp9_ST141	O2-O50-Gp7	H6	K1	G2
30348_2#344	pp1_ST73	O6	H1	K5	G2
30348_2#345	pp6_ST58	O8	H25
30348_2#346	pp5_ST14	O75	H7	K1	G2
30348_2#349	pp13_ST59		H7	K1	G2
30348_2#350	pp12_ST88	O8/O40	H10
30348_2#352	pp11_ST10	O15	H4	KL13	G2
30348_2#354	pp5_ST14	O75	H7	K1	G2
30348_2#357	pp10_ST357		H4	K4	G2
30348_2#358	pp5_ST14	O75	H5	K1	G2
30348_2#359	pp20_ST136	O8	H10
30348_2#36	pp8_ST127	O6	H31	K14	G2
30348_2#360	pp12_ST88	O8	H27
30348_2#361	pp1_ST73	O6	H1	K5	G2
30348_2#363	pp3_ST69	O17-044-O77-Gp9	H18	K5	G2
30348_2#364	pp19_ST117	O24	H4
30348_2#365	pp13_ST59	O1	H7	K1	G2
30348_2#367	pp2_ST95	O2-O50-Gp7	H4	K1	G2
30348_2#368	pp16_ST393	O15	H18	K2	G2
30348_2#369	pp2_ST95	O22/O45	H7	K1	G2
30348_2#37	pp1_ST73	O6	H1	K2	G2
30348_2#373	pp1_ST73	O6	H1	K5	G2
30348_2#374	pp4_ST131	O16	H5	K100	G2
30348_2#378	pp3_ST69	O15	H1	KL13	G2
30348_2#38	pp5_ST14	O18-Gp12	H5	K5	G2
30348_2#380	pp18_ST405	O2-O50-Gp7	H4	K5	G2
30348_2#381	pp48_ST714	O153var1	H20	KL31	G2
30348_2#382	pp1_ST73	O6	H1	K5	G2
30348_2#384	pp1_ST73	O6	H1	K5	G2
30348_2#39	pp1_ST73	O22	H1	KL44	G2
30348_2#40	pp1_ST73	O6	H1	K5	G2
30348_2#41	pp11_ST10	O32	H9
30348_2#42	pp12_ST88	O8	H9
30348_2#45	pp2_ST95	O2-O50-Gp7	H7	K1	G2
30348_2#46	pp1_ST73	O6	H1	K5	G2
30348_2#47	pp2_ST95	O1	H7	K1	G2
30348_2#48	pp3_ST69	O17-044-O77-Gp9	H18	KL13	G2
30348_2#49	pp22_ST453	O23	H16	K4	G2
30348_2#5	pp4_ST131	O16	H5	KL103	G2
30348_2#50	pp6_ST58	O88	H8
30348_2#51	pp69_ST3057	O98	H5
30348_2#52	pp1_ST73	O6	H1	K2	G2
30348_2#55	pp4_ST131	O25	H4	K14	G2
30348_2#56	pp5_ST14	O75	H7	K1	G2
30348_2#57	pp3_ST69	O15	H18	K52	G2
30348_2#58	pp7_ST12	O4	H1	K12	G2
30348_2#59	pp11_ST10	O25	H16
30348_2#6	pp1_ST73	O6	H1	K13_K23	G2
30348_2#60	pp3_ST69	O153var1	H2	K52	G2
30348_2#61	pp1_ST73	O18-Gp12	H1	K5	G2
30348_2#63	pp7_ST12	O4	H5	K3	G3
30348_2#64	pp34_ST1304	O163	H14
30348_2#66	pp1_ST73	O6	H1	K5	G2
30348_2#67	pp4_ST131	O25	H4	K16	G2
30348_2#68	pp40_ST685	O127	H21/H54
30348_2#69	pp24_ST409	O21	H38/H55
30348_2#7	pp1_ST73	O6	H1	K5	G2
30348_2#70	pp4_ST131	O16	H5	K100	G2
30348_2#71	pp3_ST69	O15	H18	K52	G2
30348_2#72	pp16_ST393	O15	H1	K52	G2
30348_2#73	pp20_ST136	O8	H14
30348_2#74	pp1_ST73	O25	H1	K5	G2
30348_2#75	pp3_ST69	O17-044-O77-Gp9	H18	K93	G2
30348_2#77	pp110_ST4566	O163	H23
30348_2#78	pp3_ST69	O15	H18	K54_K96	G3
30348_2#79	pp9_ST141	O2-O50-Gp7	H6	K14	G2
30348_2#80	pp6_ST58	O108	H2
30348_2#81	pp3_ST69	O86	H18	K52	G2
30348_2#82	pp5_ST14	O75	H5	K1	G2
30348_2#83	pp2_ST95	O1	H7	K1	G2
30348_2#84	pp13_ST59	O1	H7	K1	G2
30348_2#85	pp2_ST95	O1	H7	K1	G2
30348_2#86	pp1_ST73	O6	H1	K5	G2
30348_2#87	pp6_ST58	OgN31	H8
30348_2#89	pp1_ST73	O22	H1	K13_K23	G2
30348_2#9	pp8_ST127	O6	H31	K14	G2
30348_2#90	pp18_ST405	O102	H6	K14	G2
30348_2#91	pp4_ST131	O16	H5	K100	G2
30348_2#93	pp6_ST58	O9	H25
30348_2#94	pp8_ST127	O6	H31	K14	G2
30348_2#95	pp4_ST131	O25	H4	K5	G2
30348_2#97	pp1_ST73	O6	H1	K5	G2
30348_2#99	pp15_ST372	O83	H31	K14	G2
30602_1#10	pp53_ST457	O11	H6	K53	G2
30602_1#101	pp70_ST1850	O9	H10
30602_1#102	pp7_ST12	O4	H5	K2	G2
30602_1#103	pp26_ST28		H6
30602_1#104	pp4_ST131	O25	H4	K14	G2
30602_1#107	pp5_ST14	O75	H5	K5	G2
30602_1#108	pp18_ST405	O102	H6	K52	G2
30602_1#109	pp4_ST131	O25	H4	K5	G2
30602_1#11	pp1_ST73	O18-Gp12	H1	K5	G2
30602_1#112	pp1_ST73	O2-O50-Gp7	H1	K7	G2
30602_1#114	pp2_ST95	O1	H7	K1	G2
30602_1#115	pp34_ST1304	O8	H14
30602_1#119	pp3_ST69	O17-044-O77-Gp9	H18	K54_K96	G3
30602_1#12	pp2_ST95	O18ac	H7	K1	G2
30602_1#120	pp3_ST69	O17-044-O77-Gp9	H18	K54_K96	G3
30602_1#122	pp9_ST141	O83	H10	K100	G2
30602_1#123	pp1_ST73	O6	H1	K5	G2
30602_1#124	pp44_ST1643	Onovel1	H45
30602_1#126	pp4_ST131	O25	H4	KL44	G2
30602_1#127	pp8_ST127	O6	H31	K14	G2
30602_1#128	pp2_ST95	O1	H7	K1	G2
30602_1#129	pp5_ST14	O75	H5	K5	G2
30602_1#13	pp8_ST127	O6	H31	K14	G2
30602_1#132	pp10_ST357		H4	K4	G2
30602_1#133	pp4_ST131	O25	H4	K14	G2
30602_1#134	pp13_ST59	O1	H7	K1	G2
30602_1#135	pp3_ST69	O11	H4	K52	G2
30602_1#136	pp2_ST95	O1	H7	K1	G2
30602_1#137	pp8_ST127	O6	H31	K2	G2
30602_1#139	pp11_ST10		H33
30602_1#140	pp6_ST58	Onovel4	H7
30602_1#143	pp7_ST12	O4	H5	K3	G3
30602_1#144	pp1_ST73	O6	H1	K2	G2
30602_1#146	pp2_ST95	O2-O50-Gp7	H7	K1	G2
30602_1#148	pp29_ST491	O54	H45
30602_1#150	pp16_ST393	O15	H1	K52	G2
30602_1#151	pp3_ST69	O117	H4	K52	G2
30602_1#154	pp4_ST131	O16	H5	K100	G2
30602_1#155	pp22_ST453	O23	H16	KL72	G2
30602_1#156	pp1_ST73	O6	H1	K2	G2
30602_1#158	pp3_ST69	O153var1	H18	K52	G2
30602_1#159	pp20_ST136	O8	H14
30602_1#161	pp8_ST127	O6	H31	K14	G2
30602_1#162	pp2_ST95	O18-Gp12	H7	K1	G2
30602_1#163	pp33_ST93	O11	H52	K1	G2
30602_1#165	pp1_ST73	O2-O50-Gp7	H1	K7	G2
30602_1#166	pp3_ST69	O15	H18	K2	G2
30602_1#167	pp3_ST69	O17-044-O77-Gp9	H18	KL7	G2
30602_1#168	pp2_ST95	O1	H7	K1	G2
30602_1#171	pp1_ST73	O6	H1	K5	G2
30602_1#172	pp12_ST88	O8	H21
30602_1#175	pp4_ST131	O25	H4	K2	G2
30602_1#176	pp2_ST95	O1	H7
30602_1#177	pp8_ST127	O6	H31	K15	G2
30602_1#18	pp1_ST73	O6	H1	K13_K23	G2
30602_1#182	pp2_ST95	O1	H7	K1	G2
30602_1#183	pp7_ST12	O4	H5	K3	G3
30602_1#184	pp4_ST131	O25	H4	K20	G2
30602_1#186	pp2_ST95	O1	H7	K1	G2
30602_1#187	pp2_ST95	O1	H7	K1	G2
30602_1#188	pp3_ST69	O17-044-O77-Gp9	H18	K2	G2
30602_1#191	pp1_ST73	O2-O50-Gp7	H1	K7	G2
30602_1#192	pp2_ST95	O45	H7	K1	G2
30602_1#193	pp50_ST1882	O23	H4	KL23	G2
30602_1#194	pp27_ST399	O125	H30
30602_1#196	pp4_ST131	O16	H5	KL30	G2
30602_1#197	pp5_ST14	O18-Gp12	H5	K5	G2
30602_1#199	pp2_ST95	O1	H7	K1	G2
30602_1#2	pp4_ST131	O25	H4	K5	G2
30602_1#202	pp12_ST88	O9	H12
30602_1#204	pp4_ST131	O25	H4	K14	G2
30602_1#208	pp3_ST69	O17-044-O77-Gp9	H18	K54_K96	G3
30602_1#209	pp11_ST10	O9	H9
30602_1#210	pp10_ST357	O39	H4	K4	G2
30602_1#215	pp5_ST14	O75	H5	K5	G2
30602_1#216	pp5_ST14	O75	H5	K5	G2
30602_1#217	pp16_ST393	O15	H1	K52	G2
30602_1#22	pp5_ST14	O75	H5	KL31	G2
30602_1#220	pp5_ST14	O75	H5	K5	G2
30602_1#221	pp1_ST73	O2-O50-Gp7	H1	K7	G2
30602_1#222	pp1_ST73	O6	H1	K2	G2
30602_1#224	pp10_ST357	O129-O13-O135-Gp10	H4	K92	G2
30602_1#226	pp1_ST73	O6	H1	K2	G2
30602_1#227	pp3_ST69	O11	H18	K52	G2
30602_1#228	pp1_ST73	O6	H1	K5	G2
30602_1#23	pp14_ST38	O86	H18	K100	G2
30602_1#231	pp1_ST73	O6	H1	K2	G2
30602_1#233	pp17_ST144	O16	H6	K1	G2
30602_1#239	pp13_ST59	O1	H7	KL13	G2
30602_1#241	pp21_ST62	O7	H45	K1	G2
30602_1#243	pp4_ST131	O25	H4	K2	G2
30602_1#244	pp1_ST73	O6	H1	K5	G2
30602_1#248	pp8_ST127	O6	H31	K14	G2
30602_1#251	pp16_ST393	O15	H1	K52	G2
30602_1#252	pp2_ST95	O1	H7	K1	G2
30602_1#253	pp3_ST69	O15	H6	K54_K96	G3
30602_1#255	pp4_ST131	O25	H4
30602_1#257	pp8_ST127	O6	H31	K14	G2
30602_1#258	pp11_ST10	O107	H27	K98	G3
30602_1#259	pp4_ST131	O16	H5	K100	G2
30602_1#26	pp8_ST127	O6	H31	K14	G2
30602_1#261	pp3_ST69	O17-044-O77-Gp9	H18	K54_K96	G3
30602_1#263	pp3_ST69	O17-044-O77-Gp9	H18	KL13	G2
30602_1#264	pp14_ST38	O2-O50-Gp7	H18	KL13	G2
30602_1#268	pp5_ST14	O75	H5	K5	G2
30602_1#269	pp8_ST127	O6	H31	K14	G2
30602_1#27	pp2_ST95	O1	H7	K1	G2
30602_1#272	pp16_ST393	O15	H1	K52	G2
30602_1#273	pp12_ST88	O8	H9
30602_1#274	pp14_ST38	O86	H18	K5	G2
30602_1#276	pp19_ST117	O24	H4
30602_1#277	pp12_ST88	O9/Onovel22	H12
30602_1#279	pp19_ST117	O24	H4
30602_1#281	pp4_ST131	O25	H4
30602_1#282	pp3_ST69	O17-044-O77-Gp9	H18	K54_K96	G3
30602_1#284	pp16_ST393	O15	H12	K52	G2
30602_1#285	pp4_ST131	O16	H5	K100	G2
30602_1#286	pp2_ST95	O45	H7	K1	G2
30602_1#287	pp8_ST127	O6	H31	K14	G2
30602_1#289	pp6_ST58	O8/O124var1	H19
30602_1#29	pp12_ST88	O126	H4
30602_1#290	pp112_ST10239	O91	H21
30602_1#293	pp10_ST357	O6	H5	K2	G2
30602_1#294	pp8_ST127	O6	H31	K14	G2
30602_1#295	pp9_ST141	O2-O50-Gp7	H6	K1	G2
30602_1#296	pp1_ST73	O6	H1	K5	G2
30602_1#298	pp2_ST95	O1	H7	K1	G2
30602_1#299	pp12_ST88	O8	H9
30602_1#30	pp2_ST95	O1	H7	K1	G2
30602_1#300	pp2_ST95	O1	H7	K1	G2
30602_1#301	pp7_ST12	O4	H5	K3	G3
30602_1#302	pp7_ST12	O4	H5	K3	G3
30602_1#304	pp7_ST12	O4	H5	K53	G2
30602_1#305	pp1_ST73	O2-O50-Gp7	H1	K7	G2
30602_1#306	pp16_ST393	O15	H1	K52	G2
30602_1#308	pp15_ST372	O25	H31
30602_1#309	pp1_ST73	O6	H1	K5	G2
30602_1#31	pp1_ST73	O2-O50-Gp7	H1	K7	G2
30602_1#310	pp3_ST69	O153var1	H18	K52	G2
30602_1#311	pp1_ST73	O6	H1	K5	G2
30602_1#315	pp2_ST95	O1	H7	K1	G2
30602_1#316	pp2_ST95	O1	H7	K1	G2
30602_1#317	pp17_ST144	O16	H6	K1	G2
30602_1#318	pp3_ST69	O117	H4	K52	G2
30602_1#319	pp22_ST453	O23	H16	K82	G2
30602_1#320	pp2_ST95	O1	H7	K1	G2
30602_1#321	pp1_ST73	O6	H1	K2	G2
30602_1#322	pp2_ST95	O1	H7	K1	G2
30602_1#323	pp4_ST131	O25	H4	K5	G2
30602_1#325	pp1_ST73	O6	H1	K2	G2
30602_1#327	pp1_ST73	O22	H1	K13_K23	G2
30602_1#328	pp113_ST1406	O51	H14	KL17	G2
30602_1#329	pp2_ST95	O2-O50-Gp7	H7	K1	G2
30602_1#33	pp1_ST73	O6	H1	KL126	G2
30602_1#330	pp12_ST88	O9	H4
30602_1#332	pp4_ST131	O25	H4	K5	G2
30602_1#333	pp1_ST73	O25	H1	K5	G2
30602_1#334	pp5_ST14	O75	H5	K5	G2
30602_1#335	pp7_ST12	O4	H5	K2	G2
30602_1#337	pp4_ST131	O25	H4	KL44	G2
30602_1#338	pp1_ST73	O6	H1	K5	G2
30602_1#34	pp4_ST131	O16	H5	K100	G2
30602_1#341	pp1_ST73	O6	H1	K2	G2
30602_1#345	pp1_ST73	O2-O50-Gp7	H1	K93	G2
30602_1#349	pp2_ST95	O2-O50-Gp7	H5	K1	G2
30602_1#35	pp5_ST14	O75	H7	K1	G2
30602_1#351	pp14_ST38	O1	H15	K20	G2
30602_1#352	pp7_ST12	O4	H5	K3	G3
30602_1#355	pp2_ST95	O18-Gp12	H7	K1	G2
30602_1#357	pp4_ST131	O25	H4	K5	G2
30602_1#359	pp1_ST73	O6	H1	K13_K23	G2
30602_1#361	pp1_ST73	O6	H1	K5	G2
30602_1#362	pp10_ST357	O117	H4	K1	G2
30602_1#364	pp4_ST131	O25	H4	K7	G2
30602_1#367	pp4_ST131	O25	H4	K2	G2
30602_1#370	pp19_ST117	O78	H4
30602_1#371	pp116_ST10233	O183-Gp16	H9
30602_1#373	pp2_ST95	O1	H7	K1	G2
30602_1#375	pp4_ST131	O25	H4	K5	G2
30602_1#376	pp12_ST88	O78	H9
30602_1#378	pp2_ST95	O2-O50-Gp7	H4	K1	G2
30602_1#379	pp51_ST108	O129-O13-O135-Gp10	H15	K12	G2
30602_1#38	pp18_ST405	O102	H6	KL39	G2
30602_1#380	pp2_ST95	O1	H7	K1	G2
30602_1#382	pp17_ST144	O16	H6	K1	G2
30602_1#383	pp4_ST131	O16	H5	K100	G2
30602_1#39	pp1_ST73	O6	H1	K5	G2
30602_1#4	pp23_ST978	O18ac	H7	K16	G2
30602_1#41	pp6_ST58	O9	H9
30602_1#42	pp13_ST59	O1	H7
30602_1#43	pp5_ST14	O75	H5	K1	G2
30602_1#46	pp7_ST12	O4	H1	K12	G2
30602_1#47	pp117_ST1228	O158	H20
30602_1#48	pp37_ST973	O11	H15	KL39	G2
30602_1#5	pp1_ST73	O2-O50-Gp7	H1
30602_1#50	pp11_ST10	O12	H4	K1	G2
30602_1#51	pp2_ST95	O1	H7	K1	G2
30602_1#52	pp8_ST127	O6	H31	K14	G2
30602_1#53	pp1_ST73	O2-O50-Gp7	H1	K13_K23	G2
30602_1#54	pp1_ST73	O2-O50-Gp7	H1	K7	G2
30602_1#55	pp3_ST69	O17-044-O77-Gp9	H18	K52	G2
30602_1#57	pp2_ST95	O45	H7	K1	G2
30602_1#59	pp71_ST75	O112	H8
30602_1#61	pp9_ST141	O2-O50-Gp7	H1	KL35	G2
30602_1#62	pp3_ST69	O17-044-O77-Gp9	H18
30602_1#65	pp1_ST73	O6	H1	K5	G2
30602_1#66	pp3_ST69	O45	H7	K52	G2
30602_1#67	pp1_ST73	O25	H1	K5	G2
30602_1#7	pp16_ST393	O25	H1	K52	G2
30602_1#70	pp10_ST357	O39	H4	K4	G2
30602_1#72	pp2_ST95	O25	H4	K1	G2
30602_1#74	pp1_ST73	O6	H1	K5	G2
30602_1#75	pp1_ST73	O6	H1	K5	G2
30602_1#76	pp33_ST93	O5	H4	K82	G2
30602_1#78	pp1_ST73	O22	H1	K13_K23	G2
30602_1#79	pp4_ST131	O25	H4	K5	G2
30602_1#8	pp4_ST131	O16	H5	K100	G2
30602_1#81	pp2_ST95	O2-O50-Gp7	H7	K1	G2
30602_1#82	pp5_ST14	O75	H5	K5	G2
30602_1#83	pp4_ST131	O25	H4	K5	G2
30602_1#84	pp13_ST59	O1	H7	K1	G2
30602_1#86	pp1_ST73	O6	H1	K5	G2
30602_1#87	pp14_ST38	O1	H15	K5	G2
30602_1#89	pp8_ST127	O6	H31	K14	G2
30602_1#90	pp71_ST75	O112	H8
30602_1#91	pp7_ST12	O4	H5	K2	G2
30602_1#93	pp2_ST95	O45	H7	K1	G2
30602_1#94	pp6_ST58	O9/Onovel22	H51
30602_1#95	pp5_ST14	O75	H5	K1	G2
30602_1#97	pp118_ST991		H26
30602_1#98	pp1_ST73	O22	H1	K13_K23	G2
30602_1#99	pp17_ST144	O16	H6	K1	G2
30602_2#1	pp1_ST73	O48/O25	H1	K5	G2
30602_2#10	pp5_ST14	O18-Gp12	H5
30602_2#102	pp3_ST69		H18	K52	G2
30602_2#103	pp4_ST131	O25	H4	K5	G2
30602_2#104	pp16_ST393	O15	H1	K52	G2
30602_2#107	pp2_ST95	O2-O50-Gp7	H7	K1	G2
30602_2#111	pp4_ST131	O2-O50-Gp7	H4	K2	G2
30602_2#112	pp1_ST73	O2-O50-Gp7	H1	K2	G2
30602_2#114	pp3_ST69	O17-044-O77-Gp9	H18	KL13	G2
30602_2#115	pp3_ST69	O15	H18	K52	G2
30602_2#116	pp6_ST58	O8	H25
30602_2#117	pp5_ST14	O18-Gp12	H5	K5	G2
30602_2#118	pp15_ST372	O83	H31	K14	G2
30602_2#119	pp9_ST141	O83	H1	K6_K24	G2
30602_2#120	pp4_ST131	O25	H4	K5	G2
30602_2#123	pp1_ST73	O6	H1	K5	G2
30602_2#124	pp6_ST58	O8	H19
30602_2#126	pp2_ST95	O1	H7	K1	G2
30602_2#127	pp6_ST58	O9	H2
30602_2#128	pp4_ST131	O25	H4	KL42	G2
30602_2#13	pp2_ST95	O45	H7	K1	G2
30602_2#131	pp4_ST131	O25	H4	KL44	G2
30602_2#132	pp3_ST69	O153var1	H2	K52	G2
30602_2#134	pp1_ST73	O2-O50-Gp7	H1	K2	G2
30602_2#135	pp15_ST372	O6	H31	K15	G2
30602_2#138	pp5_ST14	O18-Gp12	H5	K5	G2
30602_2#143	pp20_ST136	O8/O155	H10
30602_2#144	pp13_ST59	O1	H7	K1	G2
30602_2#146	pp1_ST73	O6	H1	K2	G2
30602_2#147	pp10_ST357	O129-O13-O135-Gp10	H4	K1	G2
30602_2#148	pp2_ST95	O45	H7	K1	G2
30602_2#151	pp1_ST73	O22	H1	K13_K23	G2
30602_2#152	pp19_ST117	O78	H4
30602_2#156	pp5_ST14	O75	H5	K5	G2
30602_2#159	pp11_ST10	O9	H9
30602_2#160	pp5_ST14	O18-Gp12	H5	K5	G2
30602_2#162	pp5_ST14	O18-Gp12	H5	K5	G2
30602_2#163	pp4_ST131	O25	H4	K5	G2
30602_2#167	pp13_ST59	O1	H7	K1	G2
30602_2#168	pp17_ST144	O16	H6	K1	G2
30602_2#17	pp2_ST95	O2-O50-Gp7	H7	K1	G2
30602_2#171	pp3_ST69	O17-044-O77-Gp9	H18	K93	G2
30602_2#172	pp4_ST131	O25	H4	K5	G2
30602_2#176	pp1_ST73	O2-O50-Gp7	H1	K7	G2
30602_2#179	pp3_ST69	O17-044-O77-Gp9	H18	K54_K96	G3
30602_2#18	pp2_ST95	O1	H7	K1	G2
30602_2#180	pp15_ST372	O83	H31	K14	G2
30602_2#183	pp15_ST372	O83	H31	K14	G2
30602_2#184	pp6_ST58	O9	H25
30602_2#185	pp2_ST95	O1	H7	K1	G2
30602_2#186	pp33_ST93	O5	H4	K82	G2
30602_2#187	pp6_ST58	O4	H11
30602_2#188	pp1_ST73	O6	H1	K13_K23	G2
30602_2#191	pp1_ST73	O6	H1	K5	G2
30602_2#194	pp70_ST1850	O9/O8	H31
30602_2#195	pp3_ST69	O153var1	H18	K52	G2
30602_2#197	pp1_ST73	O6	Hneg	K2	G2
30602_2#198	pp4_ST131	O25	H4	K5	G2
30602_2#199	pp4_ST131	O25	H4	K2	G2
30602_2#201	pp4_ST131	O25	H4	K5	G2
30602_2#202	pp8_ST127	O6	H31	K14	G2
30602_2#203	pp24_ST409	O154	H38
30602_2#205	pp6_ST58	O8	H30
30602_2#206	pp4_ST131	O16	H5	K100	G2
30602_2#207	pp4_ST131	O25	H4	K2	G2
30602_2#208	pp10_ST357	O39	H4	K4	G2
30602_2#210	pp7_ST12	O4	H5	K3	G3
30602_2#211	pp2_ST95	O25	H4	K1	G2
30602_2#212	pp2_ST95	O1	H7	K1	G2
30602_2#213	pp14_ST38	O153var1	H30	K100	G2
30602_2#214	pp2_ST95	O1	H7	K1	G2
30602_2#215	pp4_ST131	O25	H4	K5	G2
30602_2#216	pp16_ST393	O15	H1	K52	G2
30602_2#217	pp2_ST95	O18-Gp12	H7	K1	G2
30602_2#218	pp5_ST14	O75	H5	K5	G2
30602_2#22	pp13_ST59	O1	H7	K1	G2
30602_2#221	pp22_ST453	O9/O30	Hneg
30602_2#222	pp1_ST73	O6	H1	K5	G2
30602_2#224	pp51_ST108	O129-O13-O135-Gp10	H15
30602_2#225	pp10_ST357	O6	H5	K2	G2
30602_2#226	pp1_ST73	O6	H1	K2	G2
30602_2#23	pp10_ST357	O117	H4	K1	G2
30602_2#230	pp7_ST12	O4	H1	K12	G2
30602_2#231	pp1_ST73	O25	H1	K5	G2
30602_2#232	pp7_ST12	O4	H1	K12	G2
30602_2#233	pp5_ST14	O75	H5	K5	G2
30602_2#234	pp8_ST127	O6	H31	K14	G2
30602_2#235	pp10_ST357	O117	H4	K1	G2
30602_2#236	pp1_ST73	O25	H1	K5	G2
30602_2#238	pp9_ST141	O2-O50-Gp7	H6	K1	G2
30602_2#239	pp119_ST10257	O9	H16
30602_2#24	pp5_ST14	O75	H5	K1	G2
30602_2#240	pp10_ST357	O39	H4	K4	G2
30602_2#241	pp4_ST131	O25	H4
30602_2#242	pp25_ST648	O1	H42	K5	G2
30602_2#243	pp6_ST58	O168	H16
30602_2#247	pp3_ST69	O15	H18	K52	G2
30602_2#249	pp4_ST131	O25	H4	K2	G2
30602_2#250	pp2_ST95	O45	H7	K1	G2
30602_2#251	pp67_ST10291	O54	H14
30602_2#252	pp20_ST136	O8	H10
30602_2#253	pp10_ST357	O129-O13-O135-Gp10	H4	KL73	G2
30602_2#254	pp4_ST131	O25	H4	K5	G2
30602_2#255	pp20_ST136	O8	H14
30602_2#256	pp10_ST357	O83	H4	K1	G2
30602_2#259	pp15_ST372	O18-Gp12	H31	K6_K24	G2
30602_2#26	pp5_ST14	O75	H5	K5	G2
30602_2#260	pp1_ST73	O2-O50-Gp7	H1	K5	G2
30602_2#263	pp1_ST73	O6	H1	K5	G2
30602_2#264	pp1_ST73	O2-O50-Gp7	H1	K7	G2
30602_2#266	pp1_ST73	O6	H1	K5	G2
30602_2#267	pp1_ST73	O25	H1	K5	G2
30602_2#268	pp1_ST73	O2-O50-Gp7	H1	K5	G2
30602_2#27	pp8_ST127	O6	H31	K14	G2
30602_2#270	pp63_ST3246	O17-044-O77-Gp9	H6	KL70	G2
30602_2#271	pp36_ST224	O78	H23
30602_2#272	pp1_ST73		H1	K5	G2
30602_2#277	pp7_ST12	O4	H5	K12	G2
30602_2#279	pp4_ST131	O25	H4	K14	G2
30602_2#28	pp12_ST88	O78	H9
30602_2#280	pp23_ST978	O4	H27	KL23	G2
30602_2#282	pp2_ST95	O1	H7	K1	G2
30602_2#286	pp16_ST393	O15	H1	K52	G2
30602_2#287	pp2_ST95	O45	H7	K1	G2
30602_2#288	pp21_ST62		H45	K1	G2
30602_2#290	pp120_ST10284	O22	H49	KL105	G2
30602_2#296	pp8_ST127	O6	H31	K14	G2
30602_2#299	pp1_ST73	O25	H1	K5	G2
30602_2#30	pp1_ST73	O18-Gp12	H1	KL126	G2
30602_2#300	pp18_ST405	O2-O50-Gp7	H4	K5	G2
30602_2#301	pp3_ST69	O25	H18	K4	G2
30602_2#304	pp3_ST69	O11	H18	K52	G2
30602_2#31	pp10_ST357	O129-O13-O135-Gp10	H4	K1	G2
30602_2#313	pp3_ST69	O15	H18	K4	G2
30602_2#314	pp2_ST95	O1	H7	K1	G2
30602_2#316	pp4_ST131	O25	H4	K5	G2
30602_2#317	pp3_ST69	O25	H18	K6_K24	G2
30602_2#319	pp1_ST73		H1	K5	G2
30602_2#32	pp12_ST88	O8	H19
30602_2#320	pp5_ST14	O75	H5	K1	G2
30602_2#321	pp121_ST6701	O147	H21
30602_2#326	pp11_ST10	O32	H9
30602_2#327	pp2_ST95	O18-Gp12	H7	K1	G2
30602_2#329	pp4_ST131	O16	H5	K100	G2
30602_2#333	pp1_ST73	O6	H1	K5	G2
30602_2#337	pp1_ST73	O6	H1	K2	G2
30602_2#338	pp1_ST73	O6	H1	K5	G2
30602_2#34	pp30_ST2015	O2-O50-Gp7	H14	K7	G2
30602_2#340	pp5_ST14	O75	H5	K1	G2
30602_2#341	pp4_ST131	O16	H5	K100	G2
30602_2#345	pp6_ST58	O9	H10
30602_2#347	pp1_ST73	O22	H1	KL44	G2
30602_2#349	pp9_ST141	O2-O50-Gp7	H6	K1	G2
30602_2#35	pp1_ST73	O6	H1	K5	G2
30602_2#350	pp5_ST14	O75	H5	K5	G2
30602_2#351	pp1_ST73	O6	H1	K13_K23	G2
30602_2#352	pp37_ST973	O11	H15	KL35	G2
30602_2#355	pp5_ST14	O18-Gp12	H5	K5	G2
30602_2#357	pp1_ST73	O2-O50-Gp7	H1	K5	G2
30602_2#359	pp1_ST73	O6	H1	K2	G2
30602_2#361	pp4_ST131	O25	H4
30602_2#362	pp38_ST126	O2-O50-Gp7	H5	KL17	G2
30602_2#363	pp6_ST58	O18ac	H49
30602_2#364	pp1_ST73	O25	H1	KL126	G2
30602_2#365	pp21_ST62	O7	H45	K1	G2
30602_2#367	pp4_ST131	O16	H5	K100	G2
30602_2#371	pp2_ST95	O2-O50-Gp7	H4	K1	G2
30602_2#373	pp3_ST69	O17-044-O77-Gp9	H18	KL13	G2
30602_2#375	pp2_ST95	O1	H7	K1	G2
30602_2#376	pp1_ST73	O2-O50-Gp7	H1	K2	G2
30602_2#377	pp8_ST127	O6	H31	K7	G2
30602_2#379	pp10_ST357	O129-O13-O135-Gp10	H4	KL17	G2
30602_2#38	pp30_ST2015	O2-O50-Gp7	H14	K7	G2
30602_2#381	pp1_ST73	O6	H1	K5	G2
30602_2#383	pp3_ST69	O17-044-O77-Gp9	H18	KL13	G2
30602_2#384	pp7_ST12	O18-Gp12	H5	K2	G2
30602_2#39	pp1_ST73	O25	H1	K13_K23	G2
30602_2#41	pp11_ST10	O62-Gp14	H21/H54	KL60	G3
30602_2#42	pp12_ST88	O8	H9
30602_2#43	pp1_ST73	O6	H1	K5	G2
30602_2#45	pp5_ST14	O75	H5	K1	G2
30602_2#46	pp2_ST95	O2-O50-Gp7	H5	K1	G2
30602_2#47	pp2_ST95	O1	H7	K1	G2
30602_2#49	pp3_ST69	O117	H4	K52	G2
30602_2#50	pp8_ST127	O6	H31	K15	G2
30602_2#51	pp1_ST73	O18-Gp12	H1	KL7	G2
30602_2#53	pp1_ST73	O2-O50-Gp7	H1	K7	G2
30602_2#54	pp8_ST127	O6	H31	K2	G2
30602_2#55	pp4_ST131	O16	H5	K100	G2
30602_2#57	pp6_ST58	O93	H28
30602_2#58	pp2_ST95	O1	H7	K1	G2
30602_2#59	pp6_ST58	O8	H9
30602_2#60	pp12_ST88	O153var1	H9
30602_2#62	pp21_ST62	O7	H45	K1	G2
30602_2#63	pp8_ST127	O6	H31	K14	G2
30602_2#64	pp11_ST10	O8	H10
30602_2#67	pp9_ST141	O2-O50-Gp7	H6	K14	G2
30602_2#71	pp4_ST131	O25	H4	K5	G2
30602_2#73	pp36_ST224	O8	H23
30602_2#74	pp12_ST88	O8	H9
30602_2#75	pp1_ST73	O2-O50-Gp7	H1	K5	G2
30602_2#77	pp3_ST69	O17-044-O77-Gp9	H18	KL13	G2
30602_2#78	pp3_ST69	O17-044-O77-Gp9	H18	KL13	G2
30602_2#79	pp3_ST69	O15	H18	K52	G2
30602_2#81	pp10_ST357	O39	H4	K4	G2
30602_2#82	pp1_ST73	O6	H1	K5	G2
30602_2#85	pp1_ST73	O6	H1	K5	G2
30602_2#86	pp17_ST144	O16	H6	K1	G2
30602_2#9	pp19_ST117	O24	H4
30602_2#90	pp19_ST117	O76	H4
30602_2#91	pp11_ST10		H9
30602_2#92	pp13_ST59	O1	H7	KL13	G2
30602_2#94	pp2_ST95	O1	H7	K1	G2
30602_2#95	pp2_ST95	O1	H7	K1	G2
30602_6#107	pp5_ST14	O75	H5	K5	G2
30602_6#112	pp1_ST73	O2-O50-Gp7	H1	K2	G2
30602_6#120	pp57_ST5451	Onovel6	H19
[truncated: 1,255 more rows]
