# Supplementary material for: Identification of transporter-dependent capsular loci associated with the invasive potential of Escherichia coli
Source: Nat Microbiol. 2026 Mar 25;11(5):1205–16. doi: 10.1038/s41564-026-02283-w (PMC13171598; doi:10.1038/s41564-026-02283-w)
Supplement: Supplementary file 9 — G2 and G3 K locus phylogenetic trees. [file 41564_2026_2283_MOESM9_ESM.txt]

((((((((G2_KL164_SRR6111979:0.06575446428999998,K53_G2_KL53_ERZ24125771:0.08724553570999999):0.13662167549999998,K93_G2_KL93_ERR1036227:0.23587832449999996):0.13456332240000002,(((G2_KL155_SAMEA4428255:0.08447727273,G2_KL145_ERR435060:0.07052272726999997):0.031212264150000002,G2_KL111_ERZ24115395:0.12328773580000002):0.08459119898,G2_KL171_ERR13369634:0.15340880099999998):0.1478429276):0.007883680555999972,G2_KL131_SAMEA3322059:0.3640381944):0.0011785714290000193,G2_KL165_SAMN07177512:0.3613214286):0.012246651790000007,((G2_KL148_ERZ24124537:0.12238773149999999,G2_KL156_ERZ24115709:0.1266122685):0.11424739579999998,(K4_G2_KL4_ERZ24119942:0.0038863636359999787,G2_KL175_ERR13499600:0.004113636363999973):0.2530026041999999):0.15880022320000003):0.01949214389999998,((((((G2_KL127_ERZ24117066:0.026424603170000005,K5_G2_KL5_CP013831:0.023575396829999984):0.03295743534000001,G2_KL153_SAMEA3357406:0.05004256466000001):0.3107222522,(((G2_KL149_ERR434290:0.04090163934000002,G2_KL159_ERZ24118911:0.03309836065999999):0.016249999999999987,G2_KL157_ERZ24117455:0.060250000000000026):0.018360169490000022,K52_G2_KL52_CU928163:0.08913983051000002):0.3136839978):0.011887939449999996,(G2_KL114_ERR9845308:0.2855044643,K14_G2_KL14_ERZ24119801:0.2854955357):0.056002685549999986):0.012353134160000001,G2_KL115_ERZ24113780:0.4174437408):0.0029895985920000423,(((((((((G2_KL110_ERZ24118500:0.054316406250000004,G2_KL169_ERZ24115930:0.05568359374999998):0.15171875,G2_KL167_ERZ24123486:0.21178124999999998):0.1972969324,K15_G2_KL15_CP000247:0.4332030676):0.01557992951999998,G2_KL137_ERZ24117881:0.4339200705):0.009868484497000007,(G2_KL174_SAMEA4559551:0.05075806451999998,K2_G2_KL2_MG736912:0.06524193548000001):0.3453815155):0.0041414129080000195,(((G2_KL170_SAMN02801815:0.06236513158000001,K7_G2_KL7_ERZ24123698:0.07763486842):0.20086008519999998,G2_KL146_ERR435310:0.27713991479999994):0.12005915180000004,G2_KL135_ERR4034834:0.3889408482):0.012186712089999996):0.0012057067869999938,((G2_KL134_ERZ24113830:0.34918986739999996,G2_KL112_ERZ24123960:0.3638101326):0.013369406959999997,(G2_KL142_ERZ24121880:0.33824358970000007,G2_KL117_ERZ24123693:0.31475641030000007):0.05063059303999995):0.014087261960000041):0.005672712707999961,G2_KL144_ERR4034177:0.4009503342):0.0024585094450000344,((((G2_KL130_ERR3970833:0.1548492647,K1_G2_KL1_CP000243:0.18715073530000004):0.07352083332999998,K92_G2_KL92_MG739441:0.2549791667):0.1366080497,G2_KL123_ERZ24118717:0.3401419503):0.005428702036999966,((G2_KL119_ERR3970455:0.3399450955,G2_KL125_SAMN04993121:0.3580549045):0.009639626503000043,(((((G2_KL124_ERZ24122877:0.2836570122,G2_KL133_ERZ24116432:0.28934298780000006):0.05373046874999998,G2_KL141_ERR435091:0.3592695313):0.0037798177080000106,(G2_KL128_SAMN04096287:0.1937513587,G2_KL120_ERZ24117759:0.20524864130000003):0.1553451823):0.0028034104569999996,(K16_G2_KL16_ERZ24115561:0.323875434,K82_G2_KL82_ERZ24117436:0.344124566):0.016196589540000028):0.004926033973999988,((((((G2_KL129_ERR435357:0.311186996,K24_G2_KL24_ERZ24113823:0.342813004):0.0018501953119999803,((G2_KL121_ERZ24124658:0.18125875000000002,G2_KL126_ERZ24115961:0.23174125):0.168210083,G2_KL122_ERZ24120237:0.327289917):0.004524804687999984):0.007591503905999997,G2_KL116_ERZ24124531:0.3193459961):0.0027086283370000297,K12_G2_KL12_ERZ24115694:0.3744788717):0.016277720130000006,(G2_KL118_ERZ24117328:0.3619454627,G2_KL113_ERR999925:0.3460545373):0.01783165486999999):0.002546278211999986,((G2_KL139_ERR434849:0.2729389535,K13-K23_G2_KL13_ERR999921:0.3100610465):0.010868749999999983,K20_G2_KL20_MG739438:0.30213125):0.06489512804000003):0.005158926963999999):2.9738521579997235E-4):0.0032718114850000535):0.003200902302999964):0.0029299869539999857):0.0025543467200000447):0.0034012358205000037,((G2_KL154_ERZ24125854:0.3513885135,G2_KL161_ERR3970235:0.4526114865):0.021273848679999985,(G2_KL138_ERZ24123974:0.03448461537999997,K100_G2_KL100_CP013658:0.03351538461999998):0.3894761513):0.0071300577794999875);

((G3_KL151_ERR1790491:0.4442031249999999,(K11_G3_KL11_MG736913:0.42454464290000005,((G3_KL140_ERR1609148:0.4026464844,G3_KL162_ERR1609138:0.4033535156):0.019763671870000055,((G3_KL152_SRR6107012:0.3476458333,G3_KL163_ERR1609624:0.3743541667):0.008282714844000005,((G3_KL166_ERR1609308:0.33325625,G3_KL136_ERR4036254:0.29474375):0.025001464839999987,(G3_KL132_ERR13369541:0.3269077148000001,G3_KL168_ERR1609361:0.34309228520000007):0.011748535159999962):0.0069672851559999804):0.055580566409999976):0.01957226562000003):0.016580357140000057):0.04254221550799986,(((((((G3_KL158_ERZ24117861:0.23304861109999997,K96-K54_G3_KL96_MG736915:0.2339513889):0.047001953119999995,G3_KL150_ERZ24118502:0.2784980469):0.010163541669999998,K10_G3_KL10_ERR972368:0.2905864583000001):0.005123325893000019,G3_KL147_ERZ24125319:0.2943766741):0.005166165865000016,(((G3_KL173_ERR1016526:0.016475000000000017,K98_G3_KL98_ERZ24114480:0.01452500000000001):0.19306578949999997,K3_G3_KL3_ERZ24115085:0.2174342105):0.033562499999999995,G3_KL143_ERR12107526:0.26143749999999993):0.04599789662999998):0.1999378551,K19_G3_KL19_ERR1025281:0.5000738636):0.008534374999999983,(G3_KL172_ERR1622244:0.4582916667,G3_KL160_ERR3905540:0.45370833330000004):0.035465624999999945):0.0010046594920001262);
