# Supplementary material for: Identification of transporter-dependent capsular loci associated with the invasive potential of Escherichia coli
Source: Nat Microbiol. 2026 Mar 25;11(5):1205–16. doi: 10.1038/s41564-026-02283-w (PMC13171598; doi:10.1038/s41564-026-02283-w)
Supplement: Supplementary file 10 — Metadata and K locus gene presence and absence for G2 and G3. [file 41564_2026_2283_MOESM10_ESM.xlsx]

## Sheet: Figure5AB_source_metadata
ID	Accession	KL	EC_K_KL	Kpheno	Serogroup	Group	Order
K52_G2_KL52_CU928163	CU928163	KL52	K52_KL52	K52		G2
G2_KL110_ERZ24118500	ERZ24118500	KL110	KL110			G2	G2-atypical_order
G2_KL169_ERZ24115930	ERZ24115930	KL169	KL169			G2	G2-atypical_order
K4_G2_KL4_ERZ24119942	ERZ24119942	KL4	K4_KL4	K4		G2
G2_KL175_ERR13499600	ERR13499600	KL175	KL175			G2
G2_KL149_ERR434290	ERR434290	KL149	KL149			G2
G2_KL167_ERZ24123486	ERZ24123486	KL167	KL167			G2	G2-atypical_order
K15_G2_KL15_CP000247	CP000247	KL15	K15_KL15	K15		G2
G2_KL126_ERZ24115961	ERZ24115961	KL126	KL126			G2
G2_KL159_ERZ24118911	ERZ24118911	KL159	KL159			G2
K93_G2_KL93_ERR1036227	ERR1036227	KL93	K93_KL93	K93		G2
K53_G2_KL53_ERZ24125771	ERZ24125771	KL53	K53_KL53	K53		G2
K2_G2_KL2_MG736912	MG736912	KL2	K2_KL2	K2ab		G2
K7_G2_KL7_ERZ24123698	ERZ24123698	KL7	K7_KL7	K7		G2
G2_KL111_ERZ24115395	ERZ24115395	KL111	KL111			G2
K1_G2_KL1_CP000243	CP000243	KL1	K1_KL1	K1	K1-K92	G2
K92_G2_KL92_MG739441	MG739441	KL92	K92_KL92	K92	K1-K92	G2
G2_KL115_ERZ24113780	ERZ24113780	KL115	KL115			G2
G2_KL142_ERZ24121880	ERZ24121880	KL142	KL142			G2	G2-atypical_order
G2_KL123_ERZ24118717	ERZ24118717	KL123	KL123			G2
G2_KL144_ERR4034177	ERR4034177	KL144	KL144			G2	G2-atypical_order
G2_KL112_ERZ24123960	ERZ24123960	KL112	KL112			G2	G2-atypical_order
G2_KL157_ERZ24117455	ERZ24117455	KL157	KL157			G2
G2_KL113_ERR999925	ERR999925	KL113	KL113			G2
G2_KL161_ERR3970235	ERR3970235	KL161	KL161			G2
G2_KL146_ERR435310	ERR435310	KL146	KL146			G2
G2_KL125_SAMN04993121	SAMN04993121	KL125	KL125			G2
K100_G2_KL100_CP013658	CP013658	KL100	K100_KL100	K100		G2
K12_G2_KL12_ERZ24115694	ERZ24115694	KL12	K12_KL12	K12		G2
G2_KL170_SAMN02801815	SAMN02801815	KL170	KL170			G2
G2_KL131_SAMEA3322059	SAMEA3322059	KL131	KL131			G2
G2_KL154_ERZ24125854	ERZ24125854	KL154	KL154			G2
K5_G2_KL5_CP013831	CP013831	KL5	K5_KL5	K5		G2
G2_KL174_SAMEA4559551	SAMEA4559551	KL174	KL174			G2
G2_KL135_ERR4034834	ERR4034834	KL135	KL135			G2
G2_KL130_ERR3970833	ERR3970833	KL130	KL130		K1-K92	G2
K24_G2_KL24_ERZ24113823	ERZ24113823	KL24	K24_KL24	K24		G2
G2_KL118_ERZ24117328	ERZ24117328	KL118	KL118			G2
G2_KL137_ERZ24117881	ERZ24117881	KL137	KL137			G2	G2-atypical_order
G2_KL133_ERZ24116432	ERZ24116432	KL133	KL133			G2
G2_KL117_ERZ24123693	ERZ24123693	KL117	KL117			G2	G2-atypical_order
G2_KL156_ERZ24115709	ERZ24115709	KL156	KL156			G2
G2_KL164_SRR6111979	SRR6111979	KL164	KL164			G2
G2_KL122_ERZ24120237	ERZ24120237	KL122	KL122			G2
G2_KL138_ERZ24123974	ERZ24123974	KL138	KL138			G2
G2_KL148_ERZ24124537	ERZ24124537	KL148	KL148			G2
G2_KL127_ERZ24117066	ERZ24117066	KL127	KL127			G2
G2_KL124_ERZ24122877	ERZ24122877	KL124	KL124			G2
G2_KL139_ERR434849	ERR434849	KL139	KL139			G2
G2_KL153_SAMEA3357406	SAMEA3357406	KL153	KL153			G2
K20_G2_KL20_MG739438	MG739438	KL20	K20_KL20	K20	K13-K20-K23	G2
G2_KL155_SAMEA4428255	SAMEA4428255	KL155	KL155			G2
G2_KL134_ERZ24113830	ERZ24113830	KL134	KL134			G2	G2-atypical_order
G2_KL141_ERR435091	ERR435091	KL141	KL141			G2
K16_G2_KL16_ERZ24115561	ERZ24115561	KL16	K16_KL16	K16		G2
G2_KL165_SAMN07177512	SAMN07177512	KL165	KL165			G2
G2_KL145_ERR435060	ERR435060	KL145	KL145			G2
G2_KL120_ERZ24117759	ERZ24117759	KL120	KL120			G2
G2_KL114_ERR9845308	ERR9845308	KL114	KL114			G2
K13-K23_G2_KL13_ERR999921	ERR999921	KL13	K13-K23_KL13	K13	K13-K20-K23	G2
K14_G2_KL14_ERZ24119801	ERZ24119801	KL14	K14_KL14	K14		G2
K82_G2_KL82_ERZ24117436	ERZ24117436	KL82	K82_KL82	K82		G2
G2_KL128_SAMN04096287	SAMN04096287	KL128	KL128			G2
G2_KL116_ERZ24124531	ERZ24124531	KL116	KL116			G2
G2_KL119_ERR3970455	ERR3970455	KL119	KL119			G2
G2_KL129_ERR435357	ERR435357	KL129	KL129			G2
G2_KL171_ERR13369634	ERR13369634	KL171	KL171			G2
G2_KL121_ERZ24124658	ERZ24124658	KL121	KL121			G2
K10_G3_KL10_ERR972368	ERR972368	KL10	K10_KL10	K10		G3-A
G3_KL150_ERZ24118502	ERZ24118502	KL150	KL150			G3-A
K96-K54_G3_KL96_MG736915	MG736915	KL96	K54-K96_KL96	K96	K54-K96	G3-A
K3_G3_KL3_ERZ24115085	ERZ24115085	KL3	K3_KL3	K3		G3-A
G3_KL143_ERR12107526	ERR12107526	KL143	KL143			G3-A
K98_G3_KL98_ERZ24114480	ERZ24114480	KL98	K98_KL98	K98		G3-A
G3_KL173_ERR1016526	ERR1016526	KL173	KL173			G3-A
G3_KL158_ERZ24117861	ERZ24117861	KL158	KL158			G3-A
G3_KL147_ERZ24125319	ERZ24125319	KL147	KL147			G3-A
K11_G3_KL11_MG736913	MG736913	KL11	K11_KL11	K11		G3-B
G3_KL151_ERR1790491	ERR1790491	KL151	KL151			G3-B
G3_KL163_ERR1609624	ERR1609624	KL163	KL163			G3-B
G3_KL162_ERR1609138	ERR1609138	KL162	KL162			G3-B
G3_KL166_ERR1609308	ERR1609308	KL166	KL166			G3-B
G3_KL136_ERR4036254	ERR4036254	KL136	KL136			G3-B
G3_KL168_ERR1609361	ERR1609361	KL168	KL168			G3-B
G3_KL132_ERR13369541	ERR13369541	KL132	KL132			G3-B
G3_KL152_SRR6107012	SRR6107012	KL152	KL152			G3-B
G3_KL140_ERR1609148	ERR1609148	KL140	KL140			G3-B
K19_G3_KL19_ERR1025281	ERR1025281	KL19	K19_KL19	K19		G3-C
G3_KL172_ERR1622244	ERR1622244	KL172	KL172			G3-D
G3_KL160_ERR3905540	ERR3905540	KL160	KL160			G3-E

## Sheet: Figure 5A genes
Gene	Non-unique Gene name	Annotation	No. isolates	No. sequences	Avg sequences per isolate	Genome Fragment	Order within Fragment	Accessory Fragment	Accessory Order with Fragment	QC	Min group size nuc	Max group size nuc	Avg group size nuc	G2_KL110_ERZ24118500	G2_KL111_ERZ24115395	G2_KL112_ERZ24123960	G2_KL113_ERR999925	G2_KL114_ERR9845308	G2_KL115_ERZ24113780	G2_KL116_ERZ24124531	G2_KL117_ERZ24123693	G2_KL118_ERZ24117328	G2_KL119_ERR3970455	G2_KL120_ERZ24117759	G2_KL121_ERZ24124658	G2_KL122_ERZ24120237	G2_KL123_ERZ24118717	G2_KL124_ERZ24122877	G2_KL125_SAMN04993121	G2_KL126_ERZ24115961	G2_KL127_ERZ24117066	G2_KL128_SAMN04096287	G2_KL129_ERR435357	G2_KL130_ERR3970833	G2_KL131_SAMEA3322059	G2_KL133_ERZ24116432	G2_KL134_ERZ24113830	G2_KL135_ERR4034834	G2_KL137_ERZ24117881	G2_KL138_ERZ24123974	G2_KL139_ERR434849	G2_KL141_ERR435091	G2_KL142_ERZ24121880	G2_KL144_ERR4034177	G2_KL145_ERR435060	G2_KL146_ERR435310	G2_KL148_ERZ24124537	G2_KL149_ERR434290	G2_KL153_SAMEA3357406
kpsF	kpsF	Polysialic acid capsule expression protein	68	68	1	1	56			1	984	984	984	1	1	1	1	1	1	1	1	1	1	1	1	1	1	1	1	1	1	1	1	1	1	1	1	1	1	1	1	1	1	1	1	1	1	1	1
kpsE	kpsE	Capsule polysaccharide export inner-membrane protein	68	68	1	1	108			2	1149	1149	1149	1	1	1	1	1	1	1	1	1	1	1	1	1	1	1	1	1	1	1	1	1	1	1	1	1	1	1	1	1	1	1	1	1	1	1	1
kpsD	kpsD	Polysialic acid transport protein	68	68	1	1	54			3	1677	1677	1677	1	1	1	1	1	1	1	1	1	1	1	1	1	1	1	1	1	1	1	1	1	1	1	1	1	1	1	1	1	1	1	1	1	1	1	1
kpsU	kpsU	3-deoxy-manno-octulosonate cytidylyltransferase	68	68	1	1	49			4	741	741	741	1	1	1	1	1	1	1	1	1	1	1	1	1	1	1	1	1	1	1	1	1	1	1	1	1	1	1	1	1	1	1	1	1	1	1	1
kpsC	kpsC	Capsule polysaccharide export protein KpsC	68	68	1	1	69			5	1449	2073	2020.1470588235295	1	1	1	1	1	1	1	1	1	1	1	1	1	1	1	1	1	1	1	1	1	1	1	1	1	1	1	1	1	1	1	1	1	1	1	1
kpsS	kpsS	kpsS-protein	67	67	1	1	80			6	981	1368	1224.6716417910447	1	1	1	1	1	1	1	1	1	1	1	1	1	1	1	1	1	1	1	1	1	1	1	1	1	1	1	1	1	1	1	1	1	1	1	1
kpsM	kpsM	polysialic-acid-transport-protein-KpsM	66	66	1	1	97			7	726	855	779.5454545454545	1	1		1	1	1	1	1	1	1	1	1	1	1	1	1	1	1	1	1	1	1	1	1	1	1	1	1	1	1	1	1	1	1	1	1
kpsT	kpsT	Polysialic acid transport ATP-binding protein KpsT	67	67	1	1	100			8	654	693	671.776	1	1	1	1	1	1	1	1	1	1	1	1	1	1	1	1	1	1	1	1	1	1	1	1	1	1	1	1	1	1	1	1	1	1	1	1
kpsC_3	kpsC_3	KpsC protein	1	1	1	1	29			9	2130	2130	2130
kpsS_4	kpsS_4	KpsS protein	1	1	1	1	90			10	1251	1251	1251
kpsM_7	kpsM_7	Transport permease protein	1	1	1	1	133			11	777	777	777
kpsT_6	kpsT_6	ABC transporter ATP-binding protein	1	1	1	1	145			12	669	669	669
kpsM_3	kpsM_3	ABC transporter permease	1	1	1	1	132			13	777	777	777			1
DB_group_91	DB_group_91	Glycosyl transferase family 2 protein	13	13	1	1	76			14	474	1467	1342.1538461538462		1																				1										1		1
ugd	ugd	UDP-glucose 6-dehydrogenase	12	12	1	1	84			15	1134	1296	1171.25		1																				1										1		1
kfoA	kfoA	UDP-glucose/galactose-4-epimerase	9	10	1.1111111111111112	1	72			16	171	1026	910.8		1			1										1							1												1
kfoC	kfoC	Acetylgalactosaminyl-proteoglycan 3-beta-glucuronosyltransferase	8	8	1	1	88			17	2061	2073	2066.62		1																				1										1		1
DB_group_101	DB_group_101	putative-Capsule-biosynthesis-protein	7	7	1	1	94			18	993	993	993																																	1		1
DB_group_110	DB_group_110	bifunctional-Ribulose-5-phosphate-reductase/CDP-ribitol-pyrophosphorylase	6	6	1	1	98			19	1374	1419	1389									1							1											1
kslA	kslA	glycerol-3-phosphate-cytidyltransferase	6	6	1	1	96			20	396	396	396													1				1														1
DB_group_75	DB_group_75	capsule-O-acetyl-transferase	4	4	1	1	59			21	816	3039	2020.5																																			1
wcaK	wcaK	Polysaccharide pyruvyl transferase	4	4	1	1	35			22	249	1128	908.25		1																														1
kfoD	kfoD	Uncharacterized protein kfoD	4	4	1	1	28			23	888	1434	1285.5																																		1
kfoB	kfoB	KfiB protein	4	4	1	1	27			24	1608	1641	1624.5																																		1
DB_group_2	DB_group_2	Teichoic acid glycerol-phosphate transferase	4	4	1	1	2			25	3747	3747	3747																																			1
kfiA	kfiA	N-acetylglucosaminyl-transferase	3	3	1	1	141			26	717	717	717																		1																		1
DB_group_139	DB_group_139	Glycosyltransferase	3	3	1	1	124			27	990	990	990																																	1
DB_group_129	DB_group_129	Stealth protein CR2 conserved region 2 domain-containing protein	3	3	1	1	114			28	1092	1092	1092	1
neuC	neuC	UDP-N-acetylglucosamine 2-epimerase	3	3	1	1	104			29	1176	1176	1176																					1
cps2A_2	cps2A_2	Cps2A	3	3	1	1	99			30	1101	1110	1107													1				1														1
neuD	neuD	sialic-acid-synthase	3	3	1	1	78			31	444	624	564																					1
ybl127	ybl127	ybl127	3	3	1	1	77			32	930	1071	987									1
kfiB	kfiB	KfiB-protein	3	5	1.6666666666666667	1	66			33	492	1689	979.8																		1																		1
DB_group_80	DB_group_80	Hydrolase-(HAD-superfamily)-like-protein	3	4	1.3333333333333333	1	65			34	1578	3357	2514.75																												1
glf	glf	UDP-galactopyranose mutase	3	3	1	1	63			35	1107	1110	1108
neuS	neuS	Glycosyl transferase	3	3	1	1	62			36	1230	1230	1230																					1
rffE_2	rffE_2	UDP-N-acetylglucosamine-2-epimerase	3	3	1	1	57			37	1140	2523	1601																																	1
DB_group_56	DB_group_56	CDP-glycerol glycerophosphotransferase family protein	3	4	1.3333333333333333	1	43			38	1014	3522	2642.25	1
kfoE	kfoE	capsular-polysaccharide	3	4	1.3333333333333333	1	42			39	441	1569	969
kfiC	kfiC	Glycosyltransferase family 2 protein;glycosyl-transferase-family-2-protein	3	4	1.3333333333333333	1	41			40	519	1563	1154.25																		1																		1
kfiB_3	kfiB_3	KfiB-protein	3	3	1	1	39			41	843	1752	1449
DB_group_50	DB_group_50	hypothetical protein	3	3	1	1	38			42	102	102	102																																	1
DB_group_49	DB_group_49	Glycosyltransferase family 2 protein	3	3	1	1	37			43	1671	1995	1887
DB_group_47	DB_group_47	putative-capsular-polysaccharide	3	3	1	1	36			44	498	732	654																																		1
neuA	neuA	N-acylneuraminate cytidylyltransferase	3	3	1	1	34			45	660	1257	1058																					1
neuE	neuE	polysialic acid biosynthesis protein	3	3	1	1	32			46	1149	1149	1149																					1
DB_group_17	DB_group_17	Capsule biosynthesis phosphatase	3	3	1	1	12			47	381	381	381
vatD	vatD	Antibiotic acetyltransferase	2	2	1	1	149			48	630	630	630					1
DB_group_165	DB_group_165	Acyltransferase	2	2	1	1	144			49	669	669	669
DB_group_158	DB_group_158	DUF6270 domain-containing protein	2	2	1	1	138			50	738	738	738
DB_group_140	DB_group_140	Alpha/beta hydrolase	2	2	1	1	123			51	990	990	990											1								1
kslE	kslE	6-bladed beta-propeller	2	2	1	1	122			52	996	996	996
neuB	neuB	N-acylneuraminate-9-phosphate synthase	2	2	1	1	116			53	1041	1041	1041
ybl128	ybl128	ybl128	2	2	1	1	112			54	1137	1137	1137																											1
kfiD	kfiD	UDP-glucose 6-dehydrogenase	2	2	1	1	103			55	1179	1179	1179																		1
kslB	kslB	lipopolysaccharide-assembly-protein	2	2	1	1	101			56	1236	1236	1236
DB_group_108	DB_group_108	glycosyltransferase	2	2	1	1	95			57	930	936	933																				1					1
DB_group_105	DB_group_105	Capsular biosynthesis protein	2	2	1	1	93			58	369	372	370.5						1
DB_group_102	DB_group_102	Capsule polysaccharide biosynthesis protein	2	2	1	1	92			59	1617	1626	1621.5																				1					1
rffD	rffD	UDP-N-acetyl-D-mannosamine dehydrogenase	2	2	1	1	89			60	1254	1254	1254																																	1
capA	capA	putative-capsular-polysaccharide-modification-protein	2	2	1	1	83			61	3339	3345	3342				1																									1
DB_group_97	DB_group_97	Glycosyltransferase 2-like prokaryotic type domain-containing protein	2	2	1	1	82			62	2262	2283	2272.5					1
DB_group_90	DB_group_90	Capsule polysaccharide biosynthesis protein	2	2	1	1	79			63	2091	2106	2098.5													1				1
DB_group_89	DB_group_89	Capsular polysaccharide modification protein	2	2	1	1	73			64	684	696	690				1																									1
ybl130_4	ybl130_4	CDP-glycerol--glycerophosphate glycerophosphotransferase	2	2	1	1	70			65	1197	1197	1197
DB_group_51	DB_group_51	Hydrolase-(HAD-superfamily)-like-protein	2	3	1.5	1	64			66	1371	3510	2341											1								1
kslC	kslC	CDP-glycerol-glycerophosphotransferase-family-protein	2	3	1.5	1	55			67	981	3801	2033
DB_group_70	DB_group_70	Glycosyl transferase 2 family protein	2	2	1	1	53			68	2763	2763	2763																																	1
DB_group_57	DB_group_57	hypothetical protein	2	2	1	1	52			69	1743	1743	1743
ybl130_3	ybl130_3	CDP-glycerol--glycerophosphate glycerophosphotransferase	2	2	1	1	51			70	1299	1308	1303.5
ybl128_4	ybl128_4	CDP-glycerol glycerophosphotransferase	2	2	1	1	50			71	1125	1125	1125
DB_group_60	DB_group_60	hypothetical protein	2	2	1	1	45			72	1116	1284	1200	1
kslD	kslD	XcbB/CpsF family capsular polysaccharide biosynthesis protein	2	3	1.5	1	44			73	465	1029	685
DB_group_43	DB_group_43	CDP-Glycerol:Poly(glycerophosphate) glycerophosphotransferase;CDP-glycerol glycerophosphotransferase family protein	2	3	1.5	1	40			74	495	3324	2192																											1
DB_group_45	DB_group_45	glycosyltransferase	2	2	1	1	31			75	999	1668	1333.5												1					1
DB_group_44	DB_group_44	Capsular polysaccharide biosynthesis protein	2	2	1	1	30			76	936	1578	1257
kfiB_2	kfiB_2	KfiB-protein	2	2	1	1	26			77	750	1755	1252.5		1
DB_group_5	DB_group_5	hypothetical protein	1	1	1	1	151			78	513	513	513
DB_group_173	DB_group_173	Acyltransferase	1	1	1	1	150			79	615	615	615																												1
DB_group_170	DB_group_170	DUF115 domain-containing protein	1	1	1	1	148			80	639	639	639
DB_group_169	DB_group_169	Capsule O-acetyl transferase	1	1	1	1	147			81	642	642	642							1
DB_group_167	DB_group_167	acyltransferase	1	1	1	1	146			82	666	666	666																								1
DB_group_163	DB_group_163	hypothetical protein	1	1	1	1	143			83	675	675	675																															1
DB_group_162	DB_group_162	acyltransferase	1	1	1	1	142			84	684	684	684
DB_group_160	DB_group_160	Glycosyltransferase family 2 protein	1	1	1	1	140			85	717	717	717						1
vatD_2	vatD_2	CatB-related O-acetyltransferase	1	1	1	1	139			86	738	738	738
DB_group_157	DB_group_157	Capsular biosynthesis protein	1	1	1	1	137			87	747	747	747
DB_group_156	DB_group_156	SGNH/GDSL hydrolase family protein	1	1	1	1	136			88	756	756	756
DB_group_155	DB_group_155	CatB-related O-acetyltransferase	1	1	1	1	135			89	756	756	756
DB_group_154	DB_group_154	Glycosyltransferase family 2 protein	1	1	1	1	134			90	762	762	762																																	1
DB_group_151	DB_group_151	acyltransferase	1	1	1	1	131			91	789	789	789														1
DB_group_149	DB_group_149	Glycosyltransferase family 4 protein	1	1	1	1	130			92	867	867	867
DB_group_148	DB_group_148	Glycosyl transferase family 8	1	1	1	1	129			93	885	885	885													1
DB_group_146	DB_group_146	Alpha/beta hydrolase	1	1	1	1	128			94	939	939	939
DB_group_145	DB_group_145	Glycosyltransferase family 1 protein	1	1	1	1	127			95	957	957	957
DB_group_142	DB_group_142	Glycosyltransferase	1	1	1	1	126			96	987	987	987														1
DB_group_141	DB_group_141	hypothetical protein	1	1	1	1	125			97	990	990	990
galE_2	galE_2	UDP-glucose 4-epimerase GalE	1	1	1	1	121			98	1014	1014	1014
galE	galE	UDP-glucose 4-epimerase GalE	1	1	1	1	120			99	1029	1029	1029																														1
DB_group_133	DB_group_133	glycosyltransferase family 2 protein	1	1	1	1	119			100	1032	1032	1032																1
DB_group_132	DB_group_132	Glycosyltransferase family 4 protein	1	1	1	1	118			101	1035	1035	1035
DB_group_131	DB_group_131	Glycosyltransferase family 1 protein	1	1	1	1	117			102	1038	1038	1038
DB_group_130	DB_group_130	Glycosyltransferase family 61 protein	1	1	1	1	115			103	1068	1068	1068																									1
DB_group_127	DB_group_127	hypothetical protein	1	1	1	1	113			104	1116	1116	1116																										1
cpsB	cpsB	mannose-1-phosphate guanylyltransferase/mannose-6-phosphate isomerase	1	1	1	1	111			105	1140	1140	1140																										1
ybl128_2	ybl128_2	CDP-glycerol glycerophosphotransferase	1	1	1	1	110			106	1140	1140	1140									1
DB_group_123	DB_group_123	accessory Sec system protein Asp2	1	1	1	1	109			107	1146	1146	1146																	1
DB_group_121	DB_group_121	Tetratricopeptide repeat protein	1	1	1	1	107			108	1158	1158	1158
ybl128_3	ybl128_3	CDP-glycerol glycerophosphotransferase	1	1	1	1	106			109	1167	1167	1167																1
DB_group_117	DB_group_117	hypothetical protein	1	1	1	1	105			110	1167	1167	1167								1
cps2A	cps2A	Glycerophosphotransferase	1	1	1	1	102			111	1191	1191	1191
DB_group_92	DB_group_92	glycosyltransferase family 29 protein	1	1	1	1	91			112	1251	1251	1251
DB_group_86	DB_group_86	hypothetical protein	1	1	1	1	87			113	1281	1281	1281
DB_group_82	DB_group_82	glycosyltransferase family 2 protein	1	1	1	1	86			114	1281	1281	1281
ybl130_2	ybl130_2	ybl130	1	1	1	1	85			115	1284	1284	1284																1
DB_group_79	DB_group_79	CatB-related O-acetyltransferase	1	1	1	1	81			116	1311	1311	1311			1
DB_group_74	DB_group_74	CatB-related O-acetyltransferase	1	1	1	1	75			117	1347	1347	1347																							1
ybl130	ybl130	CDP-glycerol:poly(Glycerophosphate) glycerophosphotransferase	1	1	1	1	74			118	1353	1353	1353									1
wavE	wavE	WavE lipopolysaccharide synthesis	1	1	1	1	71			119	1371	1371	1371						1
kfiB_4	kfiB_4	KfiB-protein	1	1	1	1	68			120	1500	1500	1500
DB_group_66	DB_group_66	glycosyltransferase family 1 protein	1	1	1	1	67			121	1509	1509	1509																										1
DB_group_64	DB_group_64	Capsular biosynthesis protein	1	1	1	1	61			122	1578	1578	1578						1
DB_group_63	DB_group_63	Putative capsule O-acetyl transferase	1	1	1	1	60			123	1593	1593	1593				1
DB_group_62	DB_group_62	Beta-Kdo transferase	1	1	1	1	58			124	1614	1614	1614
kfiB_5	kfiB_5	Sulfotransferase family protein	1	1	1	1	48			125	1770	1770	1770																						1
DB_group_53	DB_group_53	Glycosyltransferase	1	1	1	1	47			126	1959	1959	1959																														1
DB_group_52	DB_group_52	Glycosyl transferase family 1 domain-containing protein	1	1	1	1	46			127	1968	1968	1968															1
kfoC_2	kfoC_2	glycosyltransferase	1	1	1	1	33			128	2073	2073	2073
DB_group_26	DB_group_26	Glycosyltransferase	1	1	1	1	25			129	2247	2247	2247
DB_group_23	DB_group_23	Beta-3-deoxy-D-manno-oct-2-ulosonic acid transferase	1	1	1	1	24			130	2346	2346	2346															1
DB_group_24	DB_group_24	Capsule polysaccharide biosynthesis protein	1	1	1	1	23			131	2400	2400	2400																															1
DB_group_21	DB_group_21	Glycosyltransferase family 29 protein	1	1	1	1	22			132	2403	2403	2403																														1
DB_group_38	DB_group_38	ABC transporter transmembrane region	1	1	1	1	21			133	81	81	81
DB_group_98	DB_group_98	Periplasmic endochitinase	1	1	1	1	20			134	84	84	84																																1
DB_group_36	DB_group_36	hypothetical protein	1	1	1	1	19			135	93	93	93													1
DB_group_33	DB_group_33	hypothetical protein	1	1	1	1	18			136	132	132	132			1
DB_group_32	DB_group_32	hypothetical protein	1	1	1	1	17			137	138	138	138																							1
DB_group_31	DB_group_31	hypothetical protein	1	1	1	1	16			138	189	189	189																															1
DB_group_30	DB_group_30	hypothetical protein	1	1	1	1	15			139	204	204	204	1
DB_group_19	DB_group_19	hypothetical protein	1	1	1	1	14			140	372	372	372
DB_group_14	DB_group_14	Glycosyltransferase	1	1	1	1	13			141	2913	2913	2913										1
DB_group_13	DB_group_13	Polysaccharide pyruvyl transferase domain-containing protein	1	1	1	1	11			142	3132	3132	3132
DB_group_12	DB_group_12	Glycosyltransferase	1	1	1	1	10			143	3270	3270	3270								1
DB_group_11	DB_group_11	HAD-IA family hydrolase	1	1	1	1	9			144	3300	3300	3300																							1
DB_group_10	DB_group_10	alpha-28-polysialyltransferase family protein	1	1	1	1	8			145	3312	3312	3312			1
DB_group_15	DB_group_15	hypothetical protein	1	1	1	1	7			146	417	417	417
DB_group_9	DB_group_9	HAD-IA family hydrolase	1	1	1	1	6			147	3414	3414	3414
DB_group_8	DB_group_8	Hydrolase	1	1	1	1	5			148	3453	3453	3453							1
DB_group_7	DB_group_7	HAD-IA family hydrolase	1	1	1	1	4			149	3474	3474	3474						1
DB_group_6	DB_group_6	HAD-IA family hydrolase	1	1	1	1	3			150	3498	3498	3498																								1
DB_group_1	DB_group_1	CDP-glycerol glycerophosphotransferase family protein	1	1	1	1	1			151	3750	3750	3750														1
[truncated: 32 more columns]

## Sheet: Figure 5B genes
Gene	Non-unique Gene name	Annotation	No. isolates	No. sequences	Avg sequences per isolate	Genome Fragment	Order within Fragment	Accessory Fragment	Accessory Order with Fragment	QC	Min group size nuc	Max group size nuc	Avg group size nuc	G3_KL132_ERR13369541	G3_KL136_ERR4036254	G3_KL140_ERR1609148	G3_KL143_ERR12107526	G3_KL147_ERZ24125319	G3_KL150_ERZ24118502	G3_KL151_ERR1790491	G3_KL152_SRR6107012	G3_KL158_ERZ24117861	G3_KL160_ERR3905540	G3_KL162_ERR1609138	G3_KL163_ERR1609624	G3_KL166_ERR1609308	G3_KL168_ERR1609361	G3_KL172_ERR1622244	G3_KL173_ERR1016526	K10_G3_KL10_ERR972368	K11_G3_KL11_MG736913	K19_G3_KL19_ERR1025281	K3_G3_KL3_ERZ24115085	K96-K54_G3_KL96_MG736915	K98_G3_KL98_ERZ24114480
kpsD_5	kpsD_5	Periplasmic protein Wza involved in polysaccharide export contains SLBB domain of the beta-grasp fold	10	10	1	1	54			1	1659	1659	1659	1	1	1				1	1			1	1	1	1				1
kpsM_8	kpsM_8	polysialic-acid-transport-protein-KpsM	10	10	1	1	47			2	801	849	839.4	1	1	1				1	1			1	1	1	1				1
kpsT_7	kpsT_7	ABC-type polysaccharide/polyol phosphate transport system ATPase component	10	10	1	1	12			3	651	651	651	1	1	1				1	1			1	1	1	1				1
kpsE_2	kpsE_2	Capsule-polysaccharide-export-inner-membranex-protein	10	10	1	1	20			4	1164	1245	1176	1	1	1				1	1			1	1	1	1				1
kpsC_5	kpsC_5	capsule-export-protein-KpsC	10	10	1	1	52			5	2004	2004	2004	1	1	1				1	1			1	1	1	1				1
kpsS_5	kpsS_5	Capsule polysaccharide modification protein KpsS	10	10	1	1	34			6	1248	1248	1248	1	1	1				1	1			1	1	1	1				1
kpsD_2	kpsD_2	KpsD	9	9	1	1	22			7	1614	1746	1628.67			1	1	1			1							1	1			1	1	1
kpsM_2	kpsM_2	polysialic-acid-transport-protein-KpsM	9	9	1	1	23			8	474	801	764.667			1	1	1			1							1	1			1	1	1
kpsT_2	kpsT_2	ABC transporter ATP-binding protein	8	8	1	1	31			9	651	651	651				1	1	1										1	1			1	1	1
kpsE_4	kpsE_4	Capsule polysaccharide export inner-membrane protein	8	8	1	1	1			10	1248	1248	1248				1	1	1										1	1			1	1	1
kpsC_2	kpsC_2	Capsular polysaccharide biosynthesis protein	9	9	1	1	18			11	2148	2148	2148				1	1	1			1							1	1			1	1	1
kpsS_2	kpsS_2	Capsule polysaccharide export protein	9	9	1	1	28			12	1221	1221	1221				1	1	1			1							1	1			1	1	1
kpsD_3	kpsD_3	Periplasmic protein Wza involved in polysaccharide export contains SLBB domain of the beta-grasp fold	1	1	1	1	7			13	1677	1677	1677																			1
kpsT_3	kpsT_3	KpsT protein	1	1	1	1	10			14	666	666	666																			1
kpsE_3	kpsE_3	Capsule polysaccharide export protein KpsE/RkpR	1	1	1	1	6			15	1152	1152	1152																			1
kpsF_2	kpsF_2	Arabinose 5-phosphate isomerase	1	1	1	1	8			16	969	969	969																			1
kpsC_4	kpsC_4	Capsule polysaccharide biosynthesis protein	1	1	1	1	1			17	2043	2043	2043																			1
kpsS_6	kpsS_6	Capsule polysaccharide modification protein KpsS	1	1	1	1	2			18	1245	1245	1245																			1
kpsM_4	kpsM_4	Transport permease protein	1	1	1	1	9			19	777	777	777																			1
kpsD_4	kpsD_4	Periplasmic protein Wza involved in polysaccharide export contains SLBB domain of the beta-grasp fold	2	2	1	1	24			20	801	801	801										1
kpsM_5	kpsM_5	ABC transporter permease	1	1	1	1	1			21	651	651	651										1
kpsT_4	kpsT_4	ABC-type polysaccharide/polyol phosphate transport system ATPase component	1	1	1	1	17			22	2004	2004	2004										1
kpsC_6	kpsC_6	Capsule polysaccharide export protein KpsC/LpsZ	1	1	1	1	16			23	1659	1659	1659										1					1
kpsS_7	kpsS_7	Capsule polysaccharide modification protein KpsS	2	2	1	1	12			24	1245	1245	1245										1					1
kpsM_6	kpsM_6	Transport permease protein	1	1	1	1	3			25	801	801	801															1
kpsT_5	kpsT_5	ABC-type polysaccharide/polyol phosphate transport system ATPase component	1	1	1	1	20			26	651	651	651															1
kpsC_7	kpsC_7	capsular polysaccharide biosynthesis protein	1	1	1	1	15			27	2010	2010	2010															1
kpsF_3	kpsF_3	KpsF/GutQ family sugar-phosphate isomerase	1	1	1	1	37			28	996	996	996							1
rmlB	rmlB	dTDP-glucose 46-dehydratase	9	9	1	1	39			29	1086	1140	1092				1	1	1			1							1	1			1	1	1
rmlC	rmlC	dTDP-4-dehydrorhamnose 35-epimerase	9	9	1	1	38			30	552	552	552				1	1	1			1							1	1			1	1	1
rmlD	rmlD	dTDP-4-dehydrorhamnose reductase	9	9	1	1	35			31	888	888	888				1	1	1			1							1	1			1	1	1
rmlA	rmlA	glucose-1-phosphate thymidylyltransferase RfbA	9	9	1	1	30			32	879	879	879				1	1	1			1							1	1			1	1	1
wckE_2	wckE_2	methylrhamnosyltransferase	9	9	1	1	27			33	603	2022	1653.33			1	1	1			1							1	1			1	1	1
wckF	wckF	Glycosyltransferase family 1 protein	9	9	1	1	6			34	1032	1032	1032				1	1	1			1							1	1			1	1	1
wckC	wckC	glycosyltransferase-family-2-protein	8	8	1	1	5			35	903	1005	937.5				1	1	1										1	1			1	1	1
rmlA_2	rmlA_2	glucose-1-phosphate thymidylyltransferase RfbA	8	8	1	1	53			36	873	873	873	1	1	1					1			1	1	1	1
rmlC_2	rmlC_2	dTDP-4-dehydrorhamnose 35-epimerase	8	8	1	1	46			37	549	549	549	1	1	1					1			1	1	1	1
rmlB_2	rmlB_2	dTDP-glucose 46-dehydratase	8	8	1	1	31			38	1086	1086	1086	1	1	1					1			1	1	1	1
K9609	K96-09	glycosyltransferase-family-2-protein	8	8	1	1	21			39	873	921	901.5	1	1	1					1			1	1	1	1
wckE	wckE	Glycosyltransferase GT2 family	8	8	1	1	13			40	2010	2013	2010.38	1	1	1					1			1	1	1	1
DB_group_184	DB_group_184	Glycosyltransferase family 1 protein	8	8	1	1	4			41	1023	1044	1026.38	1	1	1					1			1	1	1	1
rmlD_2	rmlD_2	dTDP-4-dehydrorhamnose reductase	8	8	1	1	1			42	888	888	888	1	1	1					1			1	1	1	1
ugd_2	ugd_2	UDP-glucose 6-dehydrogenase	7	7	1	1	33			43	1167	1167	1167	1	1	1					1			1	1		1
DB_group_71	DB_group_71	class I SAM-dependent methyltransferase	6	6	1	1	37			44	2574	2733	2706				1	1	1										1				1		1
group_1	ugd	UDP-glucose 6-dehydrogenase	6	6	1	1	19			45	1167	1167	1167				1	1	1										1					1	1
DB_group_94	DB_group_94	Arrestin-like N-terminal domain-containing protein	5	5	1	1	9			46	195	447	368.4				1		1										1				1		1
waaV	waaV	Beta13-glucosyltransferase WaaV	5	5	1	1	7			47	2415	2415	2415				1	1											1				1		1
DB_group_207	DB_group_207	Family 2 glycosyl transferase	3	3	1	1	27			48	2406	2421	2414			1					1					1
DB_group_206	DB_group_206	class I SAM-dependent methyltransferase	3	3	1	1	24			49	2610	2739	2696			1					1					1
DB_group_106	DB_group_106	Glycosyl transferase family 2	2	2	1	1	29			50	1218	1218	1218																1						1
DB_group_84	DB_group_84	hypothetical protein	2	2	1	1	12			51	1281	1281	1281																1						1
DB_group_212	DB_group_212	glycosyltransferase	2	2	1	1	35			52	3531	3534	3532.5											1	1
wcaA	wcaA	N-acetylgalactosaminyl-diphosphoundecaprenol glucuronosyltransferase	2	2	1	1	26			53	2211	2211	2211	1													1
DB_group_211	DB_group_211	Glycosyl transferase group 2 family protein	2	2	1	1	23			54	876	876	876	1													1
DB_group_194	DB_group_194	Arrestin-like N-terminal domain-containing protein	2	2	1	1	10			55	378	378	378								1					1
DB_group_256	DB_group_256	HAD hydrolase-like protein	1	1	1	1	5			56	3312	3312	3312																			1
vatD_3	vatD_3	Streptogramin A acetyltransferase	1	1	1	1	4			57	1278	1278	1278																			1
DB_group_253	DB_group_253	Pectate lyase superfamily protein domain-containing protein	1	1	1	1	3			58	1575	1575	1575																			1
rffE_4	rffE_4	UDP-N-acetylglucosamine 2-epimerase (non-hydrolyzing)	1	1	1	1	23			59	1176	1176	1176										1
DB_group_247	DB_group_247	acyltransferase	1	1	1	1	22			60	648	648	648															1
kfiB_6	kfiB_6	sulfotransferase family protein	1	1	1	1	21			61	1764	1764	1764															1
ugd_kfiD_3	ugd_kfiD_3	UDP-glucose 6-dehydrogenase	1	1	1	1	19			62	1185	1185	1185															1
DB_group_241	DB_group_241	hypothetical protein	1	1	1	1	18			63	1842	1842	1842															1
DB_group_237	DB_group_237	glycosyltransferase	1	1	1	1	14			64	2013	2013	2013															1
DB_group_238	DB_group_238	Glycosyltransferase	1	1	1	1	13			65	960	960	960										1
rffD_2	rffD_2	UDP-N-acetyl-D-mannosamine dehydrogenase	1	1	1	1	11			66	1257	1257	1257										1
DB_group_233	DB_group_233	glycosyltransferase family 61 protein	1	1	1	1	10			67	1320	1320	1320															1
glf_2	glf_2	UDP-galactopyranose mutase	1	1	1	1	9			68	1113	1113	1113															1
DB_group_232	DB_group_232	Glycosyltransferase family 2 protein	1	1	1	1	8			69	1344	1344	1344															1
DB_group_231	DB_group_231	Glycosyltransferase	1	1	1	1	7			70	2766	2766	2766										1
DB_group_230	DB_group_230	Glycosyltransferase 2-like domain-containing protein	1	1	1	1	6			71	780	780	780										1
DB_group_229	DB_group_229	galactosyltransferase-related protein	1	1	1	1	5			72	783	783	783										1
DB_group_225	DB_group_225	Sugar transporter	1	1	1	1	4			73	1164	1164	1164															1
DB_group_226	DB_group_226	Sugar transporter	1	1	1	1	2			74	1164	1164	1164										1
vioB	vioB	acetyltransferase	1	1	1	1	36			75	627	627	627																	1
DB_group_115	DB_group_115	glycosyltransferase family 2 protein	1	1	1	1	34			76	1182	1182	1182				1
K9607	K96-07	AlgX/AlgJ SGNH hydrolase-like domain-containing protein	1	1	1	1	33			77	909	909	909																					1
DB_group_116	DB_group_116	alpha/beta hydrolase	1	1	1	1	32			78	1197	1197	1197				1
vipB	vipB	NAD-dependent epimerase/dehydratase family protein	1	1	1	1	26			79	981	981	981					1
DB_group_164	DB_group_164	capsular polysaccharide modification protein	1	1	1	1	25			80	672	672	672																				1
DB_group_96	DB_group_96	Glycosyl transferase 2 family protein	1	1	1	1	24			81	1242	1242	1242						1
K9605	K96-05	Chromosome segregation protein SMC	1	1	1	1	21			82	1014	1014	1014																					1
DB_group_135	DB_group_135	hypothetical protein	1	1	1	1	20			83	1020	1020	1020																				1
DB_group_161	DB_group_161	inositol monophosphatase family protein	1	1	1	1	17			84	693	693	693																				1
wckA	wckA	Putative glycosyl transferase	1	1	1	1	16			85	2154	2154	2154																	1
DB_group_29	DB_group_29	Rhamnan synthesis F family protein	1	1	1	1	15			86	2166	2166	2166						1
group_0	DB_group_98	Periplasmic endochitinase	1	1	1	1	14			87	1272	1272	1272																1
wcaA_2	wcaA_2	Glycosyl transferase group 2 family protein	1	1	1	1	13			88	2250	2250	2250																					1
wckB	wckB	Putative glycosyl transferase	1	1	1	1	11			89	1317	1317	1317																	1
DB_group_35	DB_group_35	hypothetical protein	1	1	1	1	10			90	114	114	114						1
vioA	vioA	DegT/DnrJ/EryC1/StrS family aminotransferase	1	1	1	1	8			91	1116	1116	1116																	1
DB_group_65	DB_group_65	N-acetylneuraminate synthase family protein	1	1	1	1	4			92	1545	1545	1545																				1
DB_group_119	DB_group_119	glycosyltransferase family 2 protein	1	1	1	1	3			93	1164	1164	1164					1
DB_group_150	DB_group_150	CatB-related O-acetyltransferase	1	1	1	1	2			94	837	837	837																				1
DB_group_176	DB_group_176	glycosyltransferase family 92 protein	1	1	1	1	55			95	549	549	549													1
K1110	K11-10	Capsular biosynthesis protein	1	1	1	1	51			96	1689	1689	1689																		1
DB_group_223	DB_group_223	DUF115 domain-containing protein	1	1	1	1	50			97	639	639	639							1
DB_group_220	DB_group_220	glycosyltransferase 61 family protein	1	1	1	1	49			98	1179	1179	1179														1
DB_group_222	DB_group_222	hypothetical protein	1	1	1	1	48			99	645	645	645	1
DB_group_219	DB_group_219	glycosyltransferase family 2 protein	1	1	1	1	45			100	1782	1782	1782													1
DB_group_218	DB_group_218	hypothetical protein	1	1	1	1	44			101	1191	1191	1191			1
DB_group_217	DB_group_217	glycosyltransferase	1	1	1	1	43			102	918	918	918							1
DB_group_214	DB_group_214	glycosyltransferase family 2 protein	1	1	1	1	42			103	1203	1203	1203								1
DB_group_216	DB_group_216	hypothetical protein	1	1	1	1	41			104	936	936	936												1
DB_group_213	DB_group_213	Glycosyltransferase family 1 protein	1	1	1	1	40			105	957	957	957							1
DB_group_209	DB_group_209	hypothetical protein	1	1	1	1	39			106	1233	1233	1233												1
DB_group_208	DB_group_208	hypothetical protein	1	1	1	1	38			107	990	990	990							1
DB_group_204	DB_group_204	DUF563 domain-containing protein	1	1	1	1	36			108	1242	1242	1242		1
DB_group_200	DB_group_200	Esterase	1	1	1	1	32			109	714	714	714							1
DB_group_196	DB_group_196	ATP-grasp fold amidoligase family protein	1	1	1	1	30			110	1272	1272	1272														1
DB_group_197	DB_group_197	glycosyltransferase 61 family protein	1	1	1	1	29			111	1080	1080	1080	1
tarQ	tarQ	Glycosyl transferase family 2	1	1	1	1	28			112	2325	2325	2325																		1
DB_group_195	DB_group_195	DUF563 domain-containing protein	1	1	1	1	25			113	1086	1086	1086											1
capC	capC	Capsule biosynthesis protein CapC	1	1	1	1	22			114	1092	1092	1092																		1
bcbE	bcbE	Capsular biosynthesis protein	1	1	1	1	19			115	744	744	744																		1
DB_group_187	DB_group_187	Glycosyl transferase	1	1	1	1	18			116	1323	1323	1323		1
DB_group_188	DB_group_188	hypothetical protein	1	1	1	1	17			117	1329	1329	1329								1
DB_group_186	DB_group_186	Glycosyltransferase	1	1	1	1	16			118	2721	2721	2721		1
DB_group_190	DB_group_190	hypothetical protein	1	1	1	1	15			119	360	360	360													1
galU	galU	UTP--glucose-1-phosphate uridylyltransferase	1	1	1	1	14			120	339	339	339																		1
DB_group_189	DB_group_189	hypothetical protein	1	1	1	1	11			121	378	378	378							1
DB_group_181	DB_group_181	Glycosyltransferase family 2 protein	1	1	1	1	9			122	780	780	780			1
ecbF	ecbF	Capsule biosynthesis phosphatase	1	1	1	1	8			123	396	396	396																		1
kdsB	kdsB	3-deoxy-manno-octulosonate cytidylyltransferase	1	1	1	1	7			124	798	798	798							1
kdsA	kdsA	3-deoxy-8-phosphooctulonate synthase	1	1	1	1	6			125	798	798	798							1
DB_group_177	DB_group_177	hypothetical protein	1	1	1	1	5			126	1533	1533	1533													1
DB_group_179	DB_group_179	hypothetical protein	1	1	1	1	3			127	483	483	483												1
wejS	wejS	Capsular biosynthesis protein	1	1	1	1	2			128	1611	1611	1611																		1
