# Supplementary material for: Identification of transporter-dependent capsular loci associated with the invasive potential of Escherichia coli
Source: Nat Microbiol. 2026 Mar 25;11(5):1205–16. doi: 10.1038/s41564-026-02283-w (PMC13171598; doi:10.1038/s41564-026-02283-w)
Supplement: Supplementary file 12 — Atypical gggenes input file. [file 41564_2026_2283_MOESM12_ESM.csv]

molecule	gene	start	end	strand	orientation	genecluster	count
8 KL99	kpsU	3914	4654	forward	1	kpsU
8 KL99	kpsT	8868	9539	forward	1	kpsT
8 KL99	kpsS_3	6713	7939	forward	1	kpsS_3
8 KL99	kpsM	8095	8871	forward	1	kpsM
8 KL99	kpsF	1	984	forward	1	kpsF
8 KL99	kpsE	1056	2204	forward	1	kpsE
8 KL99	kpsD	2228	3904	forward	1	kpsD
8 KL99	kpsC	4651	6678	forward	1	kpsC
8 KL99	group_36 (PT domain containing protein)	14513	14905	forward	1	g36	1
8 KL99	group_154 (CDP-glycerol glycerophosphotransferase)	10638	14159	forward	1	g154	3	*g238 paralog
8 KL99	group_154 (CDP-glycerol glycerophosphotransferase)	14964	18485	forward	1	g154	3
8 KL99	group_147 (capsule biosynthesis protein CapC)	9543	10634	forward	1	g147	2
8 KL99	group_131 (CDP-glycerol glycerophosphotransferase)	18557	18772	forward	1	g131	1
8 KL99	group_130 (CDP-glycerol glycerophosphotransferase)	14231	14446	forward	1	g130	1
8 KL99	group_123 (PT domain-containing protein)	18839	20122	forward	1	g123	2
5 KL98	kpsF	1	984	forward	1	kpsF
5 KL98	kpsE	1089	2204	forward	1	kpsE
5 KL98	kpsD	2228	3904	forward	1	kpsD
5 KL98	kpsU	3914	4654	forward	1	kpsU
5 KL98	kpsC	4651	6678	forward	1	kpsC
5 KL98	kpsS	6713	7954	forward	1	kpsS
5 KL98	kpsT	8456	9121	forward	0	kpsT
5 KL98	kpsM	9118	9894	forward	0	kpsM
5 KL98	group_400 (mannose-1-phosphate guanylyltransferase)	10423	11562	forward	0	g400	1
5 KL98	group_169 (glycosyltransferase)	11534	13042	forward	0	g169	1
5 KL98	group_76 (putative acetyltransferase)	13044	14159	forward	0	g76	1
4 KL73	kslA (K2 gene)	13513	13908	forward	0	kslA
4 KL73	kpsU	3914	4654	forward	1	kpsU
4 KL73	kpsT	10586	11248	forward	0	kpsT
4 KL73	kpsS	6713	7945	forward	1	kpsS
4 KL73	kpsM	11245	12021	forward	0	kpsM
4 KL73	kpsF	1	984	forward	1	kpsF
4 KL73	kpsE	1089	2204	forward	1	kpsE
4 KL73	kpsD	2228	3904	forward	1	kpsD
4 KL73	kpsC	4651	6678	forward	1	kpsC
4 KL73	group_65 (putative acetyltransferase)	9247	9921	forward	0	g65	1
4 KL73	group_235 (hypothetical)	14594	16993	forward	0	g235	1
4 KL73	group_232 (CDP-glycerol glycerophosphotransferase)	12420	13520	forward	0	g232	1
3 KL45	group_48 (tetratricopeptide repeat protein)	13158	14324	forward	1	g48	1
3 KL45	group_47 (glycosyltransferase)	9884	13153	forward	1	g47	1
3 KL45	kpsU	3914	4654	forward	1	kpsU
3 KL45	kpsT	9131	9808	forward	1	kpsT
3 KL45	kpsS	6713	7945	forward	1	kpsS
3 KL45	kpsM	8355	9134	forward	1	kpsM
3 KL45	kpsF	1	984	forward	1	kpsF
3 KL45	kpsE	1089	2204	forward	1	kpsE
3 KL45	kpsD	2228	3904	forward	1	kpsD
3 KL45	kpsC	4651	6678	forward	1	kpsC
6 KL44	group_40 (CatB-related O-acetyltransferase)	13135	14445	forward	0	g40	1
6 KL44	group_41 (Hydrolase HAD superfamily -like protein)	9756	13067	forward	1	g41	1
6 KL44	kpsC	4651	6678	forward	1	kpsC
6 KL44	kpsD	2228	3904	forward	1	kpsD
6 KL44	kpsE	1089	2204	forward	1	kpsE
6 KL44	kpsF	1	984	forward	1	kpsF
6 KL44	kpsM_3	8292	9068	forward	1	kpsM_3
6 KL44	kpsS	6713	7915	forward	1	kpsS
6 KL44	kpsT	9065	9730	forward	1	kpsT
6 KL44	kpsU	3914	4654	forward	1	kpsU
2 KL43	group_85 (HAD-IA family hydrolase)	9862	13359	forward	1	g85	1
2 KL43	group_80 (acyltransferase)	13373	14038	forward	1	g80	1
2 KL43	kpsU	3914	4654	forward	1	kpsU
2 KL43	kpsT	9137	9805	forward	1	kpsT
2 KL43	kpsS	4651	6678	forward	1	kpsS
2 KL43	kpsM	8301	9140	forward	1	kpsM
2 KL43	kpsF	1	984	forward	1	kpsF
2 KL43	kpsE	1089	2204	forward	1	kpsE
2 KL43	kpsD	2228	3904	forward	1	kpsD
2 KL43	kpsC	6713	7945	forward	1	kpsC
7 KL13	kpsU	3914	4654	forward	1	kpsU
7 KL13	kpsT	8868	9539	forward	1	kpsT
7 KL13	kpsS_3	6713	7939	forward	1	kpsS_3
7 KL13	kpsM	8095	8871	forward	1	kpsM
7 KL13	kpsF	1	984	forward	1	kpsF
7 KL13	kpsE	1089	2204	forward	1	kpsE
7 KL13	kpsD	2228	3904	forward	1	kpsD
7 KL13	kpsC	4651	6678	forward	1	kpsC
7 KL13	group_154 (CDP-glycerol glycerophosphotransferase)	10638	14159	forward	1	g154	3
7 KL13	group_147 (capsule biosynthesis protein CapC)	9543	10634	forward	1	g147	2
7 KL13	group_123 (PT domain-containing protein)	14553	15836	forward	1	g123	2
1 KL105	kpsF	1	984	forward	1	kpsF
1 KL105	kpsE	1056	2204	forward	1	kpsE
1 KL105	kpsD	2228	3904	forward	1	kpsD
1 KL105	kpsU	3914	4654	forward	1	kpsU
1 KL105	kpsC	4651	6678	forward	1	kpsC
1 KL105	kpsS	6713	7945	forward	1	kpsS
1 KL105	kpsM	8355	9134	forward	1	kpsM
1 KL105	kpsT	9131	9820	forward	1	kpsT
1 KL105	group_113 (glycosyltransferase)	10014	11972	forward	1	g113	1
1 KL105	group_51 (glycosyltransferase)	11979	14381	forward	1	g51	1
1 KL105	group_112 (UDP-glucose4-epimerase)	14393	15421	forward	1	g112	1
