# Supplementary material for: Identification of transporter-dependent capsular loci associated with the invasive potential of Escherichia coli
Source: Nat Microbiol. 2026 Mar 25;11(5):1205–16. doi: 10.1038/s41564-026-02283-w (PMC13171598; doi:10.1038/s41564-026-02283-w)
Supplement: Supplementary file 13 — K4 gggenes input files. [file 41564_2026_2283_MOESM13_ESM.xlsx]

## Sheet: EDF5_source_data
molecule	gene	start	end	strand	orientation	genesimple
1 K4-KL29	kpsM	20874	21650	forward	0	kpsM
1 K4-KL29	kpsT	20209	20877	forward	0	kpsT
1 K4-KL29	kfoA	19168	20187	forward	0	kfoA
1 K4-KL29	kfoB	17374	18981	forward	0	kfoB
1 K4-KL29	kfoC	14980	17040	forward	0	kfoC
1 K4-KL29	kfoD	13520	14953	forward	0	kfoD
1 K4-KL29	group_8 (putative phosphatase)	13089	13478	forward	0		13283.5
1 K4-KL29	kfoE	11530	13086	forward	0	kfoE
1 K4-KL29	group_229 (putative glycosyltransferase)	10802	11533	forward	0		11167.5
1 K4-KL29	kfoF/ugd	9544	10713	forward	0	kfoF
1 K4-KL29	kfoG/group_177	8075	9541	forward	0	kfoG
1 K4-KL29	kpsS	6713	7954	reverse	1	kpsS
1 K4-KL29	kpsC	4651	6678	reverse	1	kpsC
1 K4-KL29	kpsU	3914	4654	reverse	1	kpsU
1 K4-KL29	kpsD	2228	3904	reverse	1	kpsD
1 K4-KL29	kpsE	1056	2204	reverse	1	kpsE
1 K4-KL29	kpsF	1	984	reverse	1	kpsF
2 KL48	kpsM	20873	21649	forward	0	kpsM
2 KL48	kpsT	20208	20876	forward	0	kpsT
2 KL48	kfoA	19167	20186	forward	0	kfoA
2 KL48	kfoB	17373	18980	forward	0	kfoB
2 KL48	kfoC	14979	17039	forward	0	kfoC
2 KL48	kfoD	13567	14952	forward	0	kfoD
2 KL48	group_8 (putative phosphatase)	13089	13478	forward	0	g8	13283.5
2 KL48	kfoE	12322	13086	forward	0	kfoE
2 KL48	group_221 (partial capsular biosynthesis protein)	11530	11970	forward	0		11750
2 KL48	group_229 (putative glycosyltransferase)	10802	11533	forward	0	g229	11167.5
2 KL48	kfoF/ugd	9544	10713	forward	0	kfoF
2 KL48	kfoG/group_177	8075	9541	forward	0	kfoG
2 KL48	kpsS	6713	7954	reverse	1	kpsS
2 KL48	kpsC	4651	6678	reverse	1	kpsC
2 KL48	kpsU	3914	4654	reverse	1	kpsU
2 KL48	kpsD	2228	3904	reverse	1	kpsD
2 KL48	kpsE	1056	2204	reverse	1	kpsE
2 KL48	kpsF	1	984	reverse	1	kpsF
3 KL107	IS3_255 (transposase)	14977	16205	forward	0	IS3_255
3 KL107	kpsM	22216	22992	forward	0	kpsM
3 KL107	kpsT	21551	22219	forward	0	kpsT
3 KL107	kfoA	20510	21529	forward	0	kfoA
3 KL107	kfoB	19382	20323	forward	0	kfoB
3 KL107	kfoB	18684	19319	forward	0	kfoB
3 KL107	kfoC	16326	18386	forward	0	kfoC
3 KL107	kfoD	13530	14963	forward	0	kfoD
3 KL107	group_8 (putative phosphatase)	13099	13488	forward	0	g8	13293.5
3 KL107	kfoE	11540	13108	forward	0	kfoE
3 KL107	group_229 (putative glycosyltransferase)	10818	11543	forward	0	g229	11180.5
3 KL107	kfoF/ugd	9553	10722	forward	0	kfoF
3 KL107	kfoG/group_177	8084	9424	forward	0	kfoG
3 KL107	kpsS	6713	7924	reverse	1	kpsS
3 KL107	kpsC	4651	6678	reverse	1	kpsC
3 KL107	kpsU	3914	4654	reverse	1	kpsU
3 KL107	kpsD	2228	3904	reverse	1	kpsD
3 KL107	kpsE	1089	2204	reverse	1	kpsE
3 KL107	kpsF	1	984	reverse	1	kpsF
4 KL111	IS3_255 (transposase)	12983	14211	forward	0	IS3_255
4 KL111	IS3_255 (transposase)	11351	12048	forward	0	IS3_255
4 KL111	kpsM	20223	20999	forward	0	kpsM
4 KL111	kpsT	19558	20226	forward	0	kpsT
4 KL111	kfoA	18517	19536	forward	0	kfoA
4 KL111	kfoB	16690	18330	forward	0	kfoB
4 KL111	kfoC	14332	16392	forward	0	kfoC
4 KL111	kfoD	12082	12969	forward	0	kfoD
4 KL111	group_229 (putative glycosyltransferase)	10818	11315	forward	0	g229	11066.5
4 KL111	kfoF/ugd	9553	10722	forward	0	kfoF
4 KL111	kfoG/group_177	8084	9424	forward	0	kfoG
4 KL111	kpsS	6713	7924	reverse	1	kpsS
4 KL111	kpsC	4651	6678	reverse	1	kpsC
4 KL111	kpsU	3914	4654	reverse	1	kpsU
4 KL111	kpsD	2228	3904	reverse	1	kpsD
4 KL111	kpsE	1089	2204	reverse	1	kpsE
4 KL111	kpsF	1	984	reverse	1	kpsF
5 KL88	IS3_255 (transposase)	13230	13526	forward	0	IS3_255
5 KL88	IS3_255 (transposase)	12298	13203	forward	0	IS3_255
5 KL88	IS1_316 (transposase)	9015	9290	forward	0	IS1_316
5 KL88	IS1_316 (transposase)	8593	8970	forward	0	IS1_316
5 KL88	kpsM	19538	20314	forward	0	kpsM
5 KL88	kpsT	18873	19541	forward	0	kpsT
5 KL88	kfoA	17832	18851	forward	0	kfoA
5 KL88	kfoB	16005	17645	forward	0	kfoB
5 KL88	kfoC	13647	15707	forward	0	kfoC
5 KL88	kfoD	10851	12284	forward	0	kfoD
5 KL88	group_8 (putative phosphatase)	10420	10809	forward	0	g8	10614.5
5 KL88	kfoE	9341	10429	forward	0	kfoE
5 KL88	kpsS	6713	7924	reverse	1	kpsS
5 KL88	kpsC	4651	6678	reverse	1	kpsC
5 KL88	kpsU	3914	4654	reverse	1	kpsU
5 KL88	kpsD	2228	3904	reverse	1	kpsD
5 KL88	kpsE	1089	2204	reverse	1	kpsE
5 KL88	kpsF	1	984	reverse	1	kpsF

## Sheet: K4_cluster_feastures_reverse
molecule	name	type	position	forward
KL4-1	tir	tir	16358	FALSE
KL4-1	tir	tir	13527	TRUE
KL148	tir	tir	14340	FALSE
KL148	tir	tir	10409	TRUE
KL156	tir	tir	13679	FALSE
KL156	tir	tir	10848	TRUE
KL156	tir	tir	10917	FALSE
KL156	tir	tir	7935	TRUE
K4-KL4	group_8	putative capsule gene	13283
K4-KL4	group_229	putative capsule gene	11167
KL175	group_221	putative capsule gene	11750
KL4-1	g8	putative capsule gene	13293
KL148	g229	putative capsule gene	11066
