# Supplementary material for: Identification of transporter-dependent capsular loci associated with the invasive potential of Escherichia coli
Source: Nat Microbiol. 2026 Mar 25;11(5):1205–16. doi: 10.1038/s41564-026-02283-w (PMC13171598; doi:10.1038/s41564-026-02283-w)
Supplement: Supplementary file 14 — K5 gggenes input files. [file 41564_2026_2283_MOESM14_ESM.xlsx]

## Sheet: EDF6_source_data
other	gene	start	end	strand	orientation	lane	gene_simple
5 KL6-2	kpsM	17483	18259	forward	0	11679_8#94_kpsM_F	kpsM
5 KL6-2	kpsT	16812	17486	forward	0	11679_8#94_kpsM_F	kpsT
5 KL6-2	IS3_422 (transposase)	16275	16397	forward	0	11679_8#94_kpsM_F	IS3_422
5 KL6-2	kfiA	15111	15827	forward	0	11679_8#94_kpsM_F	kfiA
5 KL6-2	kfiB	13072	14676	forward	0	11679_8#94_kpsM_F	kfiB
5 KL6-2	IS1_316 (transposase)	12476	12778	reverse	1	11679_8#94_kpsM_F	IS1_316
5 KL6-2	IS1_316 (transposase)	11907	12200	reverse	1	11679_8#94_kpsM_F	IS1_316
5 KL6-2	kfiC	9441	11003	forward	0	11679_8#94_kpsM_F	kfiC
5 KL6-2	kfiD/ugd	8221	9333	forward	0	11679_8#94_kpsM_F	kfiD
5 KL6-2	kpsS	6713	7882	reverse	1	11679_8#94_kpsM_F	kpsS
5 KL6-2	kpsC	4651	6678	reverse	1	11679_8#94_kpsM_F	kpsC
5 KL6-2	kpsU	3914	4654	reverse	1	11679_8#94_kpsM_F	kpsU
5 KL6-2	kpsD	2228	3904	reverse	1	11679_8#94_kpsM_F	kpsD
5 KL6-2	kpsE	1089	2204	reverse	1	11679_8#94_kpsM_F	kpsE
5 KL6-2	kpsF	1	984	reverse	1	11679_8#94_kpsM_F	kpsF
6 KL6-3	kpsM	17856	18632	forward	0	30602_2#300_1_kpsM_F	kpsM
6 KL6-3	kpsT	17185	17859	forward	0	30602_2#300_1_kpsM_F	kpsT
6 KL6-3	IS3_422 (transposase)	16648	16770	forward	0	30602_2#300_1_kpsM_F	IS3_422
6 KL6-3	kfiA	15484	16200	forward	0	30602_2#300_1_kpsM_F	kfiA
6 KL6-3	kfiB	13361	15049	forward	0	30602_2#300_1_kpsM_F	kfiB
6 KL6-3	group_174 (putative transposase)	12765	13067	reverse	1	30602_2#300_1_kpsM_F	g174
6 KL6-3	kfiC	10507	12069	forward	0	30602_2#300_1_kpsM_F	kfiC
6 KL6-3	kfiD/ugd	9344	10399	forward	0	30602_2#300_1_kpsM_F	kfiD
6 KL6-3	IS5_222 (transposase)	8395	9318	reverse	1	30602_2#300_1_kpsM_F	IS5_222
6 KL6-3	kpsS	6713	7882	reverse	1	30602_2#300_1_kpsM_F	kpsS
6 KL6-3	kpsC	4651	6678	reverse	1	30602_2#300_1_kpsM_F	kpsC
6 KL6-3	kpsU	3914	4654	reverse	1	30602_2#300_1_kpsM_F	kpsU
6 KL6-3	kpsD	2228	3904	reverse	1	30602_2#300_1_kpsM_F	kpsD
6 KL6-3	kpsE	1089	2204	reverse	1	30602_2#300_1_kpsM_F	kpsE
6 KL6-3	kpsF	1	984	reverse	1	30602_2#300_1_kpsM_F	kpsF
4 KL6-1	kpsM	17752	18528	forward	0	G2_KL143_47728_2#86	kpsM
4 KL6-1	kpsT	17081	17755	forward	0	G2_KL143_47728_2#86	kpsT
4 KL6-1	IS3_422 (transposase)	16544	16666	forward	0	G2_KL143_47728_2#86	IS3_422
4 KL6-1	partial CTX-M-1	16140	16451	forward	0	G2_KL143_47728_2#86	CTX-M-1
4 KL6-1	group_240 (putative transposase)	15761	16093	reverse	1	G2_KL143_47728_2#86	group_240
4 KL6-1	kfiA	14334	15050	forward	0	G2_KL143_47728_2#86	kfiA
4 KL6-1	kfiB	12295	13899	forward	0	G2_KL143_47728_2#86	kfiB
4 KL6-1	kfiC	9441	11003	forward	0	G2_KL143_47728_2#86	kfiC
4 KL6-1	kfiD/ugd	8221	9333	forward	0	G2_KL143_47728_2#86	kfiD
4 KL6-1	kpsS	6713	7882	reverse	1	G2_KL143_47728_2#86	kpsS
4 KL6-1	kpsC	4651	6678	reverse	1	G2_KL143_47728_2#86	kpsC
4 KL6-1	kpsU	3914	4654	reverse	1	G2_KL143_47728_2#86	kpsU
4 KL6-1	kpsD	2228	3904	reverse	1	G2_KL143_47728_2#86	kpsD
4 KL6-1	kpsE	1089	2204	reverse	1	G2_KL143_47728_2#86	kpsE
4 KL6-1	kpsF	1	984	reverse	1	G2_KL143_47728_2#86	kpsF
2 KL177	kpsM	15037	15813	forward	0	G2_KL177_SAMEA3357406	kpsM
2 KL177	kpsT	14366	15040	forward	0	G2_KL177_SAMEA3357406	kpsT
2 KL177	IS3_422 (transposase)	13829	13951	forward	0	G2_KL177_SAMEA3357406	IS3_422
2 KL177	kfiA	12665	13381	forward	0	G2_KL177_SAMEA3357406	kfiA
2 KL177	kfiB	11739	12230	forward	0	G2_KL177_SAMEA3357406	kfiB
2 KL177	kfiB	10627	11661	forward	0	G2_KL177_SAMEA3357406	kfiB
2 KL177	kfiC	7773	9335	forward	0	G2_KL177_SAMEA3357406	kfiC
2 KL177	kpsS	6713	7693	reverse	1	G2_KL177_SAMEA3357406	kpsS
2 KL177	kpsC	4651	6678	reverse	1	G2_KL177_SAMEA3357406	kpsC
2 KL177	kpsU	3914	4654	reverse	1	G2_KL177_SAMEA3357406	kpsU
2 KL177	kpsD	2228	3904	reverse	1	G2_KL177_SAMEA3357406	kpsD
2 KL177	kpsE	1089	2204	reverse	1	G2_KL177_SAMEA3357406	kpsE
2 KL177	kpsF	1	984	reverse	1	G2_KL177_SAMEA3357406	kpsF
3 KL91	kpsM	17566	18342	forward	0	G2_KL91_30345_1#78_1	kpsM
3 KL91	kpsT	16895	17569	forward	0	G2_KL91_30345_1#78_1	kpsT
3 KL91	IS3_422 (transposase)	16358	16480	forward	0	G2_KL91_30345_1#78_1	IS3_422
3 KL91	kfiA	15194	15910	forward	0	G2_KL91_30345_1#78_1	kfiA
3 KL91	kfiB	13662	14759	forward	0	G2_KL91_30345_1#78_1	kfiB
3 KL91	kfiB	13072	13572	forward	0	G2_KL91_30345_1#78_1	kfiB
3 KL91	group_174 (putative transposase)	12476	12778	reverse	1	G2_KL91_30345_1#78_1	group_174
3 KL91	kfiC	11262	11780	forward	0	G2_KL91_30345_1#78_1	kfiC
3 KL91	IS1_316 (transposase)	10936	11211	forward	0	G2_KL91_30345_1#78_1	IS1_316
3 KL91	IS1_316 (transposase)	10514	11017	forward	0	G2_KL91_30345_1#78_1	IS1_316
3 KL91	group_145 (putative gylcosyl-transferase)	9441	10412	forward	0	G2_KL91_30345_1#78_1		9926.5
3 KL91	kfiD/ugd	8221	9333	forward	0	G2_KL91_30345_1#78_1	kfiD
3 KL91	kpsS	6713	7882	reverse	1	G2_KL91_30345_1#78_1	kpsS
3 KL91	kpsC	4651	6678	reverse	1	G2_KL91_30345_1#78_1	kpsC
3 KL91	kpsU	3914	4654	reverse	1	G2_KL91_30345_1#78_1	kpsU
3 KL91	kpsD	2228	3904	reverse	1	G2_KL91_30345_1#78_1	kpsD
3 KL91	kpsE	1089	2204	reverse	1	G2_KL91_30345_1#78_1	kpsE
3 KL91	kpsF	1	984	reverse	1	G2_KL91_30345_1#78_1	kpsF
1 K5 KL6	kpsM	16790	17566	forward	0	K5_G2_KL6_CP013831	kpsM
1 K5 KL6	kpsT	16119	16793	forward	0	K5_G2_KL6_CP013831	kpsT
1 K5 KL6	IS3_422 (transposase)	15582	15704	forward	0	K5_G2_KL6_CP013831	IS3_422
1 K5 KL6	kfiA	14418	15134	forward	0	K5_G2_KL6_CP013831	kfiA
1 K5 KL6	kfiB	12295	13983	forward	0	K5_G2_KL6_CP013831	kfiB
1 K5 KL6	kfiC	9441	11003	forward	0	K5_G2_KL6_CP013831	kfiC
1 K5 KL6	kfiD/ugd	8221	9333	forward	0	K5_G2_KL6_CP013831	kfiD
1 K5 KL6	kpsS	6713	7882	reverse	1	K5_G2_KL6_CP013831	kpsS
1 K5 KL6	kpsC	4651	6678	reverse	1	K5_G2_KL6_CP013831	kpsC
1 K5 KL6	kpsU	3914	4654	reverse	1	K5_G2_KL6_CP013831	kpsU
1 K5 KL6	kpsD	2228	3904	reverse	1	K5_G2_KL6_CP013831	kpsD
1 K5 KL6	kpsE	1089	2204	reverse	1	K5_G2_KL6_CP013831	kpsE
1 K5 KL6	kpsF	1	984	reverse	1	K5_G2_KL6_CP013831	kpsF
7 KL6-4	kpsM	17566	18342	forward	0	SAMEA4428304_kpsM_F	kpsM
7 KL6-4	kpsT	16895	17569	forward	0	SAMEA4428304_kpsM_F	kpsT
7 KL6-4	IS3_422 (transposase)	16358	16480	forward	0	SAMEA4428304_kpsM_F	IS3_422
7 KL6-4	kfiA	15194	15910	forward	0	SAMEA4428304_kpsM_F	kfiA
7 KL6-4	kfiB	13071	14759	forward	0	SAMEA4428304_kpsM_F	kfiB
7 KL6-4	group_174 (putative transposase)	12475	12777	reverse	1	SAMEA4428304_kpsM_F	group_174
7 KL6-4	kfiC	10217	11779	forward	0	SAMEA4428304_kpsM_F	kfiC
7 KL6-4	IS1_316 (transposase)	9831	10124	reverse	1	SAMEA4428304_kpsM_F	IS1_316
7 KL6-4	IS1_316 (transposase)	9427	9702	reverse	1	SAMEA4428304_kpsM_F	IS1_316
7 KL6-4	kfiD/ugd	8221	9333	forward	0	SAMEA4428304_kpsM_F	kfiD
7 KL6-4	kpsS	6713	7882	reverse	1	SAMEA4428304_kpsM_F	kpsS
7 KL6-4	kpsC	4651	6678	reverse	1	SAMEA4428304_kpsM_F	kpsC
7 KL6-4	kpsU	3914	4654	reverse	1	SAMEA4428304_kpsM_F	kpsU
7 KL6-4	kpsD	2228	3904	reverse	1	SAMEA4428304_kpsM_F	kpsD
7 KL6-4	kpsE	1089	2204	reverse	1	SAMEA4428304_kpsM_F	kpsE
7 KL6-4	kpsF	1	984	reverse	1	SAMEA4428304_kpsM_F	kpsF

## Sheet: K5_cluster_features_kpsFM
molecule	name	type	position	forward
7 KL6-4	tir	tir	10139	FALSE
7 KL6-4	tir	tir	9372	TRUE
6 KL6-3	tir	tir	9374	FALSE
6 KL6-3	tir	tir	8318	TRUE
5 KL6-2	tir	tir	13153	FALSE
5 KL6-2	tir	tir	11183	TRUE
3 KL91	tir	tir	11799	FALSE
3 KL91	tir	tir	9265	TRUE
4 KL6-1	tir	tir	17024	FALSE
4 KL6-1	tir	tir	16273	TRUE
3 KL91	group_145	novel gene	9926
